# Supplementary material for: Gene Region Association Analysis of Longitudinal Quantitative Traits Based on a Function-On-Function Regression Model
Source: Front Genet. 2022 Feb 21;13:781740. doi: 10.3389/fgene.2022.781740 (PMC8899465; doi:10.3389/fgene.2022.781740)
Supplement: Supplementary file 1 [file DataSheet1.ZIP]

Archive with 208 entries (202 files):
- data in brief/S1/
- data in brief/S1/ISE0,ISE1,and PMSE of Sample  1000(Case1).xlsx
- data in brief/S1/ISE0,ISE1,and PMSE of Sample  1500(Case1).xlsx
- data in brief/S1/ISE0,ISE1,and PMSE of Sample  2000(Case1).xlsx
- data in brief/S1/Power of Sample  1000(Case1).xlsx
- data in brief/S1/Power of Sample  1500(Case1).xlsx
- data in brief/S1/Power of Sample  2000(Case1).xlsx
- data in brief/S1/Sample  1000(Case1), c is 3 and the proportion of causal variants is 1%.png
- data in brief/S1/Sample  1000(Case1), c is 3 and the proportion of causal variants is 2%.png
- data in brief/S1/Sample  1000(Case1), c is 3 and the proportion of causal variants is 4%.png
- data in brief/S1/Sample  1000(Case1), c is 5 and the proportion of causal variants is 1%.png
- data in brief/S1/Sample  1000(Case1), c is 5 and the proportion of causal variants is 2%.png
- data in brief/S1/Sample  1000(Case1), c is 5 and the proportion of causal variants is 4%.png
- data in brief/S1/Sample  1000(Case1), c is 7 and the proportion of causal variants is 1%.png
- data in brief/S1/Sample  1000(Case1), c is 7 and the proportion of causal variants is 2%.png
- data in brief/S1/Sample  1000(Case1), c is 7 and the proportion of causal variants is 4%.png
- data in brief/S1/Sample  1500(Case1), c is 3 and the proportion of causal variants is 1%.png
- data in brief/S1/Sample  1500(Case1), c is 3 and the proportion of causal variants is 2%.png
- data in brief/S1/Sample  1500(Case1), c is 3 and the proportion of causal variants is 4%.png
- data in brief/S1/Sample  1500(Case1), c is 5 and the proportion of causal variants is 1%.png
- data in brief/S1/Sample  1500(Case1), c is 5 and the proportion of causal variants is 2%.png
- data in brief/S1/Sample  1500(Case1), c is 5 and the proportion of causal variants is 4%.png
- data in brief/S1/Sample  1500(Case1), c is 7 and the proportion of causal variants is 1%.png
- data in brief/S1/Sample  1500(Case1), c is 7 and the proportion of causal variants is 2%.png
- data in brief/S1/Sample  1500(Case1), c is 7 and the proportion of causal variants is 4%.png
- data in brief/S1/Sample  2000(Case1), c is 3 and the proportion of causal variants is 1%.png
- data in brief/S1/Sample  2000(Case1), c is 3 and the proportion of causal variants is 2%.png
- data in brief/S1/Sample  2000(Case1), c is 3 and the proportion of causal variants is 4%.png
- data in brief/S1/Sample  2000(Case1), c is 5 and the proportion of causal variants is 1%.png
- data in brief/S1/Sample  2000(Case1), c is 5 and the proportion of causal variants is 2%.png
- data in brief/S1/Sample  2000(Case1), c is 5 and the proportion of causal variants is 4%.png
- data in brief/S1/Sample  2000(Case1), c is 7 and the proportion of causal variants is 1%.png
- data in brief/S1/Sample  2000(Case1), c is 7 and the proportion of causal variants is 2%.png
- data in brief/S1/Sample  2000(Case1), c is 7 and the proportion of causal variants is 4%.png
- data in brief/S1/TypeOneErrorResults.xlsx
- data in brief/S2/
- data in brief/S2/ISE0,ISE1,and PMSE of Sample  1000(Case2).xlsx
- data in brief/S2/ISE0,ISE1,and PMSE of Sample  1500(Case2).xlsx
- data in brief/S2/ISE0,ISE1,and PMSE of Sample  2000(Case2).xlsx
- data in brief/S2/Power of Sample  1000(Case2).xlsx
- data in brief/S2/Power of Sample  1500(Case2).xlsx
- data in brief/S2/Power of Sample  2000(Case2).xlsx
- data in brief/S2/Sample  1000(Case2), c is 3 and the proportion of causal variants is 1%.png
- data in brief/S2/Sample  1000(Case2), c is 3 and the proportion of causal variants is 2%.png
- data in brief/S2/Sample  1000(Case2), c is 3 and the proportion of causal variants is 4%.png
- data in brief/S2/Sample  1000(Case2), c is 5 and the proportion of causal variants is 1%.png
- data in brief/S2/Sample  1000(Case2), c is 5 and the proportion of causal variants is 2%.png
- data in brief/S2/Sample  1000(Case2), c is 5 and the proportion of causal variants is 4%.png
- data in brief/S2/Sample  1000(Case2), c is 7 and the proportion of causal variants is 1%.png
- data in brief/S2/Sample  1000(Case2), c is 7 and the proportion of causal variants is 2%.png
- data in brief/S2/Sample  1000(Case2), c is 7 and the proportion of causal variants is 4%.png
- data in brief/S2/Sample  1500(Case2), c is 3 and the proportion of causal variants is 1%.png
- data in brief/S2/Sample  1500(Case2), c is 3 and the proportion of causal variants is 2%.png
- data in brief/S2/Sample  1500(Case2), c is 3 and the proportion of causal variants is 4%.png
- data in brief/S2/Sample  1500(Case2), c is 5 and the proportion of causal variants is 1%.png
- data in brief/S2/Sample  1500(Case2), c is 5 and the proportion of causal variants is 2%.png
- data in brief/S2/Sample  1500(Case2), c is 5 and the proportion of causal variants is 4%.png
- data in brief/S2/Sample  1500(Case2), c is 7 and the proportion of causal variants is 1%.png
- data in brief/S2/Sample  1500(Case2), c is 7 and the proportion of causal variants is 2%.png
- data in brief/S2/Sample  1500(Case2), c is 7 and the proportion of causal variants is 4%.png
- data in brief/S2/Sample  2000(Case2), c is 3 and the proportion of causal variants is 1%.png
- data in brief/S2/Sample  2000(Case2), c is 3 and the proportion of causal variants is 2%.png
- data in brief/S2/Sample  2000(Case2), c is 3 and the proportion of causal variants is 4%.png
- data in brief/S2/Sample  2000(Case2), c is 5 and the proportion of causal variants is 1%.png
- data in brief/S2/Sample  2000(Case2), c is 5 and the proportion of causal variants is 2%.png
- data in brief/S2/Sample  2000(Case2), c is 5 and the proportion of causal variants is 4%.png
- data in brief/S2/Sample  2000(Case2), c is 7 and the proportion of causal variants is 1%.png
- data in brief/S2/Sample  2000(Case2), c is 7 and the proportion of causal variants is 2%.png
- data in brief/S2/Sample  2000(Case2), c is 7 and the proportion of causal variants is 4%.png
- data in brief/S3/
- data in brief/S3/ISE0,ISE1,and PMSE of Sample  1000(Case1).xlsx
- data in brief/S3/ISE0,ISE1,and PMSE of Sample  1500(Case1).xlsx
- data in brief/S3/ISE0,ISE1,and PMSE of Sample  2000(Case1).xlsx
- data in brief/S3/Power of  Sample  2000(Case1).xlsx
- data in brief/S3/Power of Sample  1000(Case1).xlsx
- data in brief/S3/Power of Sample  1500(Case1).xlsx
- data in brief/S3/Sample  1000(Case1), c is 3 and the proportion of causal variants is 1%.png
- data in brief/S3/Sample  1000(Case1), c is 3 and the proportion of causal variants is 2%.png
- data in brief/S3/Sample  1000(Case1), c is 3 and the proportion of causal variants is 4%.png
- data in brief/S3/Sample  1000(Case1), c is 5 and the proportion of causal variants is 1%.png
- data in brief/S3/Sample  1000(Case1), c is 5 and the proportion of causal variants is 2%.png
- data in brief/S3/Sample  1000(Case1), c is 5 and the proportion of causal variants is 4%.png
- data in brief/S3/Sample  1000(Case1), c is 7 and the proportion of causal variants is 1%.png
- data in brief/S3/Sample  1000(Case1), c is 7 and the proportion of causal variants is 2%.png
- data in brief/S3/Sample  1000(Case1), c is 7 and the proportion of causal variants is 4%.png
- data in brief/S3/Sample  1500(Case1), c is 3 and the proportion of causal variants is 1%.png
- data in brief/S3/Sample  1500(Case1), c is 3 and the proportion of causal variants is 2%.png
- data in brief/S3/Sample  1500(Case1), c is 3 and the proportion of causal variants is 4%.png
- data in brief/S3/Sample  1500(Case1), c is 5 and the proportion of causal variants is 1%.png
- data in brief/S3/Sample  1500(Case1), c is 5 and the proportion of causal variants is 2%.png
- data in brief/S3/Sample  1500(Case1), c is 5 and the proportion of causal variants is 4%.png
- data in brief/S3/Sample  1500(Case1), c is 7 and the proportion of causal variants is 1%.png
- data in brief/S3/Sample  1500(Case1), c is 7 and the proportion of causal variants is 2%.png
- data in brief/S3/Sample  1500(Case1), c is 7 and the proportion of causal variants is 4%.png
- data in brief/S3/Sample  2000(Case1), c is 3 and the proportion of causal variants is 1%.png
- data in brief/S3/Sample  2000(Case1), c is 3 and the proportion of causal variants is 2%.png
- data in brief/S3/Sample  2000(Case1), c is 3 and the proportion of causal variants is 4%.png
- data in brief/S3/Sample  2000(Case1), c is 5 and the proportion of causal variants is 1%.png
- data in brief/S3/Sample  2000(Case1), c is 5 and the proportion of causal variants is 2%.png
- data in brief/S3/Sample  2000(Case1), c is 5 and the proportion of causal variants is 4%.png
- data in brief/S3/Sample  2000(Case1), c is 7 and the proportion of causal variants is 1%.png
- data in brief/S3/Sample  2000(Case1), c is 7 and the proportion of causal variants is 2%.png
- data in brief/S3/Sample  2000(Case1), c is 7 and the proportion of causal variants is 4%.png
- data in brief/S3/TypeOneErrorResults.xlsx
- data in brief/S4/
- data in brief/S4/ISE0,ISE1,and PMSE of Sample  1000(Case2).xlsx
- data in brief/S4/ISE0,ISE1,and PMSE of Sample  1500(Case2).xlsx
- data in brief/S4/ISE0,ISE1,and PMSE of Sample  2000(Case2), .xlsx
- data in brief/S4/Power of Sample  1000(Case2), .xlsx
- data in brief/S4/Power of Sample  1500(Case2).xlsx
- data in brief/S4/Power of Sample  2000(Case2).xlsx
- data in brief/S4/Sample  1000(Case2), c is 3 and the proportion of causal variants is 1%.png
- data in brief/S4/Sample  1000(Case2), c is 3 and the proportion of causal variants is 2%.png
- data in brief/S4/Sample  1000(Case2), c is 3 and the proportion of causal variants is 4%.png
- data in brief/S4/Sample  1000(Case2), c is 5 and the proportion of causal variants is 1%.png
- data in brief/S4/Sample  1000(Case2), c is 5 and the proportion of causal variants is 2%.png
- data in brief/S4/Sample  1000(Case2), c is 5 and the proportion of causal variants is 4%.png
- data in brief/S4/Sample  1000(Case2), c is 7 and the proportion of causal variants is 1%.png
- data in brief/S4/Sample  1000(Case2), c is 7 and the proportion of causal variants is 2%.png
- data in brief/S4/Sample  1000(Case2), c is 7 and the proportion of causal variants is 4%.png
- data in brief/S4/Sample  1500(Case2), c is 3 and the proportion of causal variants is 1%.png
- data in brief/S4/Sample  1500(Case2), c is 3 and the proportion of causal variants is 2%.png
- data in brief/S4/Sample  1500(Case2), c is 3 and the proportion of causal variants is 4%.png
- data in brief/S4/Sample  1500(Case2), c is 5 and the proportion of causal variants is 1%.png
- data in brief/S4/Sample  1500(Case2), c is 5 and the proportion of causal variants is 2%.png
- data in brief/S4/Sample  1500(Case2), c is 5 and the proportion of causal variants is 4%.png
- data in brief/S4/Sample  1500(Case2), c is 7 and the proportion of causal variants is 1%.png
- data in brief/S4/Sample  1500(Case2), c is 7 and the proportion of causal variants is 2%.png
- data in brief/S4/Sample  1500(Case2), c is 7 and the proportion of causal variants is 4%.png
- data in brief/S4/Sample  2000(Case2), c is 3 and the proportion of causal variants is 1%.png
- data in brief/S4/Sample  2000(Case2), c is 3 and the proportion of causal variants is 2%.png
- data in brief/S4/Sample  2000(Case2), c is 3 and the proportion of causal variants is 4%.png
- data in brief/S4/Sample  2000(Case2), c is 5 and the proportion of causal variants is 1%.png
- data in brief/S4/Sample  2000(Case2), c is 5 and the proportion of causal variants is 2%.png
- data in brief/S4/Sample  2000(Case2), c is 5 and the proportion of causal variants is 4%.png
- data in brief/S4/Sample  2000(Case2), c is 7 and the proportion of causal variants is 1%.png
- data in brief/S4/Sample  2000(Case2), c is 7 and the proportion of causal variants is 2%.png
- data in brief/S4/Sample  2000(Case2), c is 7 and the proportion of causal variants is 4%.png
- data in brief/S5/
- data in brief/S5/ISE0,ISE1,and PMSE of Sample  1000(Case1).xlsx
- data in brief/S5/ISE0,ISE1,and PMSE of Sample  1500(Case1).xlsx
- data in brief/S5/ISE0,ISE1,and PMSE of Sample  2000(Case1).xlsx
- data in brief/S5/Power of Sample  1000(Case1).xlsx
- data in brief/S5/Power of Sample  1500(Case1).xlsx
- data in brief/S5/Power of Sample  2000(Case1).xlsx
- data in brief/S5/Sample  1000(Case1), c is 3 and the proportion of causal variants is 1%.png
- data in brief/S5/Sample  1000(Case1), c is 3 and the proportion of causal variants is 2%.png
- data in brief/S5/Sample  1000(Case1), c is 3 and the proportion of causal variants is 4%.png
- data in brief/S5/Sample  1000(Case1), c is 5 and the proportion of causal variants is 1%.png
- data in brief/S5/Sample  1000(Case1), c is 5 and the proportion of causal variants is 2%.png
- data in brief/S5/Sample  1000(Case1), c is 5 and the proportion of causal variants is 4%.png
- data in brief/S5/Sample  1000(Case1), c is 7 and the proportion of causal variants is 1%.png
- data in brief/S5/Sample  1000(Case1), c is 7 and the proportion of causal variants is 2%.png
- data in brief/S5/Sample  1000(Case1), c is 7 and the proportion of causal variants is 4%.png
- data in brief/S5/Sample  1500(Case1), c is 3 and the proportion of causal variants is 1%.png
- data in brief/S5/Sample  1500(Case1), c is 3 and the proportion of causal variants is 2%.png
- data in brief/S5/Sample  1500(Case1), c is 3 and the proportion of causal variants is 4%.png
- data in brief/S5/Sample  1500(Case1), c is 5 and the proportion of causal variants is 1%.png
- data in brief/S5/Sample  1500(Case1), c is 5 and the proportion of causal variants is 2%.png
- data in brief/S5/Sample  1500(Case1), c is 5 and the proportion of causal variants is 4%.png
- data in brief/S5/Sample  1500(Case1), c is 7 and the proportion of causal variants is 1%.png
- data in brief/S5/Sample  1500(Case1), c is 7 and the proportion of causal variants is 2%.png
- data in brief/S5/Sample  1500(Case1), c is 7 and the proportion of causal variants is 4%.png
- data in brief/S5/Sample  2000(Case1), c is 3 and the proportion of causal variants is 1%.png
- data in brief/S5/Sample  2000(Case1), c is 3 and the proportion of causal variants is 2%.png
- data in brief/S5/Sample  2000(Case1), c is 3 and the proportion of causal variants is 4%.png
- data in brief/S5/Sample  2000(Case1), c is 5 and the proportion of causal variants is 1%.png
- data in brief/S5/Sample  2000(Case1), c is 5 and the proportion of causal variants is 2%.png
- data in brief/S5/Sample  2000(Case1), c is 5 and the proportion of causal variants is 4%.png
- data in brief/S5/Sample  2000(Case1), c is 7 and the proportion of causal variants is 1%.png
- data in brief/S5/Sample  2000(Case1), c is 7 and the proportion of causal variants is 2%.png
- data in brief/S5/Sample  2000(Case1), c is 7 and the proportion of causal variants is 4%.png
- data in brief/S5/TypeOneErrorResults.xlsx
- data in brief/S6/
- data in brief/S6/ISE0,ISE1,and PMSE of Sample  1000(Case2).xlsx
- data in brief/S6/ISE0,ISE1,and PMSE of Sample  1500(Case2).xlsx
- data in brief/S6/ISE0,ISE1,and PMSE of Sample  2000(Case2).xlsx
- data in brief/S6/Power of Sample  1000(Case2).xlsx
- data in brief/S6/Power of Sample  1500(Case2).xlsx
- data in brief/S6/Power of Sample  2000(Case2).xlsx
- data in brief/S6/Sample  1000(Case2), c is 3 and the proportion of causal variants is 1%.png
- data in brief/S6/Sample  1000(Case2), c is 3 and the proportion of causal variants is 2%.png
- data in brief/S6/Sample  1000(Case2), c is 3 and the proportion of causal variants is 4%.png
- data in brief/S6/Sample  1000(Case2), c is 5 and the proportion of causal variants is 1%.png
- data in brief/S6/Sample  1000(Case2), c is 5 and the proportion of causal variants is 2%.png
- data in brief/S6/Sample  1000(Case2), c is 5 and the proportion of causal variants is 4%.png
- data in brief/S6/Sample  1000(Case2), c is 7 and the proportion of causal variants is 1%.png
- data in brief/S6/Sample  1000(Case2), c is 7 and the proportion of causal variants is 2%.png
- data in brief/S6/Sample  1000(Case2), c is 7 and the proportion of causal variants is 4%.png
- data in brief/S6/Sample  1500(Case2), c is 3 and the proportion of causal variants is 1%.png
- data in brief/S6/Sample  1500(Case2), c is 3 and the proportion of causal variants is 2%.png
- data in brief/S6/Sample  1500(Case2), c is 3 and the proportion of causal variants is 4%.png
- data in brief/S6/Sample  1500(Case2), c is 5 and the proportion of causal variants is 1%.png
- data in brief/S6/Sample  1500(Case2), c is 5 and the proportion of causal variants is 2%.png
- data in brief/S6/Sample  1500(Case2), c is 5 and the proportion of causal variants is 4%.png
- data in brief/S6/Sample  1500(Case2), c is 7 and the proportion of causal variants is 1%.png
- data in brief/S6/Sample  1500(Case2), c is 7 and the proportion of causal variants is 2%.png
- data in brief/S6/Sample  1500(Case2), c is 7 and the proportion of causal variants is 4%.png
- data in brief/S6/Sample  2000(Case2), c is 3 and the proportion of causal variants is 1%.png
- data in brief/S6/Sample  2000(Case2), c is 3 and the proportion of causal variants is 2%.png
- data in brief/S6/Sample  2000(Case2), c is 3 and the proportion of causal variants is 4%.png
- data in brief/S6/Sample  2000(Case2), c is 5 and the proportion of causal variants is 1%.png
- data in brief/S6/Sample  2000(Case2), c is 5 and the proportion of causal variants is 2%.png
- data in brief/S6/Sample  2000(Case2), c is 5 and the proportion of causal variants is 4%.png
- data in brief/S6/Sample  2000(Case2), c is 7 and the proportion of causal variants is 1%.png
- data in brief/S6/Sample  2000(Case2), c is 7 and the proportion of causal variants is 2%.png
- data in brief/S6/Sample  2000(Case2), c is 7 and the proportion of causal variants is 4%.png
- data in brief/S7.png
