# Supplementary material for: Gene Region Association Analysis of Longitudinal Quantitative Traits Based on a Function-On-Function Regression Model
Source: Front Genet. 2022 Feb 21;13:781740. doi: 10.3389/fgene.2022.781740 (PMC8899465; doi:10.3389/fgene.2022.781740)
Supplement: Supplementary file 1 [file DataSheet1.ZIP › data in brief/S1/ISE0,ISE1,and PMSE of Sample 1000(Case1).xlsx]

## Sheet: Sheet1
			ISE0
Proportion of causal variants	c value	Proportion of negative effects	Common Region	Rare Region	Low Region	Mixture Region One	Mixture Region Two
0.01	3	0	0.029627	0.213939	0.171984	0.0806114	0.0322886
			0.041259	0.280926	0.238604	0.119629	0.042379
		0.2	0.0263415	0.227092	0.175552	0.0849597	0.0301528
			0.0405127	0.295997	0.24297	0.117356	0.0405409
		0.5	0.0265116	0.212831	0.175491	0.0811663	0.0296997
			0.0382837	0.289882	0.249204	0.122758	0.0398744
	5	0	0.0556915	0.400635	0.365357	0.174574	0.0583077
			0.0755191	0.53644	0.451197	0.257046	0.0792413
		0.2	0.0485111	0.401328	0.317927	0.158853	0.059866
			0.0651462	0.545544	0.400741	0.235641	0.0800281
		0.5	0.0555204	0.417416	0.351077	0.152594	0.0546676
			0.0746635	0.601438	0.460226	0.206898	0.0713334
	7	0	0.101365	0.798203	0.624822	0.313552	0.117079
			0.128518	1.12365	0.888691	0.401292	0.159361
		0.2	0.105022	0.794473	0.593283	0.31177	0.12246
			0.141681	1.1851	0.783169	0.461328	0.169108
		0.5	0.101068	0.76231	0.648103	0.290576	0.108159
			0.129041	0.995782	0.91886	0.399809	0.141033
0.02	3	0	0.0562925	0.423369	0.352477	0.174394	0.0645885
			0.074577	0.592049	0.471956	0.249584	0.0969872
		0.2	0.056626	0.445578	0.344378	0.192295	0.0640959
			0.0754233	0.562534	0.481456	0.288765	0.0882721
		0.5	0.0577133	0.42713	0.358722	0.175112	0.0688322
			0.0819982	0.559614	0.492298	0.254275	0.0913515
	5	0	0.111509	0.846608	0.652986	0.316821	0.115188
			0.146133	1.07598	0.903207	0.421925	0.146311
		0.2	0.106946	0.842427	0.641714	0.342519	0.13189
			0.138568	1.05822	0.82198	0.492036	0.176555
		0.5	0.107147	0.813501	0.667163	0.34595	0.120635
			0.148767	1.14364	0.901996	0.537479	0.156268
	7	0	0.204379	1.56939	1.27032	0.662795	0.22705
			0.273931	1.98216	1.7154	0.959463	0.312067
		0.2	0.214254	1.64737	1.30268	0.640752	0.261812
			0.306202	2.07746	1.80232	0.903497	0.344047
		0.5	0.222459	1.5518	1.30093	0.666019	0.239958
			0.292835	2.06138	1.86769	0.956364	0.34103
0.04	3	0	0.0803002	0.607552	0.496131	0.269003	0.0906553
			0.112237	0.796261	0.74155	0.453426	0.123036
		0.2	0.0766868	0.624017	0.476432	0.247403	0.0919262
			0.106552	0.880676	0.665968	0.391565	0.129193
		0.5	0.083908	0.616877	0.488157	0.260138	0.0942648
			0.123097	0.854179	0.638344	0.410366	0.130514
	5	0	0.156758	1.16936	1.02016	0.496495	0.185085
			0.216188	1.57995	1.39228	0.678802	0.253759
		0.2	0.154796	1.26896	0.975472	0.485847	0.184581
			0.209104	1.79483	1.35672	0.692089	0.255328
		0.5	0.153828	1.19751	0.967445	0.51734	0.190797
			0.211665	1.63378	1.34446	0.779628	0.268017
	7	0	0.309434	2.43243	1.95254	0.950441	0.370991
			0.410634	3.16602	2.52637	1.30698	0.473077
		0.2	0.330858	2.37244	1.86357	1.05499	0.373353
			0.45471	3.15721	2.4041	1.57689	0.534015
		0.5	0.311071	2.40775	2.09691	0.933994	0.369567
			0.392633	3.0649	2.8609	1.27374	0.467705
			ISE1
Proportion of causal variants	c value	Proportion of negative effects	Common Region	Rare Region	Low Region	Mixture Region One	Mixture Region Two
0.01	3	0	2.12223	26.4064	11.4983	21.9615	7.13853
			0.590305	3.13212	1.48611	4.06795	3.39135
		0.2	2.10826	26.8907	11.6382	22.0647	7.15688
			0.571667	3.28717	1.46786	3.95634	3.49902
		0.5	2.1073	26.7858	11.6368	22.0529	7.10387
			0.588587	3.07594	1.43559	4.10972	3.46848
	5	0	2.01128	24.8294	10.9047	20.9666	6.58867
			0.427514	2.61583	1.40172	2.79176	2.1633
		0.2	2.04288	25.4308	11.1394	20.8798	6.72832
			0.446313	2.30045	1.31878	2.78535	2.34058
		0.5	2.06841	25.7085	11.328	21.0791	6.8327
			0.4573	2.60643	1.36957	2.71577	2.34403
	7	0	1.95305	23.5633	10.5727	20.2345	6.3731
			0.353714	2.1765	1.64818	2.1131	1.61232
		0.2	2.01029	24.8047	10.9634	20.3842	6.51301
			0.318978	2.43075	1.39742	2.04057	1.62075
		0.5	2.06139	25.4039	11.3608	20.6904	6.67127
			0.339968	2.18066	1.53285	2.03811	1.63531
0.02	3	0	4.55714	56.8438	24.9098	47.0313	15.2454
			1.30971	6.95004	3.14042	8.58295	7.3206
		0.2	4.54614	57.3254	24.9669	47.3721	15.0308
			1.20776	6.34598	2.97053	8.72903	7.29361
		0.5	4.64487	58.1657	25.1285	47.5597	15.3432
			1.261	6.74463	2.78494	8.7313	7.48774
	5	0	4.28578	53.1257	23.4058	44.6598	14.5038
			0.88263	5.15925	3.02891	6.03817	5.04024
		0.2	4.41387	54.3515	23.7885	45.0679	14.5435
			0.956479	5.14309	2.50068	5.66852	4.95885
		0.5	4.41798	55.3863	24.3989	45.1163	14.834
			0.920105	4.98171	2.80311	5.85421	4.82805
	7	0	4.18101	50.7091	22.5339	43.2688	13.7775
			0.743743	5.24341	3.40497	4.31646	3.37212
		0.2	4.31896	53.2243	23.5277	43.7498	14.2097
			0.719365	4.95548	3.1248	4.22584	3.51445
		0.5	4.42472	54.4528	24.4409	44.3451	14.2089
			0.703675	4.34763	3.49106	4.21939	3.35862
0.04	3	0	6.62655	82.5728	36.1613	68.47	21.9583
			1.78753	9.30999	4.83829	12.2338	10.7976
		0.2	6.64509	83.2746	36.6066	69.3614	22.1098
			1.89784	10.036	4.31091	12.6601	10.3086
		0.5	6.72273	84.6245	36.5767	69.9896	22.4166
			1.82424	9.85718	4.28061	12.4306	10.5514
	5	0	6.39029	77.7763	33.948	65.5581	20.5126
			1.38036	7.87798	4.00687	8.73139	7.06739
		0.2	6.41253	79.5489	34.8267	65.4883	21.0708
			1.31956	7.85593	3.59661	8.85176	7.11224
		0.5	6.40158	80.2968	35.4943	66.663	21.0513
			1.25564	6.45803	4.1223	8.49966	7.12533
	7	0	6.10815	74.2963	33.1128	63.4701	20.0659
			1.04371	8.1911	4.48052	6.2507	4.69506
		0.2	6.34175	77.6106	34.1568	64.5126	20.3206
			1.14207	6.36688	3.67309	6.24981	4.94052
		0.5	6.46251	80.0467	35.4982	64.5717	20.5072
			1.12724	7.57074	4.82318	6.55201	4.85909
			PMSE
Proportion of causal variants	c value	Proportion of negative effects	Common Region	Rare Region	Low Region	Mixture Region One	Mixture Region Two
0.01	3	0	5.46242	2.871	5.72348	3.39921	4.94301
			0.559288	0.256217	0.363026	0.453878	0.615094
		0.2	5.44966	2.8838	5.74094	3.39027	4.94267
			0.574754	0.262225	0.36057	0.44217	0.604802
		0.5	5.43932	2.90016	5.77351	3.42441	4.95487
			0.588079	0.265559	0.364233	0.472812	0.633583
	5	0	9.83514	4.7098	10.3488	5.76229	8.82464
			0.891298	0.381654	0.561525	0.638804	0.884364
		0.2	9.87607	4.74639	10.4594	5.83823	8.86697
			0.86376	0.365308	0.602888	0.659139	0.934589
		0.5	9.9577	4.79076	10.5309	5.81684	8.92825
			0.880069	0.391261	0.583053	0.689044	0.910175
	7	0	18.346	8.31325	19.3264	10.3765	16.4425
			1.3126	0.578632	0.962347	0.92997	1.35085
		0.2	18.7974	8.4964	19.7825	10.5746	16.7431
			1.31844	0.59715	1.06558	1.00643	1.34651
		0.5	19.0101	8.58297	19.992	10.6247	16.932
			1.31552	0.621476	1.10902	0.966667	1.35191
0.02	3	0	10.5765	5.01456	11.0945	6.16692	9.46347
			1.23785	0.520747	0.739107	0.955905	1.30926
		0.2	10.5983	5.04761	11.1736	6.16085	9.55509
			1.23015	0.534918	0.748725	0.950216	1.33107
		0.5	10.7012	5.04946	11.2414	6.15421	9.54052
			1.22094	0.557791	0.765144	1.00208	1.30053
	5	0	19.9886	8.96733	21.0565	11.1849	17.6913
			1.85512	0.802831	1.22473	1.38588	1.88332
		0.2	20.1255	9.13241	21.3541	11.2999	17.8695
			1.84458	0.815924	1.28508	1.37461	1.90001
		0.5	20.2999	9.12064	21.4076	11.4138	18.0641
			1.87277	0.818359	1.25589	1.46721	2.00564
	7	0	38.1974	16.6361	40.4297	21.2237	34.0579
			2.84372	1.18598	2.16975	1.97084	2.80189
		0.2	39.1401	17.0745	41.4181	21.6231	34.5716
			2.92057	1.24776	2.27205	2.06179	2.81258
		0.5	39.6508	17.3091	41.8083	21.7324	35.1258
			3.01348	1.26322	2.31901	2.12415	2.98452
0.04	3	0	15.0402	6.90518	15.7972	8.58699	13.3489
			1.77035	0.777577	1.06862	1.36729	1.90474
		0.2	14.9961	6.98667	15.8553	8.53813	13.4377
			1.89839	0.808723	1.12216	1.42579	1.89507
		0.5	15.1015	6.93677	16.0324	8.55483	13.5008
			1.80526	0.785277	1.11448	1.43973	1.90668
	5	0	28.8706	12.6883	30.4361	15.8643	25.6492
			2.71163	1.15582	1.79975	1.92201	2.77145
		0.2	29.191	12.8086	30.64	16.1436	25.7387
			2.67639	1.1516	1.79335	2.14809	2.81017
		0.5	29.1767	12.9205	30.9475	16.0231	26.1291
			2.66635	1.17433	1.84385	1.97203	2.85753
	7	0	55.5725	23.8272	58.4646	30.3802	49.2926
			4.28402	1.76973	3.1468	2.70271	4.18876
		0.2	56.657	24.4332	60.1034	30.886	50.3876
			4.23495	1.78784	3.22677	2.96187	4.36125
		0.5	57.2668	24.7362	60.7587	31.4327	51.0607
			4.29012	1.81793	3.25951	3.06893	4.22468
