# Supplementary material for: Gene Region Association Analysis of Longitudinal Quantitative Traits Based on a Function-On-Function Regression Model
Source: Front Genet. 2022 Feb 21;13:781740. doi: 10.3389/fgene.2022.781740 (PMC8899465; doi:10.3389/fgene.2022.781740)
Supplement: Supplementary file 1 [file DataSheet1.ZIP › data in brief/S1/ISE0,ISE1,and PMSE of Sample 1500(Case1).xlsx]

## Sheet: Sheet1
			ISE0
Proportion of causal variants	c value	Proportion of negative effects	Common Region	Rare Region	Low Region	Mixture Region One	Mixture Region Two
0.01	3	0	0.0225113	0.253522	0.141098	0.0708072	0.0261083
			0.0318362	0.356375	0.196082	0.1158	0.0353953
		0.2	0.0222287	0.225476	0.15435	0.0727754	0.027595
			0.0315666	0.313132	0.220855	0.112772	0.0380576
		0.5	0.0214537	0.220933	0.150948	0.072301	0.0274349
			0.0294094	0.308711	0.209686	0.114368	0.0360584
	5	0	0.0435046	0.430157	0.282432	0.149346	0.0519639
			0.0638473	0.579433	0.396419	0.215528	0.0694016
		0.2	0.0416421	0.455923	0.286697	0.150346	0.0505713
			0.0587602	0.622648	0.398375	0.223816	0.0677284
		0.5	0.0435895	0.425817	0.284595	0.139981	0.0540129
			0.0609199	0.576462	0.381863	0.226591	0.0785732
	7	0	0.0848992	0.896049	0.555273	0.29526	0.100397
			0.107696	1.16105	0.739621	0.417248	0.133374
		0.2	0.0829908	0.809707	0.600926	0.29341	0.101418
			0.108596	1.1329	0.826411	0.420763	0.138116
		0.5	0.0873752	0.880148	0.571436	0.296709	0.101928
			0.119249	1.1831	0.79052	0.422768	0.136522
0.02	3	0	0.0446423	0.444178	0.316323	0.159025	0.0564009
			0.0645284	0.618954	0.432853	0.246358	0.0753286
		0.2	0.0490722	0.43502	0.313794	0.150651	0.0545955
			0.0686607	0.568673	0.457493	0.221002	0.0707614
		0.5	0.0452871	0.433393	0.290572	0.163774	0.0546362
			0.0644221	0.597018	0.404626	0.255662	0.0726239
	5	0	0.0943479	0.939503	0.65243	0.301149	0.0946396
			0.131604	1.25625	0.896753	0.436759	0.123281
		0.2	0.0952581	0.882276	0.594322	0.292251	0.102233
			0.131597	1.21076	0.792473	0.429965	0.146725
		0.5	0.0934065	0.893068	0.65814	0.305471	0.101759
			0.128301	1.17721	0.936983	0.465906	0.133907
	7	0	0.183371	1.694	1.24798	0.598043	0.21446
			0.233027	2.16909	1.64765	0.817105	0.285186
		0.2	0.187171	1.88869	1.18264	0.60615	0.211082
			0.266359	2.55143	1.62311	0.894147	0.274052
		0.5	0.171601	1.80404	1.20587	0.590945	0.218873
			0.226537	2.34328	1.77586	0.833469	0.288592
0.04	3	0	0.0670642	0.627151	0.437095	0.216791	0.0829432
			0.0871185	0.867012	0.568159	0.324532	0.109695
		0.2	0.0658019	0.644175	0.447036	0.244379	0.0814913
			0.086903	0.930779	0.56156	0.402136	0.105433
		0.5	0.0696523	0.689121	0.451096	0.229419	0.0787983
			0.0962828	0.947789	0.635823	0.375798	0.110505
	5	0	0.135879	1.29541	0.880507	0.418519	0.156998
			0.192233	1.76257	1.18768	0.588686	0.20285
		0.2	0.132568	1.32015	0.835798	0.454721	0.14988
			0.193297	1.74223	1.14594	0.635162	0.210808
		0.5	0.130215	1.30041	0.990864	0.485837	0.151856
			0.188002	1.75597	1.39577	0.703886	0.219964
	7	0	0.257272	2.36003	1.79788	0.818071	0.290022
			0.35579	2.9567	2.46549	1.15123	0.395076
		0.2	0.261423	2.58168	1.75071	0.863083	0.324016
			0.357766	3.48171	2.29203	1.26335	0.441869
		0.5	0.251684	2.48754	1.85786	0.91378	0.318154
			0.326472	3.36074	2.3968	1.22283	0.423213
			ISE1
Proportion of causal variants	c value	Proportion of negative effects	Common Region	Rare Region	Low Region	Mixture Region One	Mixture Region Two
0.01	3	0	2.10337	26.5414	11.4163	22.2213	7.2506
			0.589411	3.21353	1.33588	4.1864	3.54294
		0.2	2.11972	27.0415	11.6593	22.4231	6.92097
			0.591026	3.27951	1.30886	4.22219	3.44876
		0.5	2.13641	27.1233	11.6877	22.3446	7.33032
			0.569147	3.23352	1.48185	4.15961	3.4992
	5	0	1.96818	25.0171	10.839	21.0528	6.721
			0.400884	2.60106	1.24586	2.83726	2.24587
		0.2	2.00826	25.6407	11.0852	21.1168	6.80728
			0.396765	2.58494	1.266	2.85238	2.34042
		0.5	2.04189	25.899	11.2331	21.1622	6.75404
			0.403097	2.85344	1.24457	2.84095	2.18484
	7	0	1.90778	23.9291	10.4034	20.4498	6.52862
			0.304676	2.74905	1.34727	2.09831	1.53675
		0.2	1.97631	24.9776	10.8769	20.6674	6.50424
			0.327706	2.45981	1.32808	1.99429	1.60127
		0.5	2.03199	25.7384	11.1827	20.7538	6.69308
			0.328319	2.58158	1.37098	2.02898	1.57556
0.02	3	0	4.55085	56.9965	24.4918	47.623	15.0488
			1.27964	6.79687	2.86907	9.11075	7.37419
		0.2	4.54676	57.8878	24.8926	47.5352	15.6952
			1.26346	6.98601	2.87817	8.75083	7.55969
		0.5	4.61568	58.3139	24.8477	48.3127	15.378
			1.24298	6.64872	2.66047	9.09385	7.4413
	5	0	4.2629	53.5203	23.1613	44.8915	14.5296
			0.877705	5.4658	2.59741	6.12968	4.93517
		0.2	4.34425	55.0456	23.7419	45.4438	14.8812
			0.907196	5.46935	2.51858	5.99367	5.05049
		0.5	4.38177	55.3851	24.188	45.453	14.4746
			0.872157	5.58858	2.77429	5.84708	4.68762
	7	0	4.08469	50.9435	22.4171	43.7462	13.9452
			0.731692	4.65962	3.19785	4.19322	3.27398
		0.2	4.24679	53.6644	23.4982	44.394	14.2993
			0.66788	5.45718	3.21813	4.39877	3.32491
		0.5	4.32062	55.3487	24.1651	44.7329	14.4298
			0.690703	5.61501	3.34128	4.22838	3.51192
0.04	3	0	6.66747	83.9915	35.9868	70.3239	22.2866
			1.87281	10.151	4.23423	13.1607	10.5449
		0.2	6.62421	84.0597	36.1903	70.1025	21.8053
			1.81744	10.3091	4.09041	12.8564	10.816
		0.5	6.75575	84.4507	36.4908	69.6436	22.5644
			1.87276	9.51705	4.06393	12.7664	10.6838
	5	0	6.24047	78.3408	33.8078	65.9516	21.2282
			1.2909	8.06706	3.62564	8.77502	7.33939
		0.2	6.24232	80.3024	34.6775	66.0506	21.1993
			1.29712	8.11484	3.62499	8.69804	7.29375
		0.5	6.34179	81.8213	35.4081	66.6715	21.0591
			1.24017	8.4487	4.24558	8.56306	7.23971
	7	0	5.93834	74.8991	32.7412	64.0798	20.4481
			0.985985	7.18008	4.1272	6.44265	4.9584
		0.2	6.22091	78.5976	34.2911	65.257	20.8613
			1.05323	7.40485	4.41485	6.46619	4.92032
		0.5	6.34994	80.3013	35.3577	65.6649	20.9318
			1.02113	7.42003	4.47852	6.5716	4.82812
			PMSE
Proportion of causal variants	c value	Proportion of negative effects	Common Region	Rare Region	Low Region	Mixture Region One	Mixture Region Two
0.01	3	0	5.46903	2.88205	5.77565	3.39037	4.94357
			0.578382	0.244566	0.335617	0.44344	0.606573
		0.2	5.49419	2.87158	5.77502	3.38285	4.99109
			0.584602	0.249192	0.335617	0.463879	0.583193
		0.5	5.51764	2.88793	5.80789	3.40644	5.00715
			0.55765	0.250596	0.324232	0.458237	0.603171
	5	0	9.81574	4.70707	10.4169	5.74332	8.89474
			0.826646	0.342103	0.552356	0.634903	0.890852
		0.2	9.9313	4.75728	10.5283	5.8163	8.94088
			0.796607	0.373683	0.548278	0.641788	0.869514
		0.5	10.0082	4.79675	10.6102	5.8111	9.01503
			0.789464	0.371219	0.549097	0.669531	0.900901
	7	0	18.3862	8.28584	19.4958	10.3584	16.5288
			1.27396	0.520239	0.89076	0.880506	1.26718
		0.2	18.7728	8.46068	19.9607	10.5273	16.8766
			1.35269	0.557445	0.984125	0.918215	1.36067
		0.5	19.0881	8.59836	20.2469	10.6505	17.0549
			1.31047	0.59063	0.965209	0.973627	1.34371
0.02	3	0	10.6098	5.0384	11.2399	6.12087	9.59355
			1.19181	0.518307	0.697429	0.959014	1.25533
		0.2	10.6834	5.05068	11.2757	6.16899	9.46967
			1.17531	0.544076	0.705168	0.949169	1.30898
		0.5	10.7316	5.05507	11.3193	6.11748	9.58854
			1.20509	0.5211	0.697099	0.970849	1.27948
	5	0	20.0665	8.96706	21.1787	11.2465	17.8462
			1.69403	0.758218	1.11729	1.39903	1.85767
		0.2	20.2396	9.08606	21.4807	11.3051	17.9607
			1.89035	0.771243	1.15187	1.3916	1.88239
		0.5	20.398	9.15863	21.5866	11.3189	18.1994
			1.73764	0.8145	1.18032	1.33858	1.8929
	7	0	38.3181	16.672	40.5233	21.0965	34.1975
			2.6397	1.13884	1.88388	1.88883	2.70969
		0.2	39.3287	17.096	41.7272	21.4954	34.9036
			2.63479	1.21812	1.9797	2.02676	2.76963
		0.5	39.7869	17.2416	42.252	21.6437	35.4157
			2.75687	1.20468	1.99138	1.97291	2.78439
0.04	3	0	15.0632	6.86714	15.8677	8.45872	13.4756
			1.77124	0.772447	0.982893	1.39452	1.86518
		0.2	15.0748	6.94169	16.0606	8.47854	13.6146
			1.65844	0.784236	1.0125	1.3875	1.80482
		0.5	15.1591	6.95229	16.0956	8.54479	13.5462
			1.75018	0.785157	1.05569	1.37402	1.92354
	5	0	28.9051	12.6599	30.6092	15.8528	25.6669
			2.6041	1.1161	1.65784	2.00158	2.83541
		0.2	29.027	12.871	30.8861	16.0797	26.0938
			2.59418	1.14585	1.67003	1.99687	2.82606
		0.5	29.4202	12.9001	31.1228	16.1762	26.1096
			2.67885	1.14005	1.70493	1.97081	2.79108
	7	0	55.6151	23.819	58.7747	30.4132	49.6839
			4.05839	1.61383	2.82208	2.9232	3.91913
		0.2	57.0932	24.3869	60.5102	30.9176	50.7147
			3.89292	1.66195	2.85082	2.92626	4.09901
		0.5	57.6664	24.8393	61.1716	31.2503	51.2327
			4.10033	1.82039	2.96141	2.97267	4.286
