# Supplementary material for: Gene Region Association Analysis of Longitudinal Quantitative Traits Based on a Function-On-Function Regression Model
Source: Front Genet. 2022 Feb 21;13:781740. doi: 10.3389/fgene.2022.781740 (PMC8899465; doi:10.3389/fgene.2022.781740)
Supplement: Supplementary file 1 [file DataSheet1.ZIP › data in brief/S1/ISE0,ISE1,and PMSE of Sample 2000(Case1).xlsx]

## Sheet: Sheet1
			ISE0
Proportion of causal variants	c value	Proportion of negative effects	Common Region	Rare Region	Low Region	Mixture Region One	Mixture Region Two
0.01	3	0	0.0208158	0.24048	0.125014	0.07484	0.0224162
			0.0286571	0.314334	0.169783	0.113126	0.0323988
		0.2	0.0199258	0.239082	0.135436	0.0708785	0.0233567
			0.0278765	0.354477	0.176464	0.110118	0.029963
		0.5	0.0205896	0.22443	0.135603	0.0707542	0.0249528
			0.0280353	0.330287	0.182979	0.110706	0.0323452
	5	0	0.0399888	0.472854	0.280485	0.138173	0.0474762
			0.0539403	0.619295	0.387969	0.195227	0.0654997
		0.2	0.0391942	0.428932	0.261385	0.136454	0.0446714
			0.0541974	0.566497	0.368386	0.187677	0.0595737
		0.5	0.0385416	0.464838	0.261661	0.143253	0.0467518
			0.0540633	0.662232	0.361638	0.251713	0.0640129
	7	0	0.0735201	0.932284	0.534747	0.262762	0.0923462
			0.101969	1.17327	0.726883	0.352427	0.12811
		0.2	0.0775105	0.879945	0.51022	0.276099	0.086123
			0.100878	1.23202	0.678957	0.393052	0.120609
		0.5	0.0770809	0.825278	0.543209	0.288928	0.0926783
			0.106315	1.16713	0.753171	0.405707	0.125596
0.02	3	0	0.0424464	0.473408	0.265968	0.15256	0.0502008
			0.0561716	0.608373	0.374802	0.2384	0.0630773
		0.2	0.0420622	0.444	0.305765	0.146204	0.0458157
			0.0579338	0.664571	0.411513	0.234944	0.0579167
		0.5	0.0418023	0.472586	0.297008	0.140205	0.0524793
			0.0553753	0.646164	0.404249	0.202246	0.070273
	5	0	0.0837823	0.94198	0.531671	0.285548	0.0962426
			0.117513	1.21523	0.71459	0.437442	0.130227
		0.2	0.0865227	0.89238	0.578003	0.287219	0.0951287
			0.113729	1.21618	0.796492	0.408198	0.135177
		0.5	0.082257	0.920597	0.580869	0.276933	0.0983982
			0.116063	1.21391	0.817731	0.414712	0.137218
	7	0	0.161979	1.76194	1.09505	0.591236	0.21228
			0.202924	2.29869	1.4407	0.898454	0.305398
		0.2	0.163541	1.81309	1.12238	0.601813	0.198574
			0.231044	2.48562	1.53472	0.82565	0.269823
		0.5	0.166451	1.89474	1.17118	0.594865	0.180597
			0.20985	2.41279	1.55882	0.845124	0.250485
0.04	3	0	0.0580773	0.690573	0.394117	0.21197	0.0759333
			0.0864209	0.982522	0.510236	0.329327	0.10664
		0.2	0.0590757	0.677256	0.425689	0.225919	0.0676622
			0.084189	0.984292	0.556176	0.357588	0.0939593
		0.5	0.0575158	0.607631	0.413275	0.176898	0.0728837
			0.0782293	0.780641	0.592039	0.263715	0.10157
	5	0	0.119804	1.28285	0.779007	0.429193	0.138415
			0.164724	1.7312	1.06268	0.663554	0.216819
		0.2	0.130264	1.44673	0.828776	0.441244	0.133519
			0.18424	1.99704	1.07606	0.648602	0.194509
		0.5	0.127247	1.3084	0.825293	0.435836	0.144665
			0.177547	1.88451	1.12338	0.68553	0.203111
	7	0	0.218504	2.7158	1.7021	0.839696	0.30543
			0.268293	3.59421	2.3792	1.22706	0.398957
		0.2	0.255185	2.84699	1.89379	0.857771	0.28819
			0.33538	3.75159	2.57309	1.23952	0.398512
		0.5	0.24936	2.63081	1.81752	0.846306	0.269511
			0.351222	3.74028	2.57205	1.18931	0.377585
			ISE1
Proportion of causal variants	c value	Proportion of negative effects	Common Region	Rare Region	Low Region	Mixture Region One	Mixture Region Two
0.01	3	0	2.12749	26.6477	11.445	22.2462	7.01702
			0.609585	3.24221	1.26331	4.13059	3.37792
		0.2	2.13547	26.9663	11.5962	22.2879	7.11591
			0.58262	3.12681	1.34746	4.128	3.22575
		0.5	2.16697	27.1603	11.6471	22.4046	7.35298
			0.572758	3.2466	1.31626	4.06024	3.51884
	5	0	2.00236	25.0286	10.8556	21.0664	6.79771
			0.41393	2.73145	1.50429	2.79899	2.28476
		0.2	2.04904	25.6381	10.9641	21.0822	6.79205
			0.412968	2.41997	1.08477	2.8526	2.32449
		0.5	2.05518	25.8435	11.1127	21.2222	6.83695
			0.418779	2.69449	1.17484	2.78433	2.31936
	7	0	1.90939	23.9909	10.4018	20.309	6.5289
			0.302771	2.61834	1.43386	2.11408	1.64622
		0.2	1.98998	24.9998	10.849	20.5448	6.62587
			0.329409	2.57129	1.2787	1.99382	1.52652
		0.5	2.03459	25.5908	11.1601	20.8725	6.71451
			0.324583	2.34134	1.31252	2.07303	1.58566
0.02	3	0	4.55991	57.1059	24.5323	47.3898	15.375
			1.1763	7.10137	2.66321	9.11213	7.5989
		0.2	4.58016	57.8467	24.6413	47.9535	15.1739
			1.23794	7.15338	2.80929	8.80083	7.18687
		0.5	4.61788	58.338	24.9839	48.1501	15.3046
			1.2652	6.74683	2.73923	9.14155	7.50317
	5	0	4.27004	53.5488	22.9201	45.0738	14.512
			0.878587	5.54498	2.40404	5.9906	4.89632
		0.2	4.36982	54.9645	23.5667	45.7343	14.3033
			0.866954	5.78873	2.37297	5.93777	4.94191
		0.5	4.42671	55.5275	23.8144	45.6234	14.6435
			0.89322	5.46651	2.23944	5.87813	4.76698
	7	0	4.14615	51.2476	22.2475	43.9172	13.8678
			0.676385	5.07567	2.69349	4.31201	3.42998
		0.2	4.30404	53.4682	23.3716	44.4454	14.3923
			0.676832	4.69196	2.76364	4.43468	3.3998
		0.5	4.37212	55.0296	23.812	44.74	14.4431
			0.67047	5.0849	2.68408	4.43939	3.41649
0.04	3	0	6.65315	83.5874	35.6231	69.9512	22.251
			1.73014	10.0618	4.284	12.1581	10.6349
		0.2	6.76592	84.3473	36.3883	70.5786	22.0522
			1.87731	9.98024	4.28127	12.5899	10.3058
		0.5	6.82693	85.6059	36.6755	70.7767	23.0647
			1.86811	10.0909	4.37962	12.597	11.5292
	5	0	6.27207	78.5179	33.5524	65.3893	20.9002
			1.26361	8.27735	3.25574	8.81019	6.98343
		0.2	6.41575	79.9919	34.4097	66.4362	21.3007
			1.29011	7.74122	3.5862	8.69202	7.27508
		0.5	6.46921	81.0253	35.0836	66.9508	21.4248
			1.27627	7.5364	3.70102	8.80128	7.12835
	7	0	6.06655	75.095	32.4373	63.9218	20.6466
			0.935883	7.64737	4.30882	6.56575	5.01467
		0.2	6.31774	78.27	34.3687	65.2477	20.8604
			1.01622	7.45864	5.03316	6.05582	4.83812
		0.5	6.43872	80.4165	35.4702	65.309	20.9467
			1.03097	6.97743	5.45333	6.31373	4.96637
			PMSE
Proportion of causal variants	c value	Proportion of negative effects	Common Region	Rare Region	Low Region	Mixture Region One	Mixture Region Two
0.01	3	0	5.5086	2.87784	5.77169	3.39404	5.02743
			0.567547	0.245413	0.305169	0.448492	0.617863
		0.2	5.51637	2.88792	5.81021	3.42047	4.99199
			0.566717	0.242569	0.312194	0.451508	0.585046
		0.5	5.55293	2.89867	5.80896	3.42866	4.98047
			0.535588	0.244864	0.325179	0.45884	0.608805
	5	0	9.92897	4.73259	10.4348	5.74355	8.87467
			0.812443	0.340076	0.494707	0.622837	0.835186
		0.2	10.0554	4.7654	10.6057	5.8267	8.93746
			0.820864	0.3535	0.50348	0.631729	0.841742
		0.5	10.0853	4.80114	10.6595	5.81613	9.04777
			0.831384	0.36224	0.509598	0.673592	0.881005
	7	0	18.4676	8.31501	19.5337	10.4662	16.525
			1.25882	0.499465	0.830217	0.900755	1.24175
		0.2	18.9179	8.50692	20.0479	10.5944	16.8666
			1.24683	0.514758	0.860995	0.921523	1.35222
		0.5	19.1157	8.62243	20.309	10.7115	17.0653
			1.26777	0.550808	0.845555	0.968187	1.31099
0.02	3	0	10.7009	5.02857	11.2518	6.19007	9.56473
			1.16264	0.500955	0.688945	0.969569	1.2957
		0.2	10.7144	5.06596	11.3374	6.1665	9.6094
			1.16751	0.524807	0.676427	0.967849	1.27742
		0.5	10.743	5.04761	11.363	6.15968	9.58911
			1.18757	0.516741	0.684893	1.00783	1.32754
	5	0	20.1213	8.99563	21.3409	11.1775	17.9199
			1.71356	0.755561	1.05964	1.33334	1.78886
		0.2	20.345	9.08936	21.5979	11.2906	18.0853
			1.71546	0.777081	1.07158	1.30889	1.93104
		0.5	20.4862	9.16289	21.6693	11.3736	18.1915
			1.76774	0.743506	1.09584	1.39563	1.8316
	7	0	38.7062	16.7106	40.7286	21.0434	34.3092
			2.61548	1.0295	1.78019	1.92752	2.69841
		0.2	39.5425	17.1372	41.8224	21.6394	34.8471
			2.66866	1.14387	1.74517	1.95839	2.72159
		0.5	39.9868	17.2853	42.5096	21.7673	35.3988
			2.67091	1.17826	1.85654	2.02808	2.76113
0.04	3	0	15.1272	6.88245	16.0008	8.45228	13.4885
			1.73872	0.756944	1.01081	1.2608	1.86055
		0.2	15.279	6.94198	16.0712	8.51593	13.5652
			1.78717	0.770239	1.01508	1.40776	1.8359
		0.5	15.242	6.91941	16.1263	8.54186	13.4879
			1.72613	0.76876	0.964402	1.38733	1.93834
	5	0	29.0132	12.7102	30.7272	16.0832	25.727
			2.6055	1.0465	1.5254	1.94964	2.54437
		0.2	29.4475	12.8815	31.0892	16.0149	26.1854
			2.61453	1.10813	1.63127	1.96318	2.71588
		0.5	29.4078	12.9182	31.2488	16.0673	26.3038
			2.46322	1.08309	1.59985	2.05764	2.76674
	7	0	56.1344	23.9343	59.2365	30.5323	49.6137
			3.77766	1.57857	2.5596	2.68345	3.85946
		0.2	57.4684	24.5308	60.7139	30.8742	50.9639
			3.99288	1.66326	2.73853	2.81914	4.06653
		0.5	58.1559	24.7945	61.5136	31.3748	51.5724
			3.94339	1.73358	2.64345	2.86729	4.10384
