# Supplementary material for: Gene Region Association Analysis of Longitudinal Quantitative Traits Based on a Function-On-Function Regression Model
Source: Front Genet. 2022 Feb 21;13:781740. doi: 10.3389/fgene.2022.781740 (PMC8899465; doi:10.3389/fgene.2022.781740)
Supplement: Supplementary file 1 [file DataSheet1.ZIP › data in brief/S1/Power of Sample 2000(Case1).xlsx]

## Sheet: Power of LFDAT and Smoothed FLM
	Power	alpha	Effect	Genomic_Region	Associated_SNP	Time	Negative	Method
1	0.945	0.05	3	Common Region	10	1	0	LFDA
2	0.957	0.05	3	Common Region	10	2	0	LFDA
3	0.965	0.05	3	Common Region	10	3	0	LFDA
4	0.966	0.05	3	Common Region	10	4	0	LFDA
5	0.972	0.05	3	Common Region	10	5	0	LFDA
6	0.976	0.05	3	Common Region	10	6	0	LFDA
7	0.972	0.05	3	Common Region	10	7	0	LFDA
8	0.97	0.05	3	Common Region	10	8	0	LFDA
9	0.961	0.05	3	Common Region	10	9	0	LFDA
10	0.954	0.05	3	Common Region	10	1	0	Smooth_FLM
11	0.97	0.05	3	Common Region	10	2	0	Smooth_FLM
12	0.969	0.05	3	Common Region	10	3	0	Smooth_FLM
13	0.975	0.05	3	Common Region	10	4	0	Smooth_FLM
14	0.976	0.05	3	Common Region	10	5	0	Smooth_FLM
15	0.979	0.05	3	Common Region	10	6	0	Smooth_FLM
16	0.976	0.05	3	Common Region	10	7	0	Smooth_FLM
17	0.974	0.05	3	Common Region	10	8	0	Smooth_FLM
18	0.964	0.05	3	Common Region	10	9	0	Smooth_FLM
19	0.833	0.05	3	Common Region	10	1	0.2	LFDA
20	0.863	0.05	3	Common Region	10	2	0.2	LFDA
21	0.891	0.05	3	Common Region	10	3	0.2	LFDA
22	0.9	0.05	3	Common Region	10	4	0.2	LFDA
23	0.913	0.05	3	Common Region	10	5	0.2	LFDA
24	0.915	0.05	3	Common Region	10	6	0.2	LFDA
25	0.912	0.05	3	Common Region	10	7	0.2	LFDA
26	0.905	0.05	3	Common Region	10	8	0.2	LFDA
27	0.896	0.05	3	Common Region	10	9	0.2	LFDA
28	0.849	0.05	3	Common Region	10	1	0.2	Smooth_FLM
29	0.889	0.05	3	Common Region	10	2	0.2	Smooth_FLM
30	0.905	0.05	3	Common Region	10	3	0.2	Smooth_FLM
31	0.913	0.05	3	Common Region	10	4	0.2	Smooth_FLM
32	0.925	0.05	3	Common Region	10	5	0.2	Smooth_FLM
33	0.924	0.05	3	Common Region	10	6	0.2	Smooth_FLM
34	0.918	0.05	3	Common Region	10	7	0.2	Smooth_FLM
35	0.921	0.05	3	Common Region	10	8	0.2	Smooth_FLM
36	0.903	0.05	3	Common Region	10	9	0.2	Smooth_FLM
37	0.759	0.05	3	Common Region	10	1	0.5	LFDA
38	0.801	0.05	3	Common Region	10	2	0.5	LFDA
39	0.802	0.05	3	Common Region	10	3	0.5	LFDA
40	0.835	0.05	3	Common Region	10	4	0.5	LFDA
41	0.832	0.05	3	Common Region	10	5	0.5	LFDA
42	0.847	0.05	3	Common Region	10	6	0.5	LFDA
43	0.834	0.05	3	Common Region	10	7	0.5	LFDA
44	0.833	0.05	3	Common Region	10	8	0.5	LFDA
45	0.83	0.05	3	Common Region	10	9	0.5	LFDA
46	0.79	0.05	3	Common Region	10	1	0.5	Smooth_FLM
47	0.831	0.05	3	Common Region	10	2	0.5	Smooth_FLM
48	0.823	0.05	3	Common Region	10	3	0.5	Smooth_FLM
49	0.849	0.05	3	Common Region	10	4	0.5	Smooth_FLM
50	0.853	0.05	3	Common Region	10	5	0.5	Smooth_FLM
51	0.861	0.05	3	Common Region	10	6	0.5	Smooth_FLM
52	0.854	0.05	3	Common Region	10	7	0.5	Smooth_FLM
53	0.848	0.05	3	Common Region	10	8	0.5	Smooth_FLM
54	0.841	0.05	3	Common Region	10	9	0.5	Smooth_FLM
55	0.997	0.05	3	Common Region	20	1	0	LFDA
56	1	0.05	3	Common Region	20	2	0	LFDA
57	0.999	0.05	3	Common Region	20	3	0	LFDA
58	0.998	0.05	3	Common Region	20	4	0	LFDA
59	0.999	0.05	3	Common Region	20	5	0	LFDA
60	1	0.05	3	Common Region	20	6	0	LFDA
61	1	0.05	3	Common Region	20	7	0	LFDA
62	1	0.05	3	Common Region	20	8	0	LFDA
63	0.999	0.05	3	Common Region	20	9	0	LFDA
64	0.998	0.05	3	Common Region	20	1	0	Smooth_FLM
65	1	0.05	3	Common Region	20	2	0	Smooth_FLM
66	0.999	0.05	3	Common Region	20	3	0	Smooth_FLM
67	0.999	0.05	3	Common Region	20	4	0	Smooth_FLM
68	0.999	0.05	3	Common Region	20	5	0	Smooth_FLM
69	1	0.05	3	Common Region	20	6	0	Smooth_FLM
70	1	0.05	3	Common Region	20	7	0	Smooth_FLM
71	1	0.05	3	Common Region	20	8	0	Smooth_FLM
72	0.999	0.05	3	Common Region	20	9	0	Smooth_FLM
73	0.947	0.05	3	Common Region	20	1	0.2	LFDA
74	0.958	0.05	3	Common Region	20	2	0.2	LFDA
75	0.959	0.05	3	Common Region	20	3	0.2	LFDA
76	0.966	0.05	3	Common Region	20	4	0.2	LFDA
77	0.968	0.05	3	Common Region	20	5	0.2	LFDA
78	0.965	0.05	3	Common Region	20	6	0.2	LFDA
79	0.968	0.05	3	Common Region	20	7	0.2	LFDA
80	0.966	0.05	3	Common Region	20	8	0.2	LFDA
81	0.971	0.05	3	Common Region	20	9	0.2	LFDA
82	0.95	0.05	3	Common Region	20	1	0.2	Smooth_FLM
83	0.961	0.05	3	Common Region	20	2	0.2	Smooth_FLM
84	0.966	0.05	3	Common Region	20	3	0.2	Smooth_FLM
85	0.97	0.05	3	Common Region	20	4	0.2	Smooth_FLM
86	0.97	0.05	3	Common Region	20	5	0.2	Smooth_FLM
87	0.97	0.05	3	Common Region	20	6	0.2	Smooth_FLM
88	0.97	0.05	3	Common Region	20	7	0.2	Smooth_FLM
89	0.97	0.05	3	Common Region	20	8	0.2	Smooth_FLM
90	0.971	0.05	3	Common Region	20	9	0.2	Smooth_FLM
91	0.805	0.05	3	Common Region	20	1	0.5	LFDA
92	0.827	0.05	3	Common Region	20	2	0.5	LFDA
93	0.835	0.05	3	Common Region	20	3	0.5	LFDA
94	0.851	0.05	3	Common Region	20	4	0.5	LFDA
95	0.85	0.05	3	Common Region	20	5	0.5	LFDA
96	0.848	0.05	3	Common Region	20	6	0.5	LFDA
97	0.854	0.05	3	Common Region	20	7	0.5	LFDA
98	0.845	0.05	3	Common Region	20	8	0.5	LFDA
99	0.849	0.05	3	Common Region	20	9	0.5	LFDA
100	0.815	0.05	3	Common Region	20	1	0.5	Smooth_FLM
101	0.844	0.05	3	Common Region	20	2	0.5	Smooth_FLM
102	0.845	0.05	3	Common Region	20	3	0.5	Smooth_FLM
103	0.856	0.05	3	Common Region	20	4	0.5	Smooth_FLM
104	0.857	0.05	3	Common Region	20	5	0.5	Smooth_FLM
105	0.855	0.05	3	Common Region	20	6	0.5	Smooth_FLM
106	0.859	0.05	3	Common Region	20	7	0.5	Smooth_FLM
107	0.855	0.05	3	Common Region	20	8	0.5	Smooth_FLM
108	0.859	0.05	3	Common Region	20	9	0.5	Smooth_FLM
109	1	0.05	3	Common Region	40	1	0	LFDA
110	1	0.05	3	Common Region	40	2	0	LFDA
111	1	0.05	3	Common Region	40	3	0	LFDA
112	1	0.05	3	Common Region	40	4	0	LFDA
113	1	0.05	3	Common Region	40	5	0	LFDA
114	1	0.05	3	Common Region	40	6	0	LFDA
115	1	0.05	3	Common Region	40	7	0	LFDA
116	1	0.05	3	Common Region	40	8	0	LFDA
117	1	0.05	3	Common Region	40	9	0	LFDA
118	1	0.05	3	Common Region	40	1	0	Smooth_FLM
119	1	0.05	3	Common Region	40	2	0	Smooth_FLM
120	1	0.05	3	Common Region	40	3	0	Smooth_FLM
121	1	0.05	3	Common Region	40	4	0	Smooth_FLM
122	1	0.05	3	Common Region	40	5	0	Smooth_FLM
123	1	0.05	3	Common Region	40	6	0	Smooth_FLM
124	1	0.05	3	Common Region	40	7	0	Smooth_FLM
125	1	0.05	3	Common Region	40	8	0	Smooth_FLM
126	1	0.05	3	Common Region	40	9	0	Smooth_FLM
127	0.995	0.05	3	Common Region	40	1	0.2	LFDA
128	0.996	0.05	3	Common Region	40	2	0.2	LFDA
129	0.996	0.05	3	Common Region	40	3	0.2	LFDA
130	0.997	0.05	3	Common Region	40	4	0.2	LFDA
131	0.997	0.05	3	Common Region	40	5	0.2	LFDA
132	0.998	0.05	3	Common Region	40	6	0.2	LFDA
133	0.997	0.05	3	Common Region	40	7	0.2	LFDA
134	0.997	0.05	3	Common Region	40	8	0.2	LFDA
135	0.997	0.05	3	Common Region	40	9	0.2	LFDA
136	0.995	0.05	3	Common Region	40	1	0.2	Smooth_FLM
137	0.997	0.05	3	Common Region	40	2	0.2	Smooth_FLM
138	0.996	0.05	3	Common Region	40	3	0.2	Smooth_FLM
139	0.997	0.05	3	Common Region	40	4	0.2	Smooth_FLM
140	0.997	0.05	3	Common Region	40	5	0.2	Smooth_FLM
141	0.998	0.05	3	Common Region	40	6	0.2	Smooth_FLM
142	0.997	0.05	3	Common Region	40	7	0.2	Smooth_FLM
143	0.997	0.05	3	Common Region	40	8	0.2	Smooth_FLM
144	0.998	0.05	3	Common Region	40	9	0.2	Smooth_FLM
145	0.851	0.05	3	Common Region	40	1	0.5	LFDA
146	0.857	0.05	3	Common Region	40	2	0.5	LFDA
147	0.858	0.05	3	Common Region	40	3	0.5	LFDA
148	0.869	0.05	3	Common Region	40	4	0.5	LFDA
149	0.87	0.05	3	Common Region	40	5	0.5	LFDA
150	0.865	0.05	3	Common Region	40	6	0.5	LFDA
151	0.864	0.05	3	Common Region	40	7	0.5	LFDA
152	0.869	0.05	3	Common Region	40	8	0.5	LFDA
153	0.868	0.05	3	Common Region	40	9	0.5	LFDA
154	0.859	0.05	3	Common Region	40	1	0.5	Smooth_FLM
155	0.86	0.05	3	Common Region	40	2	0.5	Smooth_FLM
156	0.863	0.05	3	Common Region	40	3	0.5	Smooth_FLM
157	0.871	0.05	3	Common Region	40	4	0.5	Smooth_FLM
158	0.878	0.05	3	Common Region	40	5	0.5	Smooth_FLM
159	0.868	0.05	3	Common Region	40	6	0.5	Smooth_FLM
160	0.873	0.05	3	Common Region	40	7	0.5	Smooth_FLM
161	0.874	0.05	3	Common Region	40	8	0.5	Smooth_FLM
162	0.873	0.05	3	Common Region	40	9	0.5	Smooth_FLM
163	0.976	0.05	5	Common Region	10	1	0	LFDA
164	0.984	0.05	5	Common Region	10	2	0	LFDA
165	0.982	0.05	5	Common Region	10	3	0	LFDA
166	0.987	0.05	5	Common Region	10	4	0	LFDA
167	0.985	0.05	5	Common Region	10	5	0	LFDA
168	0.991	0.05	5	Common Region	10	6	0	LFDA
169	0.982	0.05	5	Common Region	10	7	0	LFDA
170	0.987	0.05	5	Common Region	10	8	0	LFDA
171	0.986	0.05	5	Common Region	10	9	0	LFDA
172	0.978	0.05	5	Common Region	10	1	0	Smooth_FLM
173	0.987	0.05	5	Common Region	10	2	0	Smooth_FLM
174	0.982	0.05	5	Common Region	10	3	0	Smooth_FLM
175	0.989	0.05	5	Common Region	10	4	0	Smooth_FLM
176	0.987	0.05	5	Common Region	10	5	0	Smooth_FLM
177	0.991	0.05	5	Common Region	10	6	0	Smooth_FLM
178	0.982	0.05	5	Common Region	10	7	0	Smooth_FLM
179	0.987	0.05	5	Common Region	10	8	0	Smooth_FLM
180	0.988	0.05	5	Common Region	10	9	0	Smooth_FLM
181	0.896	0.05	5	Common Region	10	1	0.2	LFDA
182	0.907	0.05	5	Common Region	10	2	0.2	LFDA
183	0.921	0.05	5	Common Region	10	3	0.2	LFDA
184	0.92	0.05	5	Common Region	10	4	0.2	LFDA
185	0.923	0.05	5	Common Region	10	5	0.2	LFDA
186	0.919	0.05	5	Common Region	10	6	0.2	LFDA
187	0.928	0.05	5	Common Region	10	7	0.2	LFDA
188	0.927	0.05	5	Common Region	10	8	0.2	LFDA
189	0.915	0.05	5	Common Region	10	9	0.2	LFDA
190	0.903	0.05	5	Common Region	10	1	0.2	Smooth_FLM
191	0.917	0.05	5	Common Region	10	2	0.2	Smooth_FLM
192	0.926	0.05	5	Common Region	10	3	0.2	Smooth_FLM
193	0.927	0.05	5	Common Region	10	4	0.2	Smooth_FLM
194	0.928	0.05	5	Common Region	10	5	0.2	Smooth_FLM
195	0.93	0.05	5	Common Region	10	6	0.2	Smooth_FLM
196	0.932	0.05	5	Common Region	10	7	0.2	Smooth_FLM
197	0.932	0.05	5	Common Region	10	8	0.2	Smooth_FLM
198	0.919	0.05	5	Common Region	10	9	0.2	Smooth_FLM
199	0.811	0.05	5	Common Region	10	1	0.5	LFDA
200	0.83	0.05	5	Common Region	10	2	0.5	LFDA
201	0.846	0.05	5	Common Region	10	3	0.5	LFDA
202	0.853	0.05	5	Common Region	10	4	0.5	LFDA
203	0.854	0.05	5	Common Region	10	5	0.5	LFDA
204	0.857	0.05	5	Common Region	10	6	0.5	LFDA
205	0.852	0.05	5	Common Region	10	7	0.5	LFDA
206	0.854	0.05	5	Common Region	10	8	0.5	LFDA
207	0.849	0.05	5	Common Region	10	9	0.5	LFDA
208	0.827	0.05	5	Common Region	10	1	0.5	Smooth_FLM
209	0.842	0.05	5	Common Region	10	2	0.5	Smooth_FLM
210	0.854	0.05	5	Common Region	10	3	0.5	Smooth_FLM
211	0.858	0.05	5	Common Region	10	4	0.5	Smooth_FLM
212	0.858	0.05	5	Common Region	10	5	0.5	Smooth_FLM
213	0.867	0.05	5	Common Region	10	6	0.5	Smooth_FLM
214	0.862	0.05	5	Common Region	10	7	0.5	Smooth_FLM
215	0.861	0.05	5	Common Region	10	8	0.5	Smooth_FLM
216	0.853	0.05	5	Common Region	10	9	0.5	Smooth_FLM
217	0.997	0.05	5	Common Region	20	1	0	LFDA
218	0.998	0.05	5	Common Region	20	2	0	LFDA
219	0.998	0.05	5	Common Region	20	3	0	LFDA
220	0.998	0.05	5	Common Region	20	4	0	LFDA
221	0.997	0.05	5	Common Region	20	5	0	LFDA
222	0.998	0.05	5	Common Region	20	6	0	LFDA
223	0.998	0.05	5	Common Region	20	7	0	LFDA
224	0.998	0.05	5	Common Region	20	8	0	LFDA
225	0.998	0.05	5	Common Region	20	9	0	LFDA
226	0.998	0.05	5	Common Region	20	1	0	Smooth_FLM
227	0.998	0.05	5	Common Region	20	2	0	Smooth_FLM
228	0.998	0.05	5	Common Region	20	3	0	Smooth_FLM
229	0.998	0.05	5	Common Region	20	4	0	Smooth_FLM
230	0.997	0.05	5	Common Region	20	5	0	Smooth_FLM
231	0.998	0.05	5	Common Region	20	6	0	Smooth_FLM
232	0.998	0.05	5	Common Region	20	7	0	Smooth_FLM
233	0.998	0.05	5	Common Region	20	8	0	Smooth_FLM
234	0.998	0.05	5	Common Region	20	9	0	Smooth_FLM
235	0.97	0.05	5	Common Region	20	1	0.2	LFDA
236	0.971	0.05	5	Common Region	20	2	0.2	LFDA
237	0.978	0.05	5	Common Region	20	3	0.2	LFDA
238	0.974	0.05	5	Common Region	20	4	0.2	LFDA
239	0.978	0.05	5	Common Region	20	5	0.2	LFDA
240	0.975	0.05	5	Common Region	20	6	0.2	LFDA
241	0.976	0.05	5	Common Region	20	7	0.2	LFDA
242	0.975	0.05	5	Common Region	20	8	0.2	LFDA
243	0.979	0.05	5	Common Region	20	9	0.2	LFDA
244	0.971	0.05	5	Common Region	20	1	0.2	Smooth_FLM
245	0.972	0.05	5	Common Region	20	2	0.2	Smooth_FLM
246	0.978	0.05	5	Common Region	20	3	0.2	Smooth_FLM
247	0.975	0.05	5	Common Region	20	4	0.2	Smooth_FLM
248	0.98	0.05	5	Common Region	20	5	0.2	Smooth_FLM
249	0.976	0.05	5	Common Region	20	6	0.2	Smooth_FLM
250	0.977	0.05	5	Common Region	20	7	0.2	Smooth_FLM
251	0.979	0.05	5	Common Region	20	8	0.2	Smooth_FLM
252	0.979	0.05	5	Common Region	20	9	0.2	Smooth_FLM
253	0.856	0.05	5	Common Region	20	1	0.5	LFDA
254	0.861	0.05	5	Common Region	20	2	0.5	LFDA
255	0.873	0.05	5	Common Region	20	3	0.5	LFDA
256	0.876	0.05	5	Common Region	20	4	0.5	LFDA
257	0.88	0.05	5	Common Region	20	5	0.5	LFDA
258	0.869	0.05	5	Common Region	20	6	0.5	LFDA
259	0.873	0.05	5	Common Region	20	7	0.5	LFDA
260	0.866	0.05	5	Common Region	20	8	0.5	LFDA
261	0.874	0.05	5	Common Region	20	9	0.5	LFDA
262	0.862	0.05	5	Common Region	20	1	0.5	Smooth_FLM
263	0.866	0.05	5	Common Region	20	2	0.5	Smooth_FLM
264	0.878	0.05	5	Common Region	20	3	0.5	Smooth_FLM
265	0.881	0.05	5	Common Region	20	4	0.5	Smooth_FLM
266	0.885	0.05	5	Common Region	20	5	0.5	Smooth_FLM
267	0.871	0.05	5	Common Region	20	6	0.5	Smooth_FLM
268	0.876	0.05	5	Common Region	20	7	0.5	Smooth_FLM
269	0.875	0.05	5	Common Region	20	8	0.5	Smooth_FLM
270	0.878	0.05	5	Common Region	20	9	0.5	Smooth_FLM
271	1	0.05	5	Common Region	40	1	0	LFDA
272	1	0.05	5	Common Region	40	2	0	LFDA
273	1	0.05	5	Common Region	40	3	0	LFDA
274	1	0.05	5	Common Region	40	4	0	LFDA
275	1	0.05	5	Common Region	40	5	0	LFDA
276	1	0.05	5	Common Region	40	6	0	LFDA
277	1	0.05	5	Common Region	40	7	0	LFDA
278	1	0.05	5	Common Region	40	8	0	LFDA
279	1	0.05	5	Common Region	40	9	0	LFDA
280	1	0.05	5	Common Region	40	1	0	Smooth_FLM
281	1	0.05	5	Common Region	40	2	0	Smooth_FLM
282	1	0.05	5	Common Region	40	3	0	Smooth_FLM
283	1	0.05	5	Common Region	40	4	0	Smooth_FLM
284	1	0.05	5	Common Region	40	5	0	Smooth_FLM
285	1	0.05	5	Common Region	40	6	0	Smooth_FLM
286	1	0.05	5	Common Region	40	7	0	Smooth_FLM
287	1	0.05	5	Common Region	40	8	0	Smooth_FLM
288	1	0.05	5	Common Region	40	9	0	Smooth_FLM
289	0.998	0.05	5	Common Region	40	1	0.2	LFDA
290	0.999	0.05	5	Common Region	40	2	0.2	LFDA
291	0.998	0.05	5	Common Region	40	3	0.2	LFDA
292	0.999	0.05	5	Common Region	40	4	0.2	LFDA
293	0.999	0.05	5	Common Region	40	5	0.2	LFDA
294	0.999	0.05	5	Common Region	40	6	0.2	LFDA
295	0.999	0.05	5	Common Region	40	7	0.2	LFDA
296	0.999	0.05	5	Common Region	40	8	0.2	LFDA
297	0.999	0.05	5	Common Region	40	9	0.2	LFDA
298	0.998	0.05	5	Common Region	40	1	0.2	Smooth_FLM
299	0.999	0.05	5	Common Region	40	2	0.2	Smooth_FLM
300	0.998	0.05	5	Common Region	40	3	0.2	Smooth_FLM
301	0.999	0.05	5	Common Region	40	4	0.2	Smooth_FLM
302	0.999	0.05	5	Common Region	40	5	0.2	Smooth_FLM
303	0.999	0.05	5	Common Region	40	6	0.2	Smooth_FLM
304	0.999	0.05	5	Common Region	40	7	0.2	Smooth_FLM
305	0.999	0.05	5	Common Region	40	8	0.2	Smooth_FLM
306	0.999	0.05	5	Common Region	40	9	0.2	Smooth_FLM
307	0.855	0.05	5	Common Region	40	1	0.5	LFDA
308	0.858	0.05	5	Common Region	40	2	0.5	LFDA
309	0.866	0.05	5	Common Region	40	3	0.5	LFDA
310	0.871	0.05	5	Common Region	40	4	0.5	LFDA
311	0.862	0.05	5	Common Region	40	5	0.5	LFDA
312	0.869	0.05	5	Common Region	40	6	0.5	LFDA
313	0.869	0.05	5	Common Region	40	7	0.5	LFDA
314	0.87	0.05	5	Common Region	40	8	0.5	LFDA
315	0.866	0.05	5	Common Region	40	9	0.5	LFDA
316	0.858	0.05	5	Common Region	40	1	0.5	Smooth_FLM
317	0.862	0.05	5	Common Region	40	2	0.5	Smooth_FLM
318	0.869	0.05	5	Common Region	40	3	0.5	Smooth_FLM
319	0.873	0.05	5	Common Region	40	4	0.5	Smooth_FLM
320	0.869	0.05	5	Common Region	40	5	0.5	Smooth_FLM
321	0.871	0.05	5	Common Region	40	6	0.5	Smooth_FLM
322	0.872	0.05	5	Common Region	40	7	0.5	Smooth_FLM
323	0.872	0.05	5	Common Region	40	8	0.5	Smooth_FLM
324	0.866	0.05	5	Common Region	40	9	0.5	Smooth_FLM
325	0.982	0.05	7	Common Region	10	1	0	LFDA
326	0.987	0.05	7	Common Region	10	2	0	LFDA
327	0.99	0.05	7	Common Region	10	3	0	LFDA
328	0.989	0.05	7	Common Region	10	4	0	LFDA
329	0.989	0.05	7	Common Region	10	5	0	LFDA
330	0.989	0.05	7	Common Region	10	6	0	LFDA
331	0.991	0.05	7	Common Region	10	7	0	LFDA
332	0.989	0.05	7	Common Region	10	8	0	LFDA
333	0.987	0.05	7	Common Region	10	9	0	LFDA
334	0.983	0.05	7	Common Region	10	1	0	Smooth_FLM
335	0.989	0.05	7	Common Region	10	2	0	Smooth_FLM
336	0.99	0.05	7	Common Region	10	3	0	Smooth_FLM
337	0.99	0.05	7	Common Region	10	4	0	Smooth_FLM
338	0.991	0.05	7	Common Region	10	5	0	Smooth_FLM
339	0.99	0.05	7	Common Region	10	6	0	Smooth_FLM
340	0.992	0.05	7	Common Region	10	7	0	Smooth_FLM
341	0.989	0.05	7	Common Region	10	8	0	Smooth_FLM
342	0.987	0.05	7	Common Region	10	9	0	Smooth_FLM
343	0.913	0.05	7	Common Region	10	1	0.2	LFDA
344	0.921	0.05	7	Common Region	10	2	0.2	LFDA
345	0.931	0.05	7	Common Region	10	3	0.2	LFDA
346	0.925	0.05	7	Common Region	10	4	0.2	LFDA
347	0.923	0.05	7	Common Region	10	5	0.2	LFDA
348	0.931	0.05	7	Common Region	10	6	0.2	LFDA
349	0.934	0.05	7	Common Region	10	7	0.2	LFDA
350	0.929	0.05	7	Common Region	10	8	0.2	LFDA
351	0.934	0.05	7	Common Region	10	9	0.2	LFDA
352	0.913	0.05	7	Common Region	10	1	0.2	Smooth_FLM
353	0.924	0.05	7	Common Region	10	2	0.2	Smooth_FLM
354	0.933	0.05	7	Common Region	10	3	0.2	Smooth_FLM
355	0.927	0.05	7	Common Region	10	4	0.2	Smooth_FLM
356	0.927	0.05	7	Common Region	10	5	0.2	Smooth_FLM
357	0.932	0.05	7	Common Region	10	6	0.2	Smooth_FLM
358	0.936	0.05	7	Common Region	10	7	0.2	Smooth_FLM
359	0.929	0.05	7	Common Region	10	8	0.2	Smooth_FLM
360	0.935	0.05	7	Common Region	10	9	0.2	Smooth_FLM
361	0.843	0.05	7	Common Region	10	1	0.5	LFDA
362	0.867	0.05	7	Common Region	10	2	0.5	LFDA
363	0.874	0.05	7	Common Region	10	3	0.5	LFDA
364	0.883	0.05	7	Common Region	10	4	0.5	LFDA
365	0.878	0.05	7	Common Region	10	5	0.5	LFDA
366	0.88	0.05	7	Common Region	10	6	0.5	LFDA
367	0.877	0.05	7	Common Region	10	7	0.5	LFDA
368	0.876	0.05	7	Common Region	10	8	0.5	LFDA
369	0.877	0.05	7	Common Region	10	9	0.5	LFDA
370	0.846	0.05	7	Common Region	10	1	0.5	Smooth_FLM
371	0.877	0.05	7	Common Region	10	2	0.5	Smooth_FLM
372	0.877	0.05	7	Common Region	10	3	0.5	Smooth_FLM
373	0.887	0.05	7	Common Region	10	4	0.5	Smooth_FLM
374	0.884	0.05	7	Common Region	10	5	0.5	Smooth_FLM
375	0.886	0.05	7	Common Region	10	6	0.5	Smooth_FLM
376	0.885	0.05	7	Common Region	10	7	0.5	Smooth_FLM
377	0.877	0.05	7	Common Region	10	8	0.5	Smooth_FLM
378	0.881	0.05	7	Common Region	10	9	0.5	Smooth_FLM
379	0.999	0.05	7	Common Region	20	1	0	LFDA
380	1	0.05	7	Common Region	20	2	0	LFDA
381	1	0.05	7	Common Region	20	3	0	LFDA
382	1	0.05	7	Common Region	20	4	0	LFDA
383	1	0.05	7	Common Region	20	5	0	LFDA
384	1	0.05	7	Common Region	20	6	0	LFDA
385	1	0.05	7	Common Region	20	7	0	LFDA
386	1	0.05	7	Common Region	20	8	0	LFDA
387	0.999	0.05	7	Common Region	20	9	0	LFDA
388	0.999	0.05	7	Common Region	20	1	0	Smooth_FLM
389	1	0.05	7	Common Region	20	2	0	Smooth_FLM
390	1	0.05	7	Common Region	20	3	0	Smooth_FLM
391	1	0.05	7	Common Region	20	4	0	Smooth_FLM
392	1	0.05	7	Common Region	20	5	0	Smooth_FLM
393	1	0.05	7	Common Region	20	6	0	Smooth_FLM
394	1	0.05	7	Common Region	20	7	0	Smooth_FLM
395	1	0.05	7	Common Region	20	8	0	Smooth_FLM
396	0.999	0.05	7	Common Region	20	9	0	Smooth_FLM
397	0.97	0.05	7	Common Region	20	1	0.2	LFDA
398	0.976	0.05	7	Common Region	20	2	0.2	LFDA
399	0.974	0.05	7	Common Region	20	3	0.2	LFDA
400	0.976	0.05	7	Common Region	20	4	0.2	LFDA
401	0.975	0.05	7	Common Region	20	5	0.2	LFDA
402	0.98	0.05	7	Common Region	20	6	0.2	LFDA
403	0.976	0.05	7	Common Region	20	7	0.2	LFDA
404	0.975	0.05	7	Common Region	20	8	0.2	LFDA
405	0.974	0.05	7	Common Region	20	9	0.2	LFDA
406	0.97	0.05	7	Common Region	20	1	0.2	Smooth_FLM
407	0.976	0.05	7	Common Region	20	2	0.2	Smooth_FLM
408	0.975	0.05	7	Common Region	20	3	0.2	Smooth_FLM
409	0.976	0.05	7	Common Region	20	4	0.2	Smooth_FLM
410	0.975	0.05	7	Common Region	20	5	0.2	Smooth_FLM
411	0.98	0.05	7	Common Region	20	6	0.2	Smooth_FLM
412	0.977	0.05	7	Common Region	20	7	0.2	Smooth_FLM
413	0.979	0.05	7	Common Region	20	8	0.2	Smooth_FLM
414	0.975	0.05	7	Common Region	20	9	0.2	Smooth_FLM
415	0.853	0.05	7	Common Region	20	1	0.5	LFDA
416	0.854	0.05	7	Common Region	20	2	0.5	LFDA
417	0.867	0.05	7	Common Region	20	3	0.5	LFDA
418	0.866	0.05	7	Common Region	20	4	0.5	LFDA
419	0.87	0.05	7	Common Region	20	5	0.5	LFDA
420	0.872	0.05	7	Common Region	20	6	0.5	LFDA
421	0.872	0.05	7	Common Region	20	7	0.5	LFDA
422	0.871	0.05	7	Common Region	20	8	0.5	LFDA
423	0.867	0.05	7	Common Region	20	9	0.5	LFDA
424	0.858	0.05	7	Common Region	20	1	0.5	Smooth_FLM
425	0.859	0.05	7	Common Region	20	2	0.5	Smooth_FLM
426	0.876	0.05	7	Common Region	20	3	0.5	Smooth_FLM
427	0.869	0.05	7	Common Region	20	4	0.5	Smooth_FLM
428	0.872	0.05	7	Common Region	20	5	0.5	Smooth_FLM
429	0.875	0.05	7	Common Region	20	6	0.5	Smooth_FLM
430	0.873	0.05	7	Common Region	20	7	0.5	Smooth_FLM
431	0.873	0.05	7	Common Region	20	8	0.5	Smooth_FLM
432	0.871	0.05	7	Common Region	20	9	0.5	Smooth_FLM
433	1	0.05	7	Common Region	40	1	0	LFDA
434	1	0.05	7	Common Region	40	2	0	LFDA
435	1	0.05	7	Common Region	40	3	0	LFDA
436	1	0.05	7	Common Region	40	4	0	LFDA
437	1	0.05	7	Common Region	40	5	0	LFDA
438	1	0.05	7	Common Region	40	6	0	LFDA
439	1	0.05	7	Common Region	40	7	0	LFDA
440	1	0.05	7	Common Region	40	8	0	LFDA
441	1	0.05	7	Common Region	40	9	0	LFDA
442	1	0.05	7	Common Region	40	1	0	Smooth_FLM
443	1	0.05	7	Common Region	40	2	0	Smooth_FLM
444	1	0.05	7	Common Region	40	3	0	Smooth_FLM
445	1	0.05	7	Common Region	40	4	0	Smooth_FLM
446	1	0.05	7	Common Region	40	5	0	Smooth_FLM
447	1	0.05	7	Common Region	40	6	0	Smooth_FLM
448	1	0.05	7	Common Region	40	7	0	Smooth_FLM
449	1	0.05	7	Common Region	40	8	0	Smooth_FLM
450	1	0.05	7	Common Region	40	9	0	Smooth_FLM
451	0.999	0.05	7	Common Region	40	1	0.2	LFDA
452	0.999	0.05	7	Common Region	40	2	0.2	LFDA
453	0.999	0.05	7	Common Region	40	3	0.2	LFDA
454	0.999	0.05	7	Common Region	40	4	0.2	LFDA
455	0.999	0.05	7	Common Region	40	5	0.2	LFDA
456	0.999	0.05	7	Common Region	40	6	0.2	LFDA
457	0.999	0.05	7	Common Region	40	7	0.2	LFDA
458	0.999	0.05	7	Common Region	40	8	0.2	LFDA
459	0.999	0.05	7	Common Region	40	9	0.2	LFDA
460	0.999	0.05	7	Common Region	40	1	0.2	Smooth_FLM
461	0.999	0.05	7	Common Region	40	2	0.2	Smooth_FLM
462	0.999	0.05	7	Common Region	40	3	0.2	Smooth_FLM
463	0.999	0.05	7	Common Region	40	4	0.2	Smooth_FLM
464	0.999	0.05	7	Common Region	40	5	0.2	Smooth_FLM
465	0.999	0.05	7	Common Region	40	6	0.2	Smooth_FLM
466	0.999	0.05	7	Common Region	40	7	0.2	Smooth_FLM
467	0.999	0.05	7	Common Region	40	8	0.2	Smooth_FLM
468	0.999	0.05	7	Common Region	40	9	0.2	Smooth_FLM
469	0.871	0.05	7	Common Region	40	1	0.5	LFDA
470	0.881	0.05	7	Common Region	40	2	0.5	LFDA
471	0.886	0.05	7	Common Region	40	3	0.5	LFDA
472	0.877	0.05	7	Common Region	40	4	0.5	LFDA
473	0.886	0.05	7	Common Region	40	5	0.5	LFDA
474	0.88	0.05	7	Common Region	40	6	0.5	LFDA
475	0.882	0.05	7	Common Region	40	7	0.5	LFDA
476	0.883	0.05	7	Common Region	40	8	0.5	LFDA
477	0.884	0.05	7	Common Region	40	9	0.5	LFDA
478	0.876	0.05	7	Common Region	40	1	0.5	Smooth_FLM
479	0.882	0.05	7	Common Region	40	2	0.5	Smooth_FLM
480	0.887	0.05	7	Common Region	40	3	0.5	Smooth_FLM
481	0.879	0.05	7	Common Region	40	4	0.5	Smooth_FLM
482	0.887	0.05	7	Common Region	40	5	0.5	Smooth_FLM
483	0.88	0.05	7	Common Region	40	6	0.5	Smooth_FLM
484	0.884	0.05	7	Common Region	40	7	0.5	Smooth_FLM
485	0.883	0.05	7	Common Region	40	8	0.5	Smooth_FLM
486	0.887	0.05	7	Common Region	40	9	0.5	Smooth_FLM
487	0.859	0.01	3	Common Region	10	1	0	LFDA
488	0.9	0.01	3	Common Region	10	2	0	LFDA
489	0.912	0.01	3	Common Region	10	3	0	LFDA
490	0.924	0.01	3	Common Region	10	4	0	LFDA
491	0.936	0.01	3	Common Region	10	5	0	LFDA
492	0.937	0.01	3	Common Region	10	6	0	LFDA
493	0.931	0.01	3	Common Region	10	7	0	LFDA
494	0.926	0.01	3	Common Region	10	8	0	LFDA
495	0.92	0.01	3	Common Region	10	9	0	LFDA
496	0.874	0.01	3	Common Region	10	1	0	Smooth_FLM
497	0.913	0.01	3	Common Region	10	2	0	Smooth_FLM
498	0.926	0.01	3	Common Region	10	3	0	Smooth_FLM
499	0.932	0.01	3	Common Region	10	4	0	Smooth_FLM
500	0.941	0.01	3	Common Region	10	5	0	Smooth_FLM
501	0.949	0.01	3	Common Region	10	6	0	Smooth_FLM
502	0.941	0.01	3	Common Region	10	7	0	Smooth_FLM
503	0.934	0.01	3	Common Region	10	8	0	Smooth_FLM
504	0.927	0.01	3	Common Region	10	9	0	Smooth_FLM
505	0.667	0.01	3	Common Region	10	1	0.2	LFDA
506	0.72	0.01	3	Common Region	10	2	0.2	LFDA
507	0.759	0.01	3	Common Region	10	3	0.2	LFDA
508	0.778	0.01	3	Common Region	10	4	0.2	LFDA
509	0.785	0.01	3	Common Region	10	5	0.2	LFDA
510	0.794	0.01	3	Common Region	10	6	0.2	LFDA
511	0.776	0.01	3	Common Region	10	7	0.2	LFDA
512	0.788	0.01	3	Common Region	10	8	0.2	LFDA
513	0.776	0.01	3	Common Region	10	9	0.2	LFDA
514	0.696	0.01	3	Common Region	10	1	0.2	Smooth_FLM
515	0.749	0.01	3	Common Region	10	2	0.2	Smooth_FLM
516	0.788	0.01	3	Common Region	10	3	0.2	Smooth_FLM
517	0.8	0.01	3	Common Region	10	4	0.2	Smooth_FLM
518	0.806	0.01	3	Common Region	10	5	0.2	Smooth_FLM
519	0.809	0.01	3	Common Region	10	6	0.2	Smooth_FLM
520	0.798	0.01	3	Common Region	10	7	0.2	Smooth_FLM
521	0.799	0.01	3	Common Region	10	8	0.2	Smooth_FLM
522	0.791	0.01	3	Common Region	10	9	0.2	Smooth_FLM
523	0.571	0.01	3	Common Region	10	1	0.5	LFDA
524	0.609	0.01	3	Common Region	10	2	0.5	LFDA
525	0.653	0.01	3	Common Region	10	3	0.5	LFDA
526	0.663	0.01	3	Common Region	10	4	0.5	LFDA
527	0.671	0.01	3	Common Region	10	5	0.5	LFDA
528	0.682	0.01	3	Common Region	10	6	0.5	LFDA
529	0.69	0.01	3	Common Region	10	7	0.5	LFDA
530	0.663	0.01	3	Common Region	10	8	0.5	LFDA
531	0.659	0.01	3	Common Region	10	9	0.5	LFDA
532	0.592	0.01	3	Common Region	10	1	0.5	Smooth_FLM
533	0.637	0.01	3	Common Region	10	2	0.5	Smooth_FLM
534	0.676	0.01	3	Common Region	10	3	0.5	Smooth_FLM
535	0.684	0.01	3	Common Region	10	4	0.5	Smooth_FLM
536	0.696	0.01	3	Common Region	10	5	0.5	Smooth_FLM
537	0.703	0.01	3	Common Region	10	6	0.5	Smooth_FLM
538	0.704	0.01	3	Common Region	10	7	0.5	Smooth_FLM
539	0.682	0.01	3	Common Region	10	8	0.5	Smooth_FLM
540	0.668	0.01	3	Common Region	10	9	0.5	Smooth_FLM
541	0.987	0.01	3	Common Region	20	1	0	LFDA
542	0.993	0.01	3	Common Region	20	2	0	LFDA
543	0.996	0.01	3	Common Region	20	3	0	LFDA
544	0.995	0.01	3	Common Region	20	4	0	LFDA
545	0.994	0.01	3	Common Region	20	5	0	LFDA
546	0.995	0.01	3	Common Region	20	6	0	LFDA
547	0.992	0.01	3	Common Region	20	7	0	LFDA
548	0.994	0.01	3	Common Region	20	8	0	LFDA
549	0.993	0.01	3	Common Region	20	9	0	LFDA
550	0.987	0.01	3	Common Region	20	1	0	Smooth_FLM
551	0.994	0.01	3	Common Region	20	2	0	Smooth_FLM
552	0.996	0.01	3	Common Region	20	3	0	Smooth_FLM
553	0.996	0.01	3	Common Region	20	4	0	Smooth_FLM
554	0.996	0.01	3	Common Region	20	5	0	Smooth_FLM
555	0.996	0.01	3	Common Region	20	6	0	Smooth_FLM
556	0.994	0.01	3	Common Region	20	7	0	Smooth_FLM
557	0.994	0.01	3	Common Region	20	8	0	Smooth_FLM
558	0.995	0.01	3	Common Region	20	9	0	Smooth_FLM
559	0.865	0.01	3	Common Region	20	1	0.2	LFDA
560	0.888	0.01	3	Common Region	20	2	0.2	LFDA
561	0.897	0.01	3	Common Region	20	3	0.2	LFDA
562	0.906	0.01	3	Common Region	20	4	0.2	LFDA
563	0.905	0.01	3	Common Region	20	5	0.2	LFDA
564	0.912	0.01	3	Common Region	20	6	0.2	LFDA
565	0.9	0.01	3	Common Region	20	7	0.2	LFDA
566	0.907	0.01	3	Common Region	20	8	0.2	LFDA
567	0.903	0.01	3	Common Region	20	9	0.2	LFDA
568	0.874	0.01	3	Common Region	20	1	0.2	Smooth_FLM
569	0.897	0.01	3	Common Region	20	2	0.2	Smooth_FLM
570	0.904	0.01	3	Common Region	20	3	0.2	Smooth_FLM
571	0.913	0.01	3	Common Region	20	4	0.2	Smooth_FLM
572	0.912	0.01	3	Common Region	20	5	0.2	Smooth_FLM
573	0.919	0.01	3	Common Region	20	6	0.2	Smooth_FLM
574	0.91	0.01	3	Common Region	20	7	0.2	Smooth_FLM
575	0.91	0.01	3	Common Region	20	8	0.2	Smooth_FLM
576	0.908	0.01	3	Common Region	20	9	0.2	Smooth_FLM
577	0.661	0.01	3	Common Region	20	1	0.5	LFDA
578	0.68	0.01	3	Common Region	20	2	0.5	LFDA
579	0.704	0.01	3	Common Region	20	3	0.5	LFDA
580	0.712	0.01	3	Common Region	20	4	0.5	LFDA
581	0.718	0.01	3	Common Region	20	5	0.5	LFDA
582	0.71	0.01	3	Common Region	20	6	0.5	LFDA
583	0.714	0.01	3	Common Region	20	7	0.5	LFDA
584	0.711	0.01	3	Common Region	20	8	0.5	LFDA
585	0.705	0.01	3	Common Region	20	9	0.5	LFDA
586	0.67	0.01	3	Common Region	20	1	0.5	Smooth_FLM
587	0.7	0.01	3	Common Region	20	2	0.5	Smooth_FLM
588	0.717	0.01	3	Common Region	20	3	0.5	Smooth_FLM
589	0.722	0.01	3	Common Region	20	4	0.5	Smooth_FLM
590	0.726	0.01	3	Common Region	20	5	0.5	Smooth_FLM
591	0.729	0.01	3	Common Region	20	6	0.5	Smooth_FLM
592	0.729	0.01	3	Common Region	20	7	0.5	Smooth_FLM
593	0.732	0.01	3	Common Region	20	8	0.5	Smooth_FLM
594	0.715	0.01	3	Common Region	20	9	0.5	Smooth_FLM
595	1	0.01	3	Common Region	40	1	0	LFDA
596	1	0.01	3	Common Region	40	2	0	LFDA
597	1	0.01	3	Common Region	40	3	0	LFDA
598	1	0.01	3	Common Region	40	4	0	LFDA
599	1	0.01	3	Common Region	40	5	0	LFDA
600	1	0.01	3	Common Region	40	6	0	LFDA
601	1	0.01	3	Common Region	40	7	0	LFDA
602	1	0.01	3	Common Region	40	8	0	LFDA
603	1	0.01	3	Common Region	40	9	0	LFDA
604	1	0.01	3	Common Region	40	1	0	Smooth_FLM
605	1	0.01	3	Common Region	40	2	0	Smooth_FLM
606	1	0.01	3	Common Region	40	3	0	Smooth_FLM
607	1	0.01	3	Common Region	40	4	0	Smooth_FLM
608	1	0.01	3	Common Region	40	5	0	Smooth_FLM
609	1	0.01	3	Common Region	40	6	0	Smooth_FLM
610	1	0.01	3	Common Region	40	7	0	Smooth_FLM
611	1	0.01	3	Common Region	40	8	0	Smooth_FLM
612	1	0.01	3	Common Region	40	9	0	Smooth_FLM
613	0.976	0.01	3	Common Region	40	1	0.2	LFDA
614	0.982	0.01	3	Common Region	40	2	0.2	LFDA
615	0.985	0.01	3	Common Region	40	3	0.2	LFDA
616	0.983	0.01	3	Common Region	40	4	0.2	LFDA
617	0.985	0.01	3	Common Region	40	5	0.2	LFDA
618	0.988	0.01	3	Common Region	40	6	0.2	LFDA
619	0.987	0.01	3	Common Region	40	7	0.2	LFDA
620	0.984	0.01	3	Common Region	40	8	0.2	LFDA
621	0.984	0.01	3	Common Region	40	9	0.2	LFDA
622	0.978	0.01	3	Common Region	40	1	0.2	Smooth_FLM
623	0.982	0.01	3	Common Region	40	2	0.2	Smooth_FLM
624	0.985	0.01	3	Common Region	40	3	0.2	Smooth_FLM
625	0.983	0.01	3	Common Region	40	4	0.2	Smooth_FLM
626	0.986	0.01	3	Common Region	40	5	0.2	Smooth_FLM
627	0.989	0.01	3	Common Region	40	6	0.2	Smooth_FLM
628	0.987	0.01	3	Common Region	40	7	0.2	Smooth_FLM
629	0.985	0.01	3	Common Region	40	8	0.2	Smooth_FLM
630	0.985	0.01	3	Common Region	40	9	0.2	Smooth_FLM
631	0.734	0.01	3	Common Region	40	1	0.5	LFDA
632	0.738	0.01	3	Common Region	40	2	0.5	LFDA
633	0.737	0.01	3	Common Region	40	3	0.5	LFDA
634	0.745	0.01	3	Common Region	40	4	0.5	LFDA
635	0.752	0.01	3	Common Region	40	5	0.5	LFDA
636	0.755	0.01	3	Common Region	40	6	0.5	LFDA
637	0.75	0.01	3	Common Region	40	7	0.5	LFDA
638	0.751	0.01	3	Common Region	40	8	0.5	LFDA
639	0.749	0.01	3	Common Region	40	9	0.5	LFDA
640	0.742	0.01	3	Common Region	40	1	0.5	Smooth_FLM
641	0.749	0.01	3	Common Region	40	2	0.5	Smooth_FLM
642	0.743	0.01	3	Common Region	40	3	0.5	Smooth_FLM
643	0.75	0.01	3	Common Region	40	4	0.5	Smooth_FLM
644	0.76	0.01	3	Common Region	40	5	0.5	Smooth_FLM
645	0.763	0.01	3	Common Region	40	6	0.5	Smooth_FLM
646	0.752	0.01	3	Common Region	40	7	0.5	Smooth_FLM
647	0.755	0.01	3	Common Region	40	8	0.5	Smooth_FLM
648	0.752	0.01	3	Common Region	40	9	0.5	Smooth_FLM
649	0.938	0.01	5	Common Region	10	1	0	LFDA
650	0.95	0.01	5	Common Region	10	2	0	LFDA
651	0.952	0.01	5	Common Region	10	3	0	LFDA
652	0.961	0.01	5	Common Region	10	4	0	LFDA
653	0.963	0.01	5	Common Region	10	5	0	LFDA
654	0.958	0.01	5	Common Region	10	6	0	LFDA
655	0.962	0.01	5	Common Region	10	7	0	LFDA
656	0.961	0.01	5	Common Region	10	8	0	LFDA
657	0.963	0.01	5	Common Region	10	9	0	LFDA
658	0.942	0.01	5	Common Region	10	1	0	Smooth_FLM
659	0.952	0.01	5	Common Region	10	2	0	Smooth_FLM
660	0.955	0.01	5	Common Region	10	3	0	Smooth_FLM
661	0.963	0.01	5	Common Region	10	4	0	Smooth_FLM
662	0.965	0.01	5	Common Region	10	5	0	Smooth_FLM
663	0.962	0.01	5	Common Region	10	6	0	Smooth_FLM
664	0.963	0.01	5	Common Region	10	7	0	Smooth_FLM
665	0.963	0.01	5	Common Region	10	8	0	Smooth_FLM
666	0.964	0.01	5	Common Region	10	9	0	Smooth_FLM
667	0.776	0.01	5	Common Region	10	1	0.2	LFDA
668	0.805	0.01	5	Common Region	10	2	0.2	LFDA
669	0.818	0.01	5	Common Region	10	3	0.2	LFDA
670	0.826	0.01	5	Common Region	10	4	0.2	LFDA
671	0.834	0.01	5	Common Region	10	5	0.2	LFDA
672	0.829	0.01	5	Common Region	10	6	0.2	LFDA
673	0.831	0.01	5	Common Region	10	7	0.2	LFDA
674	0.826	0.01	5	Common Region	10	8	0.2	LFDA
675	0.816	0.01	5	Common Region	10	9	0.2	LFDA
676	0.786	0.01	5	Common Region	10	1	0.2	Smooth_FLM
677	0.817	0.01	5	Common Region	10	2	0.2	Smooth_FLM
678	0.826	0.01	5	Common Region	10	3	0.2	Smooth_FLM
679	0.831	0.01	5	Common Region	10	4	0.2	Smooth_FLM
680	0.841	0.01	5	Common Region	10	5	0.2	Smooth_FLM
681	0.837	0.01	5	Common Region	10	6	0.2	Smooth_FLM
682	0.84	0.01	5	Common Region	10	7	0.2	Smooth_FLM
683	0.838	0.01	5	Common Region	10	8	0.2	Smooth_FLM
684	0.827	0.01	5	Common Region	10	9	0.2	Smooth_FLM
685	0.663	0.01	5	Common Region	10	1	0.5	LFDA
686	0.687	0.01	5	Common Region	10	2	0.5	LFDA
687	0.712	0.01	5	Common Region	10	3	0.5	LFDA
688	0.713	0.01	5	Common Region	10	4	0.5	LFDA
689	0.72	0.01	5	Common Region	10	5	0.5	LFDA
690	0.727	0.01	5	Common Region	10	6	0.5	LFDA
691	0.725	0.01	5	Common Region	10	7	0.5	LFDA
692	0.716	0.01	5	Common Region	10	8	0.5	LFDA
693	0.706	0.01	5	Common Region	10	9	0.5	LFDA
694	0.679	0.01	5	Common Region	10	1	0.5	Smooth_FLM
695	0.703	0.01	5	Common Region	10	2	0.5	Smooth_FLM
696	0.722	0.01	5	Common Region	10	3	0.5	Smooth_FLM
697	0.727	0.01	5	Common Region	10	4	0.5	Smooth_FLM
698	0.728	0.01	5	Common Region	10	5	0.5	Smooth_FLM
699	0.734	0.01	5	Common Region	10	6	0.5	Smooth_FLM
700	0.734	0.01	5	Common Region	10	7	0.5	Smooth_FLM
701	0.727	0.01	5	Common Region	10	8	0.5	Smooth_FLM
702	0.714	0.01	5	Common Region	10	9	0.5	Smooth_FLM
703	0.993	0.01	5	Common Region	20	1	0	LFDA
704	0.993	0.01	5	Common Region	20	2	0	LFDA
705	0.996	0.01	5	Common Region	20	3	0	LFDA
706	0.994	0.01	5	Common Region	20	4	0	LFDA
707	0.995	0.01	5	Common Region	20	5	0	LFDA
708	0.994	0.01	5	Common Region	20	6	0	LFDA
709	0.996	0.01	5	Common Region	20	7	0	LFDA
710	0.996	0.01	5	Common Region	20	8	0	LFDA
711	0.995	0.01	5	Common Region	20	9	0	LFDA
712	0.993	0.01	5	Common Region	20	1	0	Smooth_FLM
713	0.994	0.01	5	Common Region	20	2	0	Smooth_FLM
714	0.996	0.01	5	Common Region	20	3	0	Smooth_FLM
715	0.995	0.01	5	Common Region	20	4	0	Smooth_FLM
716	0.995	0.01	5	Common Region	20	5	0	Smooth_FLM
717	0.994	0.01	5	Common Region	20	6	0	Smooth_FLM
718	0.996	0.01	5	Common Region	20	7	0	Smooth_FLM
719	0.996	0.01	5	Common Region	20	8	0	Smooth_FLM
720	0.995	0.01	5	Common Region	20	9	0	Smooth_FLM
721	0.915	0.01	5	Common Region	20	1	0.2	LFDA
722	0.907	0.01	5	Common Region	20	2	0.2	LFDA
723	0.918	0.01	5	Common Region	20	3	0.2	LFDA
724	0.929	0.01	5	Common Region	20	4	0.2	LFDA
725	0.932	0.01	5	Common Region	20	5	0.2	LFDA
726	0.922	0.01	5	Common Region	20	6	0.2	LFDA
727	0.927	0.01	5	Common Region	20	7	0.2	LFDA
728	0.929	0.01	5	Common Region	20	8	0.2	LFDA
729	0.919	0.01	5	Common Region	20	9	0.2	LFDA
730	0.918	0.01	5	Common Region	20	1	0.2	Smooth_FLM
731	0.915	0.01	5	Common Region	20	2	0.2	Smooth_FLM
732	0.92	0.01	5	Common Region	20	3	0.2	Smooth_FLM
733	0.929	0.01	5	Common Region	20	4	0.2	Smooth_FLM
734	0.936	0.01	5	Common Region	20	5	0.2	Smooth_FLM
735	0.924	0.01	5	Common Region	20	6	0.2	Smooth_FLM
736	0.93	0.01	5	Common Region	20	7	0.2	Smooth_FLM
737	0.932	0.01	5	Common Region	20	8	0.2	Smooth_FLM
738	0.919	0.01	5	Common Region	20	9	0.2	Smooth_FLM
739	0.734	0.01	5	Common Region	20	1	0.5	LFDA
740	0.74	0.01	5	Common Region	20	2	0.5	LFDA
741	0.748	0.01	5	Common Region	20	3	0.5	LFDA
742	0.753	0.01	5	Common Region	20	4	0.5	LFDA
743	0.757	0.01	5	Common Region	20	5	0.5	LFDA
744	0.751	0.01	5	Common Region	20	6	0.5	LFDA
745	0.755	0.01	5	Common Region	20	7	0.5	LFDA
746	0.753	0.01	5	Common Region	20	8	0.5	LFDA
747	0.749	0.01	5	Common Region	20	9	0.5	LFDA
748	0.737	0.01	5	Common Region	20	1	0.5	Smooth_FLM
749	0.745	0.01	5	Common Region	20	2	0.5	Smooth_FLM
750	0.756	0.01	5	Common Region	20	3	0.5	Smooth_FLM
751	0.76	0.01	5	Common Region	20	4	0.5	Smooth_FLM
752	0.76	0.01	5	Common Region	20	5	0.5	Smooth_FLM
753	0.759	0.01	5	Common Region	20	6	0.5	Smooth_FLM
754	0.756	0.01	5	Common Region	20	7	0.5	Smooth_FLM
755	0.758	0.01	5	Common Region	20	8	0.5	Smooth_FLM
756	0.751	0.01	5	Common Region	20	9	0.5	Smooth_FLM
757	1	0.01	5	Common Region	40	1	0	LFDA
758	1	0.01	5	Common Region	40	2	0	LFDA
759	1	0.01	5	Common Region	40	3	0	LFDA
760	1	0.01	5	Common Region	40	4	0	LFDA
761	1	0.01	5	Common Region	40	5	0	LFDA
762	1	0.01	5	Common Region	40	6	0	LFDA
763	1	0.01	5	Common Region	40	7	0	LFDA
764	1	0.01	5	Common Region	40	8	0	LFDA
765	1	0.01	5	Common Region	40	9	0	LFDA
766	1	0.01	5	Common Region	40	1	0	Smooth_FLM
767	1	0.01	5	Common Region	40	2	0	Smooth_FLM
768	1	0.01	5	Common Region	40	3	0	Smooth_FLM
769	1	0.01	5	Common Region	40	4	0	Smooth_FLM
770	1	0.01	5	Common Region	40	5	0	Smooth_FLM
771	1	0.01	5	Common Region	40	6	0	Smooth_FLM
772	1	0.01	5	Common Region	40	7	0	Smooth_FLM
773	1	0.01	5	Common Region	40	8	0	Smooth_FLM
774	1	0.01	5	Common Region	40	9	0	Smooth_FLM
775	0.983	0.01	5	Common Region	40	1	0.2	LFDA
776	0.989	0.01	5	Common Region	40	2	0.2	LFDA
777	0.987	0.01	5	Common Region	40	3	0.2	LFDA
778	0.987	0.01	5	Common Region	40	4	0.2	LFDA
779	0.986	0.01	5	Common Region	40	5	0.2	LFDA
780	0.986	0.01	5	Common Region	40	6	0.2	LFDA
781	0.986	0.01	5	Common Region	40	7	0.2	LFDA
782	0.988	0.01	5	Common Region	40	8	0.2	LFDA
783	0.985	0.01	5	Common Region	40	9	0.2	LFDA
784	0.986	0.01	5	Common Region	40	1	0.2	Smooth_FLM
785	0.99	0.01	5	Common Region	40	2	0.2	Smooth_FLM
786	0.987	0.01	5	Common Region	40	3	0.2	Smooth_FLM
787	0.987	0.01	5	Common Region	40	4	0.2	Smooth_FLM
788	0.986	0.01	5	Common Region	40	5	0.2	Smooth_FLM
789	0.988	0.01	5	Common Region	40	6	0.2	Smooth_FLM
790	0.987	0.01	5	Common Region	40	7	0.2	Smooth_FLM
791	0.988	0.01	5	Common Region	40	8	0.2	Smooth_FLM
792	0.986	0.01	5	Common Region	40	9	0.2	Smooth_FLM
793	0.74	0.01	5	Common Region	40	1	0.5	LFDA
794	0.757	0.01	5	Common Region	40	2	0.5	LFDA
795	0.747	0.01	5	Common Region	40	3	0.5	LFDA
796	0.75	0.01	5	Common Region	40	4	0.5	LFDA
797	0.76	0.01	5	Common Region	40	5	0.5	LFDA
798	0.755	0.01	5	Common Region	40	6	0.5	LFDA
799	0.756	0.01	5	Common Region	40	7	0.5	LFDA
800	0.756	0.01	5	Common Region	40	8	0.5	LFDA
801	0.756	0.01	5	Common Region	40	9	0.5	LFDA
802	0.74	0.01	5	Common Region	40	1	0.5	Smooth_FLM
803	0.76	0.01	5	Common Region	40	2	0.5	Smooth_FLM
804	0.75	0.01	5	Common Region	40	3	0.5	Smooth_FLM
805	0.754	0.01	5	Common Region	40	4	0.5	Smooth_FLM
806	0.764	0.01	5	Common Region	40	5	0.5	Smooth_FLM
807	0.758	0.01	5	Common Region	40	6	0.5	Smooth_FLM
808	0.758	0.01	5	Common Region	40	7	0.5	Smooth_FLM
809	0.758	0.01	5	Common Region	40	8	0.5	Smooth_FLM
810	0.761	0.01	5	Common Region	40	9	0.5	Smooth_FLM
811	0.927	0.01	7	Common Region	10	1	0	LFDA
812	0.936	0.01	7	Common Region	10	2	0	LFDA
813	0.948	0.01	7	Common Region	10	3	0	LFDA
814	0.952	0.01	7	Common Region	10	4	0	LFDA
815	0.948	0.01	7	Common Region	10	5	0	LFDA
816	0.948	0.01	7	Common Region	10	6	0	LFDA
817	0.948	0.01	7	Common Region	10	7	0	LFDA
818	0.943	0.01	7	Common Region	10	8	0	LFDA
819	0.948	0.01	7	Common Region	10	9	0	LFDA
820	0.93	0.01	7	Common Region	10	1	0	Smooth_FLM
821	0.942	0.01	7	Common Region	10	2	0	Smooth_FLM
822	0.953	0.01	7	Common Region	10	3	0	Smooth_FLM
823	0.955	0.01	7	Common Region	10	4	0	Smooth_FLM
824	0.95	0.01	7	Common Region	10	5	0	Smooth_FLM
825	0.952	0.01	7	Common Region	10	6	0	Smooth_FLM
826	0.949	0.01	7	Common Region	10	7	0	Smooth_FLM
827	0.946	0.01	7	Common Region	10	8	0	Smooth_FLM
828	0.95	0.01	7	Common Region	10	9	0	Smooth_FLM
829	0.81	0.01	7	Common Region	10	1	0.2	LFDA
830	0.836	0.01	7	Common Region	10	2	0.2	LFDA
831	0.847	0.01	7	Common Region	10	3	0.2	LFDA
832	0.859	0.01	7	Common Region	10	4	0.2	LFDA
833	0.842	0.01	7	Common Region	10	5	0.2	LFDA
834	0.848	0.01	7	Common Region	10	6	0.2	LFDA
835	0.85	0.01	7	Common Region	10	7	0.2	LFDA
836	0.844	0.01	7	Common Region	10	8	0.2	LFDA
837	0.843	0.01	7	Common Region	10	9	0.2	LFDA
838	0.819	0.01	7	Common Region	10	1	0.2	Smooth_FLM
839	0.85	0.01	7	Common Region	10	2	0.2	Smooth_FLM
840	0.852	0.01	7	Common Region	10	3	0.2	Smooth_FLM
841	0.863	0.01	7	Common Region	10	4	0.2	Smooth_FLM
842	0.851	0.01	7	Common Region	10	5	0.2	Smooth_FLM
843	0.85	0.01	7	Common Region	10	6	0.2	Smooth_FLM
844	0.852	0.01	7	Common Region	10	7	0.2	Smooth_FLM
845	0.847	0.01	7	Common Region	10	8	0.2	Smooth_FLM
846	0.848	0.01	7	Common Region	10	9	0.2	Smooth_FLM
847	0.707	0.01	7	Common Region	10	1	0.5	LFDA
848	0.727	0.01	7	Common Region	10	2	0.5	LFDA
849	0.738	0.01	7	Common Region	10	3	0.5	LFDA
850	0.748	0.01	7	Common Region	10	4	0.5	LFDA
851	0.747	0.01	7	Common Region	10	5	0.5	LFDA
852	0.741	0.01	7	Common Region	10	6	0.5	LFDA
853	0.746	0.01	7	Common Region	10	7	0.5	LFDA
854	0.732	0.01	7	Common Region	10	8	0.5	LFDA
855	0.727	0.01	7	Common Region	10	9	0.5	LFDA
856	0.714	0.01	7	Common Region	10	1	0.5	Smooth_FLM
857	0.741	0.01	7	Common Region	10	2	0.5	Smooth_FLM
858	0.749	0.01	7	Common Region	10	3	0.5	Smooth_FLM
859	0.751	0.01	7	Common Region	10	4	0.5	Smooth_FLM
860	0.755	0.01	7	Common Region	10	5	0.5	Smooth_FLM
861	0.751	0.01	7	Common Region	10	6	0.5	Smooth_FLM
862	0.753	0.01	7	Common Region	10	7	0.5	Smooth_FLM
863	0.739	0.01	7	Common Region	10	8	0.5	Smooth_FLM
864	0.737	0.01	7	Common Region	10	9	0.5	Smooth_FLM
865	0.997	0.01	7	Common Region	20	1	0	LFDA
866	0.998	0.01	7	Common Region	20	2	0	LFDA
867	0.997	0.01	7	Common Region	20	3	0	LFDA
868	0.998	0.01	7	Common Region	20	4	0	LFDA
869	0.999	0.01	7	Common Region	20	5	0	LFDA
870	0.998	0.01	7	Common Region	20	6	0	LFDA
871	0.999	0.01	7	Common Region	20	7	0	LFDA
872	0.999	0.01	7	Common Region	20	8	0	LFDA
873	0.998	0.01	7	Common Region	20	9	0	LFDA
874	0.997	0.01	7	Common Region	20	1	0	Smooth_FLM
875	0.998	0.01	7	Common Region	20	2	0	Smooth_FLM
876	0.997	0.01	7	Common Region	20	3	0	Smooth_FLM
877	0.998	0.01	7	Common Region	20	4	0	Smooth_FLM
878	0.999	0.01	7	Common Region	20	5	0	Smooth_FLM
879	0.999	0.01	7	Common Region	20	6	0	Smooth_FLM
880	0.999	0.01	7	Common Region	20	7	0	Smooth_FLM
881	0.999	0.01	7	Common Region	20	8	0	Smooth_FLM
882	0.998	0.01	7	Common Region	20	9	0	Smooth_FLM
883	0.917	0.01	7	Common Region	20	1	0.2	LFDA
884	0.926	0.01	7	Common Region	20	2	0.2	LFDA
885	0.931	0.01	7	Common Region	20	3	0.2	LFDA
886	0.937	0.01	7	Common Region	20	4	0.2	LFDA
887	0.931	0.01	7	Common Region	20	5	0.2	LFDA
888	0.937	0.01	7	Common Region	20	6	0.2	LFDA
889	0.935	0.01	7	Common Region	20	7	0.2	LFDA
890	0.935	0.01	7	Common Region	20	8	0.2	LFDA
891	0.927	0.01	7	Common Region	20	9	0.2	LFDA
892	0.919	0.01	7	Common Region	20	1	0.2	Smooth_FLM
893	0.929	0.01	7	Common Region	20	2	0.2	Smooth_FLM
894	0.934	0.01	7	Common Region	20	3	0.2	Smooth_FLM
895	0.938	0.01	7	Common Region	20	4	0.2	Smooth_FLM
896	0.933	0.01	7	Common Region	20	5	0.2	Smooth_FLM
897	0.938	0.01	7	Common Region	20	6	0.2	Smooth_FLM
898	0.938	0.01	7	Common Region	20	7	0.2	Smooth_FLM
899	0.935	0.01	7	Common Region	20	8	0.2	Smooth_FLM
900	0.928	0.01	7	Common Region	20	9	0.2	Smooth_FLM
901	0.73	0.01	7	Common Region	20	1	0.5	LFDA
902	0.723	0.01	7	Common Region	20	2	0.5	LFDA
903	0.737	0.01	7	Common Region	20	3	0.5	LFDA
904	0.741	0.01	7	Common Region	20	4	0.5	LFDA
905	0.727	0.01	7	Common Region	20	5	0.5	LFDA
906	0.74	0.01	7	Common Region	20	6	0.5	LFDA
907	0.74	0.01	7	Common Region	20	7	0.5	LFDA
908	0.729	0.01	7	Common Region	20	8	0.5	LFDA
909	0.744	0.01	7	Common Region	20	9	0.5	LFDA
910	0.735	0.01	7	Common Region	20	1	0.5	Smooth_FLM
911	0.73	0.01	7	Common Region	20	2	0.5	Smooth_FLM
912	0.742	0.01	7	Common Region	20	3	0.5	Smooth_FLM
913	0.746	0.01	7	Common Region	20	4	0.5	Smooth_FLM
914	0.732	0.01	7	Common Region	20	5	0.5	Smooth_FLM
915	0.743	0.01	7	Common Region	20	6	0.5	Smooth_FLM
916	0.745	0.01	7	Common Region	20	7	0.5	Smooth_FLM
917	0.734	0.01	7	Common Region	20	8	0.5	Smooth_FLM
918	0.747	0.01	7	Common Region	20	9	0.5	Smooth_FLM
919	1	0.01	7	Common Region	40	1	0	LFDA
920	1	0.01	7	Common Region	40	2	0	LFDA
921	1	0.01	7	Common Region	40	3	0	LFDA
922	1	0.01	7	Common Region	40	4	0	LFDA
923	1	0.01	7	Common Region	40	5	0	LFDA
924	1	0.01	7	Common Region	40	6	0	LFDA
925	1	0.01	7	Common Region	40	7	0	LFDA
926	1	0.01	7	Common Region	40	8	0	LFDA
927	1	0.01	7	Common Region	40	9	0	LFDA
928	1	0.01	7	Common Region	40	1	0	Smooth_FLM
929	1	0.01	7	Common Region	40	2	0	Smooth_FLM
930	1	0.01	7	Common Region	40	3	0	Smooth_FLM
931	1	0.01	7	Common Region	40	4	0	Smooth_FLM
932	1	0.01	7	Common Region	40	5	0	Smooth_FLM
933	1	0.01	7	Common Region	40	6	0	Smooth_FLM
934	1	0.01	7	Common Region	40	7	0	Smooth_FLM
935	1	0.01	7	Common Region	40	8	0	Smooth_FLM
936	1	0.01	7	Common Region	40	9	0	Smooth_FLM
937	0.995	0.01	7	Common Region	40	1	0.2	LFDA
938	0.996	0.01	7	Common Region	40	2	0.2	LFDA
939	0.996	0.01	7	Common Region	40	3	0.2	LFDA
940	0.995	0.01	7	Common Region	40	4	0.2	LFDA
941	0.995	0.01	7	Common Region	40	5	0.2	LFDA
942	0.996	0.01	7	Common Region	40	6	0.2	LFDA
943	0.996	0.01	7	Common Region	40	7	0.2	LFDA
944	0.996	0.01	7	Common Region	40	8	0.2	LFDA
945	0.995	0.01	7	Common Region	40	9	0.2	LFDA
946	0.996	0.01	7	Common Region	40	1	0.2	Smooth_FLM
947	0.996	0.01	7	Common Region	40	2	0.2	Smooth_FLM
948	0.996	0.01	7	Common Region	40	3	0.2	Smooth_FLM
949	0.995	0.01	7	Common Region	40	4	0.2	Smooth_FLM
950	0.995	0.01	7	Common Region	40	5	0.2	Smooth_FLM
951	0.996	0.01	7	Common Region	40	6	0.2	Smooth_FLM
952	0.996	0.01	7	Common Region	40	7	0.2	Smooth_FLM
953	0.997	0.01	7	Common Region	40	8	0.2	Smooth_FLM
954	0.995	0.01	7	Common Region	40	9	0.2	Smooth_FLM
955	0.756	0.01	7	Common Region	40	1	0.5	LFDA
956	0.759	0.01	7	Common Region	40	2	0.5	LFDA
957	0.764	0.01	7	Common Region	40	3	0.5	LFDA
958	0.765	0.01	7	Common Region	40	4	0.5	LFDA
959	0.763	0.01	7	Common Region	40	5	0.5	LFDA
960	0.764	0.01	7	Common Region	40	6	0.5	LFDA
961	0.763	0.01	7	Common Region	40	7	0.5	LFDA
962	0.76	0.01	7	Common Region	40	8	0.5	LFDA
963	0.759	0.01	7	Common Region	40	9	0.5	LFDA
964	0.757	0.01	7	Common Region	40	1	0.5	Smooth_FLM
965	0.76	0.01	7	Common Region	40	2	0.5	Smooth_FLM
966	0.767	0.01	7	Common Region	40	3	0.5	Smooth_FLM
967	0.768	0.01	7	Common Region	40	4	0.5	Smooth_FLM
968	0.766	0.01	7	Common Region	40	5	0.5	Smooth_FLM
969	0.766	0.01	7	Common Region	40	6	0.5	Smooth_FLM
970	0.766	0.01	7	Common Region	40	7	0.5	Smooth_FLM
971	0.762	0.01	7	Common Region	40	8	0.5	Smooth_FLM
972	0.765	0.01	7	Common Region	40	9	0.5	Smooth_FLM
973	0.699	0.001	3	Common Region	10	1	0	LFDA
974	0.756	0.001	3	Common Region	10	2	0	LFDA
975	0.791	0.001	3	Common Region	10	3	0	LFDA
976	0.821	0.001	3	Common Region	10	4	0	LFDA
977	0.822	0.001	3	Common Region	10	5	0	LFDA
978	0.826	0.001	3	Common Region	10	6	0	LFDA
979	0.842	0.001	3	Common Region	10	7	0	LFDA
980	0.815	0.001	3	Common Region	10	8	0	LFDA
981	0.8	0.001	3	Common Region	10	9	0	LFDA
982	0.712	0.001	3	Common Region	10	1	0	Smooth_FLM
983	0.78	0.001	3	Common Region	10	2	0	Smooth_FLM
984	0.804	0.001	3	Common Region	10	3	0	Smooth_FLM
985	0.835	0.001	3	Common Region	10	4	0	Smooth_FLM
986	0.837	0.001	3	Common Region	10	5	0	Smooth_FLM
987	0.837	0.001	3	Common Region	10	6	0	Smooth_FLM
988	0.854	0.001	3	Common Region	10	7	0	Smooth_FLM
989	0.833	0.001	3	Common Region	10	8	0	Smooth_FLM
990	0.809	0.001	3	Common Region	10	9	0	Smooth_FLM
991	0.455	0.001	3	Common Region	10	1	0.2	LFDA
992	0.507	0.001	3	Common Region	10	2	0.2	LFDA
993	0.559	0.001	3	Common Region	10	3	0.2	LFDA
994	0.575	0.001	3	Common Region	10	4	0.2	LFDA
995	0.594	0.001	3	Common Region	10	5	0.2	LFDA
996	0.597	0.001	3	Common Region	10	6	0.2	LFDA
997	0.584	0.001	3	Common Region	10	7	0.2	LFDA
998	0.579	0.001	3	Common Region	10	8	0.2	LFDA
999	0.56	0.001	3	Common Region	10	9	0.2	LFDA
1000	0.481	0.001	3	Common Region	10	1	0.2	Smooth_FLM
1001	0.544	0.001	3	Common Region	10	2	0.2	Smooth_FLM
1002	0.579	0.001	3	Common Region	10	3	0.2	Smooth_FLM
1003	0.593	0.001	3	Common Region	10	4	0.2	Smooth_FLM
1004	0.613	0.001	3	Common Region	10	5	0.2	Smooth_FLM
1005	0.617	0.001	3	Common Region	10	6	0.2	Smooth_FLM
1006	0.604	0.001	3	Common Region	10	7	0.2	Smooth_FLM
1007	0.613	0.001	3	Common Region	10	8	0.2	Smooth_FLM
1008	0.579	0.001	3	Common Region	10	9	0.2	Smooth_FLM
1009	0.353	0.001	3	Common Region	10	1	0.5	LFDA
1010	0.396	0.001	3	Common Region	10	2	0.5	LFDA
1011	0.439	0.001	3	Common Region	10	3	0.5	LFDA
1012	0.482	0.001	3	Common Region	10	4	0.5	LFDA
1013	0.477	0.001	3	Common Region	10	5	0.5	LFDA
1014	0.474	0.001	3	Common Region	10	6	0.5	LFDA
1015	0.481	0.001	3	Common Region	10	7	0.5	LFDA
1016	0.469	0.001	3	Common Region	10	8	0.5	LFDA
1017	0.455	0.001	3	Common Region	10	9	0.5	LFDA
1018	0.373	0.001	3	Common Region	10	1	0.5	Smooth_FLM
1019	0.423	0.001	3	Common Region	10	2	0.5	Smooth_FLM
1020	0.464	0.001	3	Common Region	10	3	0.5	Smooth_FLM
1021	0.497	0.001	3	Common Region	10	4	0.5	Smooth_FLM
1022	0.501	0.001	3	Common Region	10	5	0.5	Smooth_FLM
1023	0.49	0.001	3	Common Region	10	6	0.5	Smooth_FLM
1024	0.51	0.001	3	Common Region	10	7	0.5	Smooth_FLM
1025	0.49	0.001	3	Common Region	10	8	0.5	Smooth_FLM
1026	0.47	0.001	3	Common Region	10	9	0.5	Smooth_FLM
1027	0.954	0.001	3	Common Region	20	1	0	LFDA
1028	0.972	0.001	3	Common Region	20	2	0	LFDA
1029	0.973	0.001	3	Common Region	20	3	0	LFDA
1030	0.976	0.001	3	Common Region	20	4	0	LFDA
1031	0.978	0.001	3	Common Region	20	5	0	LFDA
1032	0.979	0.001	3	Common Region	20	6	0	LFDA
1033	0.976	0.001	3	Common Region	20	7	0	LFDA
1034	0.976	0.001	3	Common Region	20	8	0	LFDA
1035	0.971	0.001	3	Common Region	20	9	0	LFDA
1036	0.957	0.001	3	Common Region	20	1	0	Smooth_FLM
1037	0.974	0.001	3	Common Region	20	2	0	Smooth_FLM
1038	0.975	0.001	3	Common Region	20	3	0	Smooth_FLM
1039	0.976	0.001	3	Common Region	20	4	0	Smooth_FLM
1040	0.978	0.001	3	Common Region	20	5	0	Smooth_FLM
1041	0.979	0.001	3	Common Region	20	6	0	Smooth_FLM
1042	0.978	0.001	3	Common Region	20	7	0	Smooth_FLM
1043	0.978	0.001	3	Common Region	20	8	0	Smooth_FLM
1044	0.973	0.001	3	Common Region	20	9	0	Smooth_FLM
1045	0.706	0.001	3	Common Region	20	1	0.2	LFDA
1046	0.739	0.001	3	Common Region	20	2	0.2	LFDA
1047	0.757	0.001	3	Common Region	20	3	0.2	LFDA
1048	0.766	0.001	3	Common Region	20	4	0.2	LFDA
1049	0.763	0.001	3	Common Region	20	5	0.2	LFDA
1050	0.782	0.001	3	Common Region	20	6	0.2	LFDA
1051	0.783	0.001	3	Common Region	20	7	0.2	LFDA
1052	0.777	0.001	3	Common Region	20	8	0.2	LFDA
1053	0.776	0.001	3	Common Region	20	9	0.2	LFDA
1054	0.718	0.001	3	Common Region	20	1	0.2	Smooth_FLM
1055	0.747	0.001	3	Common Region	20	2	0.2	Smooth_FLM
1056	0.768	0.001	3	Common Region	20	3	0.2	Smooth_FLM
1057	0.782	0.001	3	Common Region	20	4	0.2	Smooth_FLM
1058	0.771	0.001	3	Common Region	20	5	0.2	Smooth_FLM
1059	0.789	0.001	3	Common Region	20	6	0.2	Smooth_FLM
1060	0.792	0.001	3	Common Region	20	7	0.2	Smooth_FLM
1061	0.781	0.001	3	Common Region	20	8	0.2	Smooth_FLM
1062	0.781	0.001	3	Common Region	20	9	0.2	Smooth_FLM
1063	0.448	0.001	3	Common Region	20	1	0.5	LFDA
1064	0.465	0.001	3	Common Region	20	2	0.5	LFDA
1065	0.491	0.001	3	Common Region	20	3	0.5	LFDA
1066	0.514	0.001	3	Common Region	20	4	0.5	LFDA
1067	0.502	0.001	3	Common Region	20	5	0.5	LFDA
1068	0.525	0.001	3	Common Region	20	6	0.5	LFDA
1069	0.523	0.001	3	Common Region	20	7	0.5	LFDA
1070	0.508	0.001	3	Common Region	20	8	0.5	LFDA
1071	0.504	0.001	3	Common Region	20	9	0.5	LFDA
1072	0.462	0.001	3	Common Region	20	1	0.5	Smooth_FLM
1073	0.481	0.001	3	Common Region	20	2	0.5	Smooth_FLM
1074	0.501	0.001	3	Common Region	20	3	0.5	Smooth_FLM
1075	0.528	0.001	3	Common Region	20	4	0.5	Smooth_FLM
1076	0.513	0.001	3	Common Region	20	5	0.5	Smooth_FLM
1077	0.541	0.001	3	Common Region	20	6	0.5	Smooth_FLM
1078	0.529	0.001	3	Common Region	20	7	0.5	Smooth_FLM
1079	0.516	0.001	3	Common Region	20	8	0.5	Smooth_FLM
1080	0.514	0.001	3	Common Region	20	9	0.5	Smooth_FLM
1081	1	0.001	3	Common Region	40	1	0	LFDA
1082	1	0.001	3	Common Region	40	2	0	LFDA
1083	1	0.001	3	Common Region	40	3	0	LFDA
1084	1	0.001	3	Common Region	40	4	0	LFDA
1085	1	0.001	3	Common Region	40	5	0	LFDA
1086	1	0.001	3	Common Region	40	6	0	LFDA
1087	1	0.001	3	Common Region	40	7	0	LFDA
1088	1	0.001	3	Common Region	40	8	0	LFDA
1089	1	0.001	3	Common Region	40	9	0	LFDA
1090	1	0.001	3	Common Region	40	1	0	Smooth_FLM
1091	1	0.001	3	Common Region	40	2	0	Smooth_FLM
1092	1	0.001	3	Common Region	40	3	0	Smooth_FLM
1093	1	0.001	3	Common Region	40	4	0	Smooth_FLM
1094	1	0.001	3	Common Region	40	5	0	Smooth_FLM
1095	1	0.001	3	Common Region	40	6	0	Smooth_FLM
1096	1	0.001	3	Common Region	40	7	0	Smooth_FLM
1097	1	0.001	3	Common Region	40	8	0	Smooth_FLM
1098	1	0.001	3	Common Region	40	9	0	Smooth_FLM
1099	0.936	0.001	3	Common Region	40	1	0.2	LFDA
1100	0.945	0.001	3	Common Region	40	2	0.2	LFDA
1101	0.951	0.001	3	Common Region	40	3	0.2	LFDA
1102	0.951	0.001	3	Common Region	40	4	0.2	LFDA
1103	0.957	0.001	3	Common Region	40	5	0.2	LFDA
1104	0.952	0.001	3	Common Region	40	6	0.2	LFDA
1105	0.954	0.001	3	Common Region	40	7	0.2	LFDA
1106	0.949	0.001	3	Common Region	40	8	0.2	LFDA
1107	0.945	0.001	3	Common Region	40	9	0.2	LFDA
1108	0.94	0.001	3	Common Region	40	1	0.2	Smooth_FLM
1109	0.949	0.001	3	Common Region	40	2	0.2	Smooth_FLM
1110	0.953	0.001	3	Common Region	40	3	0.2	Smooth_FLM
1111	0.951	0.001	3	Common Region	40	4	0.2	Smooth_FLM
1112	0.959	0.001	3	Common Region	40	5	0.2	Smooth_FLM
1113	0.954	0.001	3	Common Region	40	6	0.2	Smooth_FLM
1114	0.957	0.001	3	Common Region	40	7	0.2	Smooth_FLM
1115	0.952	0.001	3	Common Region	40	8	0.2	Smooth_FLM
1116	0.949	0.001	3	Common Region	40	9	0.2	Smooth_FLM
1117	0.522	0.001	3	Common Region	40	1	0.5	LFDA
1118	0.541	0.001	3	Common Region	40	2	0.5	LFDA
1119	0.557	0.001	3	Common Region	40	3	0.5	LFDA
1120	0.566	0.001	3	Common Region	40	4	0.5	LFDA
1121	0.562	0.001	3	Common Region	40	5	0.5	LFDA
1122	0.57	0.001	3	Common Region	40	6	0.5	LFDA
1123	0.58	0.001	3	Common Region	40	7	0.5	LFDA
1124	0.563	0.001	3	Common Region	40	8	0.5	LFDA
1125	0.545	0.001	3	Common Region	40	9	0.5	LFDA
1126	0.526	0.001	3	Common Region	40	1	0.5	Smooth_FLM
1127	0.553	0.001	3	Common Region	40	2	0.5	Smooth_FLM
1128	0.563	0.001	3	Common Region	40	3	0.5	Smooth_FLM
1129	0.575	0.001	3	Common Region	40	4	0.5	Smooth_FLM
1130	0.569	0.001	3	Common Region	40	5	0.5	Smooth_FLM
1131	0.575	0.001	3	Common Region	40	6	0.5	Smooth_FLM
1132	0.584	0.001	3	Common Region	40	7	0.5	Smooth_FLM
1133	0.568	0.001	3	Common Region	40	8	0.5	Smooth_FLM
1134	0.551	0.001	3	Common Region	40	9	0.5	Smooth_FLM
1135	0.829	0.001	5	Common Region	10	1	0	LFDA
1136	0.849	0.001	5	Common Region	10	2	0	LFDA
1137	0.866	0.001	5	Common Region	10	3	0	LFDA
1138	0.878	0.001	5	Common Region	10	4	0	LFDA
1139	0.883	0.001	5	Common Region	10	5	0	LFDA
1140	0.881	0.001	5	Common Region	10	6	0	LFDA
1141	0.885	0.001	5	Common Region	10	7	0	LFDA
1142	0.881	0.001	5	Common Region	10	8	0	LFDA
1143	0.869	0.001	5	Common Region	10	9	0	LFDA
1144	0.834	0.001	5	Common Region	10	1	0	Smooth_FLM
1145	0.868	0.001	5	Common Region	10	2	0	Smooth_FLM
1146	0.873	0.001	5	Common Region	10	3	0	Smooth_FLM
1147	0.888	0.001	5	Common Region	10	4	0	Smooth_FLM
1148	0.889	0.001	5	Common Region	10	5	0	Smooth_FLM
1149	0.885	0.001	5	Common Region	10	6	0	Smooth_FLM
1150	0.894	0.001	5	Common Region	10	7	0	Smooth_FLM
1151	0.889	0.001	5	Common Region	10	8	0	Smooth_FLM
1152	0.876	0.001	5	Common Region	10	9	0	Smooth_FLM
1153	0.587	0.001	5	Common Region	10	1	0.2	LFDA
1154	0.629	0.001	5	Common Region	10	2	0.2	LFDA
1155	0.638	0.001	5	Common Region	10	3	0.2	LFDA
1156	0.662	0.001	5	Common Region	10	4	0.2	LFDA
1157	0.664	0.001	5	Common Region	10	5	0.2	LFDA
1158	0.664	0.001	5	Common Region	10	6	0.2	LFDA
1159	0.664	0.001	5	Common Region	10	7	0.2	LFDA
1160	0.653	0.001	5	Common Region	10	8	0.2	LFDA
1161	0.649	0.001	5	Common Region	10	9	0.2	LFDA
1162	0.604	0.001	5	Common Region	10	1	0.2	Smooth_FLM
1163	0.641	0.001	5	Common Region	10	2	0.2	Smooth_FLM
1164	0.649	0.001	5	Common Region	10	3	0.2	Smooth_FLM
1165	0.674	0.001	5	Common Region	10	4	0.2	Smooth_FLM
1166	0.672	0.001	5	Common Region	10	5	0.2	Smooth_FLM
1167	0.674	0.001	5	Common Region	10	6	0.2	Smooth_FLM
1168	0.667	0.001	5	Common Region	10	7	0.2	Smooth_FLM
1169	0.666	0.001	5	Common Region	10	8	0.2	Smooth_FLM
1170	0.653	0.001	5	Common Region	10	9	0.2	Smooth_FLM
1171	0.46	0.001	5	Common Region	10	1	0.5	LFDA
1172	0.493	0.001	5	Common Region	10	2	0.5	LFDA
1173	0.525	0.001	5	Common Region	10	3	0.5	LFDA
1174	0.528	0.001	5	Common Region	10	4	0.5	LFDA
1175	0.538	0.001	5	Common Region	10	5	0.5	LFDA
1176	0.548	0.001	5	Common Region	10	6	0.5	LFDA
1177	0.537	0.001	5	Common Region	10	7	0.5	LFDA
1178	0.526	0.001	5	Common Region	10	8	0.5	LFDA
1179	0.512	0.001	5	Common Region	10	9	0.5	LFDA
1180	0.472	0.001	5	Common Region	10	1	0.5	Smooth_FLM
1181	0.515	0.001	5	Common Region	10	2	0.5	Smooth_FLM
1182	0.538	0.001	5	Common Region	10	3	0.5	Smooth_FLM
1183	0.537	0.001	5	Common Region	10	4	0.5	Smooth_FLM
1184	0.55	0.001	5	Common Region	10	5	0.5	Smooth_FLM
1185	0.556	0.001	5	Common Region	10	6	0.5	Smooth_FLM
1186	0.546	0.001	5	Common Region	10	7	0.5	Smooth_FLM
1187	0.543	0.001	5	Common Region	10	8	0.5	Smooth_FLM
1188	0.525	0.001	5	Common Region	10	9	0.5	Smooth_FLM
1189	0.976	0.001	5	Common Region	20	1	0	LFDA
1190	0.975	0.001	5	Common Region	20	2	0	LFDA
1191	0.98	0.001	5	Common Region	20	3	0	LFDA
1192	0.984	0.001	5	Common Region	20	4	0	LFDA
1193	0.98	0.001	5	Common Region	20	5	0	LFDA
1194	0.984	0.001	5	Common Region	20	6	0	LFDA
1195	0.984	0.001	5	Common Region	20	7	0	LFDA
1196	0.983	0.001	5	Common Region	20	8	0	LFDA
1197	0.978	0.001	5	Common Region	20	9	0	LFDA
1198	0.977	0.001	5	Common Region	20	1	0	Smooth_FLM
1199	0.978	0.001	5	Common Region	20	2	0	Smooth_FLM
1200	0.981	0.001	5	Common Region	20	3	0	Smooth_FLM
1201	0.985	0.001	5	Common Region	20	4	0	Smooth_FLM
1202	0.98	0.001	5	Common Region	20	5	0	Smooth_FLM
1203	0.985	0.001	5	Common Region	20	6	0	Smooth_FLM
1204	0.984	0.001	5	Common Region	20	7	0	Smooth_FLM
1205	0.983	0.001	5	Common Region	20	8	0	Smooth_FLM
1206	0.982	0.001	5	Common Region	20	9	0	Smooth_FLM
1207	0.796	0.001	5	Common Region	20	1	0.2	LFDA
1208	0.803	0.001	5	Common Region	20	2	0.2	LFDA
1209	0.811	0.001	5	Common Region	20	3	0.2	LFDA
1210	0.819	0.001	5	Common Region	20	4	0.2	LFDA
1211	0.826	0.001	5	Common Region	20	5	0.2	LFDA
1212	0.815	0.001	5	Common Region	20	6	0.2	LFDA
1213	0.814	0.001	5	Common Region	20	7	0.2	LFDA
1214	0.824	0.001	5	Common Region	20	8	0.2	LFDA
1215	0.811	0.001	5	Common Region	20	9	0.2	LFDA
1216	0.802	0.001	5	Common Region	20	1	0.2	Smooth_FLM
1217	0.81	0.001	5	Common Region	20	2	0.2	Smooth_FLM
1218	0.814	0.001	5	Common Region	20	3	0.2	Smooth_FLM
1219	0.822	0.001	5	Common Region	20	4	0.2	Smooth_FLM
1220	0.829	0.001	5	Common Region	20	5	0.2	Smooth_FLM
1221	0.82	0.001	5	Common Region	20	6	0.2	Smooth_FLM
1222	0.819	0.001	5	Common Region	20	7	0.2	Smooth_FLM
1223	0.833	0.001	5	Common Region	20	8	0.2	Smooth_FLM
1224	0.816	0.001	5	Common Region	20	9	0.2	Smooth_FLM
1225	0.519	0.001	5	Common Region	20	1	0.5	LFDA
1226	0.538	0.001	5	Common Region	20	2	0.5	LFDA
1227	0.556	0.001	5	Common Region	20	3	0.5	LFDA
1228	0.568	0.001	5	Common Region	20	4	0.5	LFDA
1229	0.56	0.001	5	Common Region	20	5	0.5	LFDA
1230	0.564	0.001	5	Common Region	20	6	0.5	LFDA
1231	0.573	0.001	5	Common Region	20	7	0.5	LFDA
1232	0.555	0.001	5	Common Region	20	8	0.5	LFDA
1233	0.543	0.001	5	Common Region	20	9	0.5	LFDA
1234	0.534	0.001	5	Common Region	20	1	0.5	Smooth_FLM
1235	0.544	0.001	5	Common Region	20	2	0.5	Smooth_FLM
1236	0.563	0.001	5	Common Region	20	3	0.5	Smooth_FLM
1237	0.573	0.001	5	Common Region	20	4	0.5	Smooth_FLM
1238	0.567	0.001	5	Common Region	20	5	0.5	Smooth_FLM
1239	0.57	0.001	5	Common Region	20	6	0.5	Smooth_FLM
1240	0.579	0.001	5	Common Region	20	7	0.5	Smooth_FLM
1241	0.562	0.001	5	Common Region	20	8	0.5	Smooth_FLM
1242	0.549	0.001	5	Common Region	20	9	0.5	Smooth_FLM
1243	1	0.001	5	Common Region	40	1	0	LFDA
1244	1	0.001	5	Common Region	40	2	0	LFDA
1245	1	0.001	5	Common Region	40	3	0	LFDA
1246	1	0.001	5	Common Region	40	4	0	LFDA
1247	1	0.001	5	Common Region	40	5	0	LFDA
1248	1	0.001	5	Common Region	40	6	0	LFDA
1249	1	0.001	5	Common Region	40	7	0	LFDA
1250	1	0.001	5	Common Region	40	8	0	LFDA
1251	1	0.001	5	Common Region	40	9	0	LFDA
1252	1	0.001	5	Common Region	40	1	0	Smooth_FLM
1253	1	0.001	5	Common Region	40	2	0	Smooth_FLM
1254	1	0.001	5	Common Region	40	3	0	Smooth_FLM
1255	1	0.001	5	Common Region	40	4	0	Smooth_FLM
1256	1	0.001	5	Common Region	40	5	0	Smooth_FLM
1257	1	0.001	5	Common Region	40	6	0	Smooth_FLM
1258	1	0.001	5	Common Region	40	7	0	Smooth_FLM
1259	1	0.001	5	Common Region	40	8	0	Smooth_FLM
1260	1	0.001	5	Common Region	40	9	0	Smooth_FLM
1261	0.95	0.001	5	Common Region	40	1	0.2	LFDA
1262	0.947	0.001	5	Common Region	40	2	0.2	LFDA
1263	0.952	0.001	5	Common Region	40	3	0.2	LFDA
1264	0.955	0.001	5	Common Region	40	4	0.2	LFDA
1265	0.961	0.001	5	Common Region	40	5	0.2	LFDA
1266	0.954	0.001	5	Common Region	40	6	0.2	LFDA
1267	0.958	0.001	5	Common Region	40	7	0.2	LFDA
1268	0.955	0.001	5	Common Region	40	8	0.2	LFDA
1269	0.953	0.001	5	Common Region	40	9	0.2	LFDA
1270	0.953	0.001	5	Common Region	40	1	0.2	Smooth_FLM
1271	0.948	0.001	5	Common Region	40	2	0.2	Smooth_FLM
1272	0.953	0.001	5	Common Region	40	3	0.2	Smooth_FLM
1273	0.956	0.001	5	Common Region	40	4	0.2	Smooth_FLM
1274	0.961	0.001	5	Common Region	40	5	0.2	Smooth_FLM
1275	0.954	0.001	5	Common Region	40	6	0.2	Smooth_FLM
1276	0.959	0.001	5	Common Region	40	7	0.2	Smooth_FLM
1277	0.955	0.001	5	Common Region	40	8	0.2	Smooth_FLM
1278	0.953	0.001	5	Common Region	40	9	0.2	Smooth_FLM
1279	0.562	0.001	5	Common Region	40	1	0.5	LFDA
1280	0.575	0.001	5	Common Region	40	2	0.5	LFDA
1281	0.591	0.001	5	Common Region	40	3	0.5	LFDA
1282	0.588	0.001	5	Common Region	40	4	0.5	LFDA
1283	0.592	0.001	5	Common Region	40	5	0.5	LFDA
1284	0.588	0.001	5	Common Region	40	6	0.5	LFDA
1285	0.594	0.001	5	Common Region	40	7	0.5	LFDA
1286	0.586	0.001	5	Common Region	40	8	0.5	LFDA
1287	0.584	0.001	5	Common Region	40	9	0.5	LFDA
1288	0.571	0.001	5	Common Region	40	1	0.5	Smooth_FLM
1289	0.583	0.001	5	Common Region	40	2	0.5	Smooth_FLM
1290	0.595	0.001	5	Common Region	40	3	0.5	Smooth_FLM
1291	0.589	0.001	5	Common Region	40	4	0.5	Smooth_FLM
1292	0.594	0.001	5	Common Region	40	5	0.5	Smooth_FLM
1293	0.591	0.001	5	Common Region	40	6	0.5	Smooth_FLM
1294	0.597	0.001	5	Common Region	40	7	0.5	Smooth_FLM
1295	0.589	0.001	5	Common Region	40	8	0.5	Smooth_FLM
1296	0.59	0.001	5	Common Region	40	9	0.5	Smooth_FLM
1297	0.834	0.001	7	Common Region	10	1	0	LFDA
1298	0.846	0.001	7	Common Region	10	2	0	LFDA
1299	0.861	0.001	7	Common Region	10	3	0	LFDA
1300	0.867	0.001	7	Common Region	10	4	0	LFDA
1301	0.872	0.001	7	Common Region	10	5	0	LFDA
1302	0.868	0.001	7	Common Region	10	6	0	LFDA
1303	0.867	0.001	7	Common Region	10	7	0	LFDA
1304	0.868	0.001	7	Common Region	10	8	0	LFDA
1305	0.864	0.001	7	Common Region	10	9	0	LFDA
1306	0.839	0.001	7	Common Region	10	1	0	Smooth_FLM
1307	0.855	0.001	7	Common Region	10	2	0	Smooth_FLM
1308	0.87	0.001	7	Common Region	10	3	0	Smooth_FLM
1309	0.872	0.001	7	Common Region	10	4	0	Smooth_FLM
1310	0.875	0.001	7	Common Region	10	5	0	Smooth_FLM
1311	0.872	0.001	7	Common Region	10	6	0	Smooth_FLM
1312	0.869	0.001	7	Common Region	10	7	0	Smooth_FLM
1313	0.874	0.001	7	Common Region	10	8	0	Smooth_FLM
1314	0.867	0.001	7	Common Region	10	9	0	Smooth_FLM
1315	0.632	0.001	7	Common Region	10	1	0.2	LFDA
1316	0.648	0.001	7	Common Region	10	2	0.2	LFDA
1317	0.66	0.001	7	Common Region	10	3	0.2	LFDA
1318	0.667	0.001	7	Common Region	10	4	0.2	LFDA
1319	0.67	0.001	7	Common Region	10	5	0.2	LFDA
1320	0.679	0.001	7	Common Region	10	6	0.2	LFDA
1321	0.682	0.001	7	Common Region	10	7	0.2	LFDA
1322	0.671	0.001	7	Common Region	10	8	0.2	LFDA
1323	0.672	0.001	7	Common Region	10	9	0.2	LFDA
1324	0.642	0.001	7	Common Region	10	1	0.2	Smooth_FLM
1325	0.661	0.001	7	Common Region	10	2	0.2	Smooth_FLM
1326	0.665	0.001	7	Common Region	10	3	0.2	Smooth_FLM
1327	0.677	0.001	7	Common Region	10	4	0.2	Smooth_FLM
1328	0.681	0.001	7	Common Region	10	5	0.2	Smooth_FLM
1329	0.685	0.001	7	Common Region	10	6	0.2	Smooth_FLM
1330	0.691	0.001	7	Common Region	10	7	0.2	Smooth_FLM
1331	0.683	0.001	7	Common Region	10	8	0.2	Smooth_FLM
1332	0.678	0.001	7	Common Region	10	9	0.2	Smooth_FLM
1333	0.496	0.001	7	Common Region	10	1	0.5	LFDA
1334	0.525	0.001	7	Common Region	10	2	0.5	LFDA
1335	0.535	0.001	7	Common Region	10	3	0.5	LFDA
1336	0.549	0.001	7	Common Region	10	4	0.5	LFDA
1337	0.553	0.001	7	Common Region	10	5	0.5	LFDA
1338	0.563	0.001	7	Common Region	10	6	0.5	LFDA
1339	0.567	0.001	7	Common Region	10	7	0.5	LFDA
1340	0.562	0.001	7	Common Region	10	8	0.5	LFDA
1341	0.544	0.001	7	Common Region	10	9	0.5	LFDA
1342	0.508	0.001	7	Common Region	10	1	0.5	Smooth_FLM
1343	0.542	0.001	7	Common Region	10	2	0.5	Smooth_FLM
1344	0.542	0.001	7	Common Region	10	3	0.5	Smooth_FLM
1345	0.553	0.001	7	Common Region	10	4	0.5	Smooth_FLM
1346	0.562	0.001	7	Common Region	10	5	0.5	Smooth_FLM
1347	0.573	0.001	7	Common Region	10	6	0.5	Smooth_FLM
1348	0.575	0.001	7	Common Region	10	7	0.5	Smooth_FLM
1349	0.572	0.001	7	Common Region	10	8	0.5	Smooth_FLM
1350	0.551	0.001	7	Common Region	10	9	0.5	Smooth_FLM
1351	0.981	0.001	7	Common Region	20	1	0	LFDA
1352	0.988	0.001	7	Common Region	20	2	0	LFDA
1353	0.988	0.001	7	Common Region	20	3	0	LFDA
1354	0.989	0.001	7	Common Region	20	4	0	LFDA
1355	0.987	0.001	7	Common Region	20	5	0	LFDA
1356	0.988	0.001	7	Common Region	20	6	0	LFDA
1357	0.986	0.001	7	Common Region	20	7	0	LFDA
1358	0.989	0.001	7	Common Region	20	8	0	LFDA
1359	0.986	0.001	7	Common Region	20	9	0	LFDA
1360	0.983	0.001	7	Common Region	20	1	0	Smooth_FLM
1361	0.988	0.001	7	Common Region	20	2	0	Smooth_FLM
1362	0.988	0.001	7	Common Region	20	3	0	Smooth_FLM
1363	0.99	0.001	7	Common Region	20	4	0	Smooth_FLM
1364	0.987	0.001	7	Common Region	20	5	0	Smooth_FLM
1365	0.989	0.001	7	Common Region	20	6	0	Smooth_FLM
1366	0.986	0.001	7	Common Region	20	7	0	Smooth_FLM
1367	0.989	0.001	7	Common Region	20	8	0	Smooth_FLM
1368	0.987	0.001	7	Common Region	20	9	0	Smooth_FLM
1369	0.805	0.001	7	Common Region	20	1	0.2	LFDA
1370	0.82	0.001	7	Common Region	20	2	0.2	LFDA
1371	0.824	0.001	7	Common Region	20	3	0.2	LFDA
1372	0.821	0.001	7	Common Region	20	4	0.2	LFDA
1373	0.82	0.001	7	Common Region	20	5	0.2	LFDA
1374	0.826	0.001	7	Common Region	20	6	0.2	LFDA
1375	0.827	0.001	7	Common Region	20	7	0.2	LFDA
1376	0.831	0.001	7	Common Region	20	8	0.2	LFDA
1377	0.824	0.001	7	Common Region	20	9	0.2	LFDA
1378	0.809	0.001	7	Common Region	20	1	0.2	Smooth_FLM
1379	0.826	0.001	7	Common Region	20	2	0.2	Smooth_FLM
1380	0.828	0.001	7	Common Region	20	3	0.2	Smooth_FLM
1381	0.826	0.001	7	Common Region	20	4	0.2	Smooth_FLM
1382	0.824	0.001	7	Common Region	20	5	0.2	Smooth_FLM
1383	0.828	0.001	7	Common Region	20	6	0.2	Smooth_FLM
1384	0.831	0.001	7	Common Region	20	7	0.2	Smooth_FLM
1385	0.834	0.001	7	Common Region	20	8	0.2	Smooth_FLM
1386	0.826	0.001	7	Common Region	20	9	0.2	Smooth_FLM
1387	0.537	0.001	7	Common Region	20	1	0.5	LFDA
1388	0.55	0.001	7	Common Region	20	2	0.5	LFDA
1389	0.561	0.001	7	Common Region	20	3	0.5	LFDA
1390	0.56	0.001	7	Common Region	20	4	0.5	LFDA
1391	0.569	0.001	7	Common Region	20	5	0.5	LFDA
1392	0.576	0.001	7	Common Region	20	6	0.5	LFDA
1393	0.567	0.001	7	Common Region	20	7	0.5	LFDA
1394	0.567	0.001	7	Common Region	20	8	0.5	LFDA
1395	0.548	0.001	7	Common Region	20	9	0.5	LFDA
1396	0.54	0.001	7	Common Region	20	1	0.5	Smooth_FLM
1397	0.559	0.001	7	Common Region	20	2	0.5	Smooth_FLM
1398	0.562	0.001	7	Common Region	20	3	0.5	Smooth_FLM
1399	0.563	0.001	7	Common Region	20	4	0.5	Smooth_FLM
1400	0.571	0.001	7	Common Region	20	5	0.5	Smooth_FLM
1401	0.58	0.001	7	Common Region	20	6	0.5	Smooth_FLM
1402	0.573	0.001	7	Common Region	20	7	0.5	Smooth_FLM
1403	0.576	0.001	7	Common Region	20	8	0.5	Smooth_FLM
1404	0.554	0.001	7	Common Region	20	9	0.5	Smooth_FLM
1405	1	0.001	7	Common Region	40	1	0	LFDA
1406	1	0.001	7	Common Region	40	2	0	LFDA
1407	1	0.001	7	Common Region	40	3	0	LFDA
1408	1	0.001	7	Common Region	40	4	0	LFDA
1409	1	0.001	7	Common Region	40	5	0	LFDA
1410	1	0.001	7	Common Region	40	6	0	LFDA
1411	1	0.001	7	Common Region	40	7	0	LFDA
1412	1	0.001	7	Common Region	40	8	0	LFDA
1413	1	0.001	7	Common Region	40	9	0	LFDA
1414	1	0.001	7	Common Region	40	1	0	Smooth_FLM
1415	1	0.001	7	Common Region	40	2	0	Smooth_FLM
1416	1	0.001	7	Common Region	40	3	0	Smooth_FLM
1417	1	0.001	7	Common Region	40	4	0	Smooth_FLM
1418	1	0.001	7	Common Region	40	5	0	Smooth_FLM
1419	1	0.001	7	Common Region	40	6	0	Smooth_FLM
1420	1	0.001	7	Common Region	40	7	0	Smooth_FLM
1421	1	0.001	7	Common Region	40	8	0	Smooth_FLM
1422	1	0.001	7	Common Region	40	9	0	Smooth_FLM
1423	0.962	0.001	7	Common Region	40	1	0.2	LFDA
1424	0.961	0.001	7	Common Region	40	2	0.2	LFDA
1425	0.966	0.001	7	Common Region	40	3	0.2	LFDA
1426	0.967	0.001	7	Common Region	40	4	0.2	LFDA
1427	0.971	0.001	7	Common Region	40	5	0.2	LFDA
1428	0.968	0.001	7	Common Region	40	6	0.2	LFDA
1429	0.966	0.001	7	Common Region	40	7	0.2	LFDA
1430	0.964	0.001	7	Common Region	40	8	0.2	LFDA
1431	0.964	0.001	7	Common Region	40	9	0.2	LFDA
1432	0.963	0.001	7	Common Region	40	1	0.2	Smooth_FLM
1433	0.962	0.001	7	Common Region	40	2	0.2	Smooth_FLM
1434	0.967	0.001	7	Common Region	40	3	0.2	Smooth_FLM
1435	0.968	0.001	7	Common Region	40	4	0.2	Smooth_FLM
1436	0.973	0.001	7	Common Region	40	5	0.2	Smooth_FLM
1437	0.968	0.001	7	Common Region	40	6	0.2	Smooth_FLM
1438	0.967	0.001	7	Common Region	40	7	0.2	Smooth_FLM
1439	0.964	0.001	7	Common Region	40	8	0.2	Smooth_FLM
1440	0.965	0.001	7	Common Region	40	9	0.2	Smooth_FLM
1441	0.56	0.001	7	Common Region	40	1	0.5	LFDA
1442	0.575	0.001	7	Common Region	40	2	0.5	LFDA
1443	0.576	0.001	7	Common Region	40	3	0.5	LFDA
1444	0.576	0.001	7	Common Region	40	4	0.5	LFDA
1445	0.577	0.001	7	Common Region	40	5	0.5	LFDA
1446	0.57	0.001	7	Common Region	40	6	0.5	LFDA
1447	0.579	0.001	7	Common Region	40	7	0.5	LFDA
1448	0.574	0.001	7	Common Region	40	8	0.5	LFDA
1449	0.566	0.001	7	Common Region	40	9	0.5	LFDA
1450	0.563	0.001	7	Common Region	40	1	0.5	Smooth_FLM
1451	0.576	0.001	7	Common Region	40	2	0.5	Smooth_FLM
1452	0.577	0.001	7	Common Region	40	3	0.5	Smooth_FLM
1453	0.579	0.001	7	Common Region	40	4	0.5	Smooth_FLM
1454	0.579	0.001	7	Common Region	40	5	0.5	Smooth_FLM
1455	0.573	0.001	7	Common Region	40	6	0.5	Smooth_FLM
1456	0.58	0.001	7	Common Region	40	7	0.5	Smooth_FLM
1457	0.574	0.001	7	Common Region	40	8	0.5	Smooth_FLM
1458	0.571	0.001	7	Common Region	40	9	0.5	Smooth_FLM
1459	0.51	0.0001	3	Common Region	10	1	0	LFDA
1460	0.578	0.0001	3	Common Region	10	2	0	LFDA
1461	0.64	0.0001	3	Common Region	10	3	0	LFDA
1462	0.67	0.0001	3	Common Region	10	4	0	LFDA
1463	0.677	0.0001	3	Common Region	10	5	0	LFDA
1464	0.685	0.0001	3	Common Region	10	6	0	LFDA
1465	0.685	0.0001	3	Common Region	10	7	0	LFDA
1466	0.668	0.0001	3	Common Region	10	8	0	LFDA
1467	0.65	0.0001	3	Common Region	10	9	0	LFDA
1468	0.531	0.0001	3	Common Region	10	1	0	Smooth_FLM
1469	0.61	0.0001	3	Common Region	10	2	0	Smooth_FLM
1470	0.662	0.0001	3	Common Region	10	3	0	Smooth_FLM
1471	0.685	0.0001	3	Common Region	10	4	0	Smooth_FLM
1472	0.693	0.0001	3	Common Region	10	5	0	Smooth_FLM
1473	0.703	0.0001	3	Common Region	10	6	0	Smooth_FLM
1474	0.699	0.0001	3	Common Region	10	7	0	Smooth_FLM
1475	0.686	0.0001	3	Common Region	10	8	0	Smooth_FLM
1476	0.661	0.0001	3	Common Region	10	9	0	Smooth_FLM
1477	0.288	0.0001	3	Common Region	10	1	0.2	LFDA
1478	0.355	0.0001	3	Common Region	10	2	0.2	LFDA
1479	0.391	0.0001	3	Common Region	10	3	0.2	LFDA
1480	0.391	0.0001	3	Common Region	10	4	0.2	LFDA
1481	0.425	0.0001	3	Common Region	10	5	0.2	LFDA
1482	0.425	0.0001	3	Common Region	10	6	0.2	LFDA
1483	0.417	0.0001	3	Common Region	10	7	0.2	LFDA
1484	0.41	0.0001	3	Common Region	10	8	0.2	LFDA
1485	0.406	0.0001	3	Common Region	10	9	0.2	LFDA
1486	0.299	0.0001	3	Common Region	10	1	0.2	Smooth_FLM
1487	0.374	0.0001	3	Common Region	10	2	0.2	Smooth_FLM
1488	0.406	0.0001	3	Common Region	10	3	0.2	Smooth_FLM
1489	0.409	0.0001	3	Common Region	10	4	0.2	Smooth_FLM
1490	0.444	0.0001	3	Common Region	10	5	0.2	Smooth_FLM
1491	0.446	0.0001	3	Common Region	10	6	0.2	Smooth_FLM
1492	0.432	0.0001	3	Common Region	10	7	0.2	Smooth_FLM
1493	0.424	0.0001	3	Common Region	10	8	0.2	Smooth_FLM
1494	0.422	0.0001	3	Common Region	10	9	0.2	Smooth_FLM
1495	0.201	0.0001	3	Common Region	10	1	0.5	LFDA
1496	0.251	0.0001	3	Common Region	10	2	0.5	LFDA
1497	0.296	0.0001	3	Common Region	10	3	0.5	LFDA
1498	0.307	0.0001	3	Common Region	10	4	0.5	LFDA
1499	0.324	0.0001	3	Common Region	10	5	0.5	LFDA
1500	0.32	0.0001	3	Common Region	10	6	0.5	LFDA
1501	0.319	0.0001	3	Common Region	10	7	0.5	LFDA
1502	0.324	0.0001	3	Common Region	10	8	0.5	LFDA
1503	0.311	0.0001	3	Common Region	10	9	0.5	LFDA
1504	0.216	0.0001	3	Common Region	10	1	0.5	Smooth_FLM
1505	0.269	0.0001	3	Common Region	10	2	0.5	Smooth_FLM
1506	0.312	0.0001	3	Common Region	10	3	0.5	Smooth_FLM
1507	0.335	0.0001	3	Common Region	10	4	0.5	Smooth_FLM
1508	0.341	0.0001	3	Common Region	10	5	0.5	Smooth_FLM
1509	0.335	0.0001	3	Common Region	10	6	0.5	Smooth_FLM
1510	0.335	0.0001	3	Common Region	10	7	0.5	Smooth_FLM
1511	0.338	0.0001	3	Common Region	10	8	0.5	Smooth_FLM
1512	0.322	0.0001	3	Common Region	10	9	0.5	Smooth_FLM
1513	0.895	0.0001	3	Common Region	20	1	0	LFDA
1514	0.917	0.0001	3	Common Region	20	2	0	LFDA
1515	0.937	0.0001	3	Common Region	20	3	0	LFDA
1516	0.942	0.0001	3	Common Region	20	4	0	LFDA
1517	0.939	0.0001	3	Common Region	20	5	0	LFDA
1518	0.939	0.0001	3	Common Region	20	6	0	LFDA
1519	0.941	0.0001	3	Common Region	20	7	0	LFDA
1520	0.939	0.0001	3	Common Region	20	8	0	LFDA
1521	0.933	0.0001	3	Common Region	20	9	0	LFDA
1522	0.902	0.0001	3	Common Region	20	1	0	Smooth_FLM
1523	0.923	0.0001	3	Common Region	20	2	0	Smooth_FLM
1524	0.939	0.0001	3	Common Region	20	3	0	Smooth_FLM
1525	0.944	0.0001	3	Common Region	20	4	0	Smooth_FLM
1526	0.942	0.0001	3	Common Region	20	5	0	Smooth_FLM
1527	0.943	0.0001	3	Common Region	20	6	0	Smooth_FLM
1528	0.946	0.0001	3	Common Region	20	7	0	Smooth_FLM
1529	0.942	0.0001	3	Common Region	20	8	0	Smooth_FLM
1530	0.935	0.0001	3	Common Region	20	9	0	Smooth_FLM
1531	0.543	0.0001	3	Common Region	20	1	0.2	LFDA
1532	0.587	0.0001	3	Common Region	20	2	0.2	LFDA
1533	0.611	0.0001	3	Common Region	20	3	0.2	LFDA
1534	0.621	0.0001	3	Common Region	20	4	0.2	LFDA
1535	0.637	0.0001	3	Common Region	20	5	0.2	LFDA
1536	0.64	0.0001	3	Common Region	20	6	0.2	LFDA
1537	0.634	0.0001	3	Common Region	20	7	0.2	LFDA
1538	0.632	0.0001	3	Common Region	20	8	0.2	LFDA
1539	0.608	0.0001	3	Common Region	20	9	0.2	LFDA
1540	0.557	0.0001	3	Common Region	20	1	0.2	Smooth_FLM
1541	0.602	0.0001	3	Common Region	20	2	0.2	Smooth_FLM
1542	0.62	0.0001	3	Common Region	20	3	0.2	Smooth_FLM
1543	0.634	0.0001	3	Common Region	20	4	0.2	Smooth_FLM
1544	0.647	0.0001	3	Common Region	20	5	0.2	Smooth_FLM
1545	0.649	0.0001	3	Common Region	20	6	0.2	Smooth_FLM
1546	0.644	0.0001	3	Common Region	20	7	0.2	Smooth_FLM
1547	0.641	0.0001	3	Common Region	20	8	0.2	Smooth_FLM
1548	0.619	0.0001	3	Common Region	20	9	0.2	Smooth_FLM
1549	0.274	0.0001	3	Common Region	20	1	0.5	LFDA
1550	0.301	0.0001	3	Common Region	20	2	0.5	LFDA
1551	0.32	0.0001	3	Common Region	20	3	0.5	LFDA
1552	0.327	0.0001	3	Common Region	20	4	0.5	LFDA
1553	0.337	0.0001	3	Common Region	20	5	0.5	LFDA
1554	0.341	0.0001	3	Common Region	20	6	0.5	LFDA
1555	0.338	0.0001	3	Common Region	20	7	0.5	LFDA
1556	0.328	0.0001	3	Common Region	20	8	0.5	LFDA
1557	0.313	0.0001	3	Common Region	20	9	0.5	LFDA
1558	0.284	0.0001	3	Common Region	20	1	0.5	Smooth_FLM
1559	0.316	0.0001	3	Common Region	20	2	0.5	Smooth_FLM
1560	0.329	0.0001	3	Common Region	20	3	0.5	Smooth_FLM
1561	0.337	0.0001	3	Common Region	20	4	0.5	Smooth_FLM
1562	0.347	0.0001	3	Common Region	20	5	0.5	Smooth_FLM
1563	0.348	0.0001	3	Common Region	20	6	0.5	Smooth_FLM
1564	0.349	0.0001	3	Common Region	20	7	0.5	Smooth_FLM
1565	0.34	0.0001	3	Common Region	20	8	0.5	Smooth_FLM
1566	0.321	0.0001	3	Common Region	20	9	0.5	Smooth_FLM
1567	0.999	0.0001	3	Common Region	40	1	0	LFDA
1568	1	0.0001	3	Common Region	40	2	0	LFDA
1569	0.999	0.0001	3	Common Region	40	3	0	LFDA
1570	1	0.0001	3	Common Region	40	4	0	LFDA
1571	1	0.0001	3	Common Region	40	5	0	LFDA
1572	1	0.0001	3	Common Region	40	6	0	LFDA
1573	1	0.0001	3	Common Region	40	7	0	LFDA
1574	1	0.0001	3	Common Region	40	8	0	LFDA
1575	1	0.0001	3	Common Region	40	9	0	LFDA
1576	0.999	0.0001	3	Common Region	40	1	0	Smooth_FLM
1577	1	0.0001	3	Common Region	40	2	0	Smooth_FLM
1578	1	0.0001	3	Common Region	40	3	0	Smooth_FLM
1579	1	0.0001	3	Common Region	40	4	0	Smooth_FLM
1580	1	0.0001	3	Common Region	40	5	0	Smooth_FLM
1581	1	0.0001	3	Common Region	40	6	0	Smooth_FLM
1582	1	0.0001	3	Common Region	40	7	0	Smooth_FLM
1583	1	0.0001	3	Common Region	40	8	0	Smooth_FLM
1584	1	0.0001	3	Common Region	40	9	0	Smooth_FLM
1585	0.841	0.0001	3	Common Region	40	1	0.2	LFDA
1586	0.859	0.0001	3	Common Region	40	2	0.2	LFDA
1587	0.866	0.0001	3	Common Region	40	3	0.2	LFDA
1588	0.873	0.0001	3	Common Region	40	4	0.2	LFDA
1589	0.878	0.0001	3	Common Region	40	5	0.2	LFDA
1590	0.879	0.0001	3	Common Region	40	6	0.2	LFDA
1591	0.881	0.0001	3	Common Region	40	7	0.2	LFDA
1592	0.873	0.0001	3	Common Region	40	8	0.2	LFDA
1593	0.863	0.0001	3	Common Region	40	9	0.2	LFDA
1594	0.846	0.0001	3	Common Region	40	1	0.2	Smooth_FLM
1595	0.864	0.0001	3	Common Region	40	2	0.2	Smooth_FLM
1596	0.868	0.0001	3	Common Region	40	3	0.2	Smooth_FLM
1597	0.875	0.0001	3	Common Region	40	4	0.2	Smooth_FLM
1598	0.879	0.0001	3	Common Region	40	5	0.2	Smooth_FLM
1599	0.885	0.0001	3	Common Region	40	6	0.2	Smooth_FLM
1600	0.884	0.0001	3	Common Region	40	7	0.2	Smooth_FLM
1601	0.874	0.0001	3	Common Region	40	8	0.2	Smooth_FLM
1602	0.865	0.0001	3	Common Region	40	9	0.2	Smooth_FLM
1603	0.364	0.0001	3	Common Region	40	1	0.5	LFDA
1604	0.378	0.0001	3	Common Region	40	2	0.5	LFDA
1605	0.389	0.0001	3	Common Region	40	3	0.5	LFDA
1606	0.395	0.0001	3	Common Region	40	4	0.5	LFDA
1607	0.389	0.0001	3	Common Region	40	5	0.5	LFDA
1608	0.393	0.0001	3	Common Region	40	6	0.5	LFDA
1609	0.398	0.0001	3	Common Region	40	7	0.5	LFDA
1610	0.398	0.0001	3	Common Region	40	8	0.5	LFDA
1611	0.386	0.0001	3	Common Region	40	9	0.5	LFDA
1612	0.371	0.0001	3	Common Region	40	1	0.5	Smooth_FLM
1613	0.385	0.0001	3	Common Region	40	2	0.5	Smooth_FLM
1614	0.395	0.0001	3	Common Region	40	3	0.5	Smooth_FLM
1615	0.396	0.0001	3	Common Region	40	4	0.5	Smooth_FLM
1616	0.398	0.0001	3	Common Region	40	5	0.5	Smooth_FLM
1617	0.399	0.0001	3	Common Region	40	6	0.5	Smooth_FLM
1618	0.408	0.0001	3	Common Region	40	7	0.5	Smooth_FLM
1619	0.402	0.0001	3	Common Region	40	8	0.5	Smooth_FLM
1620	0.39	0.0001	3	Common Region	40	9	0.5	Smooth_FLM
1621	0.676	0.0001	5	Common Region	10	1	0	LFDA
1622	0.716	0.0001	5	Common Region	10	2	0	LFDA
1623	0.739	0.0001	5	Common Region	10	3	0	LFDA
1624	0.743	0.0001	5	Common Region	10	4	0	LFDA
1625	0.76	0.0001	5	Common Region	10	5	0	LFDA
1626	0.757	0.0001	5	Common Region	10	6	0	LFDA
1627	0.757	0.0001	5	Common Region	10	7	0	LFDA
1628	0.75	0.0001	5	Common Region	10	8	0	LFDA
1629	0.74	0.0001	5	Common Region	10	9	0	LFDA
1630	0.686	0.0001	5	Common Region	10	1	0	Smooth_FLM
1631	0.726	0.0001	5	Common Region	10	2	0	Smooth_FLM
1632	0.747	0.0001	5	Common Region	10	3	0	Smooth_FLM
1633	0.756	0.0001	5	Common Region	10	4	0	Smooth_FLM
1634	0.768	0.0001	5	Common Region	10	5	0	Smooth_FLM
1635	0.764	0.0001	5	Common Region	10	6	0	Smooth_FLM
1636	0.771	0.0001	5	Common Region	10	7	0	Smooth_FLM
1637	0.756	0.0001	5	Common Region	10	8	0	Smooth_FLM
1638	0.747	0.0001	5	Common Region	10	9	0	Smooth_FLM
1639	0.416	0.0001	5	Common Region	10	1	0.2	LFDA
1640	0.452	0.0001	5	Common Region	10	2	0.2	LFDA
1641	0.481	0.0001	5	Common Region	10	3	0.2	LFDA
1642	0.49	0.0001	5	Common Region	10	4	0.2	LFDA
1643	0.494	0.0001	5	Common Region	10	5	0.2	LFDA
1644	0.502	0.0001	5	Common Region	10	6	0.2	LFDA
1645	0.501	0.0001	5	Common Region	10	7	0.2	LFDA
1646	0.492	0.0001	5	Common Region	10	8	0.2	LFDA
1647	0.481	0.0001	5	Common Region	10	9	0.2	LFDA
1648	0.429	0.0001	5	Common Region	10	1	0.2	Smooth_FLM
1649	0.467	0.0001	5	Common Region	10	2	0.2	Smooth_FLM
1650	0.497	0.0001	5	Common Region	10	3	0.2	Smooth_FLM
1651	0.504	0.0001	5	Common Region	10	4	0.2	Smooth_FLM
1652	0.507	0.0001	5	Common Region	10	5	0.2	Smooth_FLM
1653	0.509	0.0001	5	Common Region	10	6	0.2	Smooth_FLM
1654	0.509	0.0001	5	Common Region	10	7	0.2	Smooth_FLM
1655	0.508	0.0001	5	Common Region	10	8	0.2	Smooth_FLM
1656	0.491	0.0001	5	Common Region	10	9	0.2	Smooth_FLM
1657	0.275	0.0001	5	Common Region	10	1	0.5	LFDA
1658	0.311	0.0001	5	Common Region	10	2	0.5	LFDA
1659	0.333	0.0001	5	Common Region	10	3	0.5	LFDA
1660	0.346	0.0001	5	Common Region	10	4	0.5	LFDA
1661	0.346	0.0001	5	Common Region	10	5	0.5	LFDA
1662	0.347	0.0001	5	Common Region	10	6	0.5	LFDA
1663	0.355	0.0001	5	Common Region	10	7	0.5	LFDA
1664	0.331	0.0001	5	Common Region	10	8	0.5	LFDA
1665	0.327	0.0001	5	Common Region	10	9	0.5	LFDA
1666	0.288	0.0001	5	Common Region	10	1	0.5	Smooth_FLM
1667	0.32	0.0001	5	Common Region	10	2	0.5	Smooth_FLM
1668	0.351	0.0001	5	Common Region	10	3	0.5	Smooth_FLM
1669	0.359	0.0001	5	Common Region	10	4	0.5	Smooth_FLM
1670	0.358	0.0001	5	Common Region	10	5	0.5	Smooth_FLM
1671	0.361	0.0001	5	Common Region	10	6	0.5	Smooth_FLM
1672	0.366	0.0001	5	Common Region	10	7	0.5	Smooth_FLM
1673	0.345	0.0001	5	Common Region	10	8	0.5	Smooth_FLM
1674	0.336	0.0001	5	Common Region	10	9	0.5	Smooth_FLM
1675	0.935	0.0001	5	Common Region	20	1	0	LFDA
1676	0.944	0.0001	5	Common Region	20	2	0	LFDA
1677	0.95	0.0001	5	Common Region	20	3	0	LFDA
1678	0.951	0.0001	5	Common Region	20	4	0	LFDA
1679	0.952	0.0001	5	Common Region	20	5	0	LFDA
1680	0.949	0.0001	5	Common Region	20	6	0	LFDA
1681	0.953	0.0001	5	Common Region	20	7	0	LFDA
1682	0.948	0.0001	5	Common Region	20	8	0	LFDA
1683	0.952	0.0001	5	Common Region	20	9	0	LFDA
1684	0.938	0.0001	5	Common Region	20	1	0	Smooth_FLM
1685	0.945	0.0001	5	Common Region	20	2	0	Smooth_FLM
1686	0.952	0.0001	5	Common Region	20	3	0	Smooth_FLM
1687	0.953	0.0001	5	Common Region	20	4	0	Smooth_FLM
1688	0.954	0.0001	5	Common Region	20	5	0	Smooth_FLM
1689	0.951	0.0001	5	Common Region	20	6	0	Smooth_FLM
1690	0.953	0.0001	5	Common Region	20	7	0	Smooth_FLM
1691	0.95	0.0001	5	Common Region	20	8	0	Smooth_FLM
1692	0.954	0.0001	5	Common Region	20	9	0	Smooth_FLM
1693	0.637	0.0001	5	Common Region	20	1	0.2	LFDA
1694	0.646	0.0001	5	Common Region	20	2	0.2	LFDA
1695	0.666	0.0001	5	Common Region	20	3	0.2	LFDA
1696	0.665	0.0001	5	Common Region	20	4	0.2	LFDA
1697	0.68	0.0001	5	Common Region	20	5	0.2	LFDA
1698	0.675	0.0001	5	Common Region	20	6	0.2	LFDA
1699	0.682	0.0001	5	Common Region	20	7	0.2	LFDA
1700	0.667	0.0001	5	Common Region	20	8	0.2	LFDA
1701	0.67	0.0001	5	Common Region	20	9	0.2	LFDA
1702	0.642	0.0001	5	Common Region	20	1	0.2	Smooth_FLM
1703	0.658	0.0001	5	Common Region	20	2	0.2	Smooth_FLM
1704	0.669	0.0001	5	Common Region	20	3	0.2	Smooth_FLM
1705	0.669	0.0001	5	Common Region	20	4	0.2	Smooth_FLM
1706	0.685	0.0001	5	Common Region	20	5	0.2	Smooth_FLM
1707	0.68	0.0001	5	Common Region	20	6	0.2	Smooth_FLM
1708	0.69	0.0001	5	Common Region	20	7	0.2	Smooth_FLM
1709	0.671	0.0001	5	Common Region	20	8	0.2	Smooth_FLM
1710	0.675	0.0001	5	Common Region	20	9	0.2	Smooth_FLM
1711	0.33	0.0001	5	Common Region	20	1	0.5	LFDA
1712	0.361	0.0001	5	Common Region	20	2	0.5	LFDA
1713	0.358	0.0001	5	Common Region	20	3	0.5	LFDA
1714	0.371	0.0001	5	Common Region	20	4	0.5	LFDA
1715	0.366	0.0001	5	Common Region	20	5	0.5	LFDA
1716	0.368	0.0001	5	Common Region	20	6	0.5	LFDA
1717	0.367	0.0001	5	Common Region	20	7	0.5	LFDA
1718	0.381	0.0001	5	Common Region	20	8	0.5	LFDA
1719	0.371	0.0001	5	Common Region	20	9	0.5	LFDA
1720	0.337	0.0001	5	Common Region	20	1	0.5	Smooth_FLM
1721	0.365	0.0001	5	Common Region	20	2	0.5	Smooth_FLM
1722	0.365	0.0001	5	Common Region	20	3	0.5	Smooth_FLM
1723	0.378	0.0001	5	Common Region	20	4	0.5	Smooth_FLM
1724	0.374	0.0001	5	Common Region	20	5	0.5	Smooth_FLM
1725	0.373	0.0001	5	Common Region	20	6	0.5	Smooth_FLM
1726	0.375	0.0001	5	Common Region	20	7	0.5	Smooth_FLM
1727	0.384	0.0001	5	Common Region	20	8	0.5	Smooth_FLM
1728	0.375	0.0001	5	Common Region	20	9	0.5	Smooth_FLM
1729	1	0.0001	5	Common Region	40	1	0	LFDA
1730	0.999	0.0001	5	Common Region	40	2	0	LFDA
1731	1	0.0001	5	Common Region	40	3	0	LFDA
1732	1	0.0001	5	Common Region	40	4	0	LFDA
1733	1	0.0001	5	Common Region	40	5	0	LFDA
1734	0.999	0.0001	5	Common Region	40	6	0	LFDA
1735	0.999	0.0001	5	Common Region	40	7	0	LFDA
1736	1	0.0001	5	Common Region	40	8	0	LFDA
1737	1	0.0001	5	Common Region	40	9	0	LFDA
1738	1	0.0001	5	Common Region	40	1	0	Smooth_FLM
1739	0.999	0.0001	5	Common Region	40	2	0	Smooth_FLM
1740	1	0.0001	5	Common Region	40	3	0	Smooth_FLM
1741	1	0.0001	5	Common Region	40	4	0	Smooth_FLM
1742	1	0.0001	5	Common Region	40	5	0	Smooth_FLM
1743	0.999	0.0001	5	Common Region	40	6	0	Smooth_FLM
1744	0.999	0.0001	5	Common Region	40	7	0	Smooth_FLM
1745	1	0.0001	5	Common Region	40	8	0	Smooth_FLM
1746	1	0.0001	5	Common Region	40	9	0	Smooth_FLM
1747	0.887	0.0001	5	Common Region	40	1	0.2	LFDA
1748	0.889	0.0001	5	Common Region	40	2	0.2	LFDA
1749	0.892	0.0001	5	Common Region	40	3	0.2	LFDA
1750	0.888	0.0001	5	Common Region	40	4	0.2	LFDA
1751	0.887	0.0001	5	Common Region	40	5	0.2	LFDA
1752	0.895	0.0001	5	Common Region	40	6	0.2	LFDA
1753	0.896	0.0001	5	Common Region	40	7	0.2	LFDA
1754	0.891	0.0001	5	Common Region	40	8	0.2	LFDA
1755	0.892	0.0001	5	Common Region	40	9	0.2	LFDA
1756	0.889	0.0001	5	Common Region	40	1	0.2	Smooth_FLM
1757	0.889	0.0001	5	Common Region	40	2	0.2	Smooth_FLM
1758	0.894	0.0001	5	Common Region	40	3	0.2	Smooth_FLM
1759	0.89	0.0001	5	Common Region	40	4	0.2	Smooth_FLM
1760	0.888	0.0001	5	Common Region	40	5	0.2	Smooth_FLM
1761	0.895	0.0001	5	Common Region	40	6	0.2	Smooth_FLM
1762	0.896	0.0001	5	Common Region	40	7	0.2	Smooth_FLM
1763	0.892	0.0001	5	Common Region	40	8	0.2	Smooth_FLM
1764	0.894	0.0001	5	Common Region	40	9	0.2	Smooth_FLM
1765	0.401	0.0001	5	Common Region	40	1	0.5	LFDA
1766	0.414	0.0001	5	Common Region	40	2	0.5	LFDA
1767	0.42	0.0001	5	Common Region	40	3	0.5	LFDA
1768	0.421	0.0001	5	Common Region	40	4	0.5	LFDA
1769	0.417	0.0001	5	Common Region	40	5	0.5	LFDA
1770	0.427	0.0001	5	Common Region	40	6	0.5	LFDA
1771	0.417	0.0001	5	Common Region	40	7	0.5	LFDA
1772	0.422	0.0001	5	Common Region	40	8	0.5	LFDA
1773	0.421	0.0001	5	Common Region	40	9	0.5	LFDA
1774	0.407	0.0001	5	Common Region	40	1	0.5	Smooth_FLM
1775	0.416	0.0001	5	Common Region	40	2	0.5	Smooth_FLM
1776	0.424	0.0001	5	Common Region	40	3	0.5	Smooth_FLM
1777	0.424	0.0001	5	Common Region	40	4	0.5	Smooth_FLM
1778	0.424	0.0001	5	Common Region	40	5	0.5	Smooth_FLM
1779	0.43	0.0001	5	Common Region	40	6	0.5	Smooth_FLM
1780	0.424	0.0001	5	Common Region	40	7	0.5	Smooth_FLM
1781	0.427	0.0001	5	Common Region	40	8	0.5	Smooth_FLM
1782	0.427	0.0001	5	Common Region	40	9	0.5	Smooth_FLM
1783	0.688	0.0001	7	Common Region	10	1	0	LFDA
1784	0.719	0.0001	7	Common Region	10	2	0	LFDA
1785	0.719	0.0001	7	Common Region	10	3	0	LFDA
1786	0.748	0.0001	7	Common Region	10	4	0	LFDA
1787	0.748	0.0001	7	Common Region	10	5	0	LFDA
1788	0.744	0.0001	7	Common Region	10	6	0	LFDA
1789	0.752	0.0001	7	Common Region	10	7	0	LFDA
1790	0.741	0.0001	7	Common Region	10	8	0	LFDA
1791	0.733	0.0001	7	Common Region	10	9	0	LFDA
1792	0.696	0.0001	7	Common Region	10	1	0	Smooth_FLM
1793	0.729	0.0001	7	Common Region	10	2	0	Smooth_FLM
1794	0.732	0.0001	7	Common Region	10	3	0	Smooth_FLM
1795	0.754	0.0001	7	Common Region	10	4	0	Smooth_FLM
1796	0.752	0.0001	7	Common Region	10	5	0	Smooth_FLM
1797	0.753	0.0001	7	Common Region	10	6	0	Smooth_FLM
1798	0.758	0.0001	7	Common Region	10	7	0	Smooth_FLM
1799	0.749	0.0001	7	Common Region	10	8	0	Smooth_FLM
1800	0.74	0.0001	7	Common Region	10	9	0	Smooth_FLM
1801	0.47	0.0001	7	Common Region	10	1	0.2	LFDA
1802	0.481	0.0001	7	Common Region	10	2	0.2	LFDA
1803	0.499	0.0001	7	Common Region	10	3	0.2	LFDA
1804	0.503	0.0001	7	Common Region	10	4	0.2	LFDA
1805	0.508	0.0001	7	Common Region	10	5	0.2	LFDA
1806	0.516	0.0001	7	Common Region	10	6	0.2	LFDA
1807	0.51	0.0001	7	Common Region	10	7	0.2	LFDA
1808	0.505	0.0001	7	Common Region	10	8	0.2	LFDA
1809	0.518	0.0001	7	Common Region	10	9	0.2	LFDA
1810	0.478	0.0001	7	Common Region	10	1	0.2	Smooth_FLM
1811	0.489	0.0001	7	Common Region	10	2	0.2	Smooth_FLM
1812	0.505	0.0001	7	Common Region	10	3	0.2	Smooth_FLM
1813	0.51	0.0001	7	Common Region	10	4	0.2	Smooth_FLM
1814	0.516	0.0001	7	Common Region	10	5	0.2	Smooth_FLM
1815	0.52	0.0001	7	Common Region	10	6	0.2	Smooth_FLM
1816	0.522	0.0001	7	Common Region	10	7	0.2	Smooth_FLM
1817	0.511	0.0001	7	Common Region	10	8	0.2	Smooth_FLM
1818	0.522	0.0001	7	Common Region	10	9	0.2	Smooth_FLM
1819	0.318	0.0001	7	Common Region	10	1	0.5	LFDA
1820	0.332	0.0001	7	Common Region	10	2	0.5	LFDA
1821	0.352	0.0001	7	Common Region	10	3	0.5	LFDA
1822	0.363	0.0001	7	Common Region	10	4	0.5	LFDA
1823	0.383	0.0001	7	Common Region	10	5	0.5	LFDA
1824	0.374	0.0001	7	Common Region	10	6	0.5	LFDA
1825	0.366	0.0001	7	Common Region	10	7	0.5	LFDA
1826	0.37	0.0001	7	Common Region	10	8	0.5	LFDA
1827	0.363	0.0001	7	Common Region	10	9	0.5	LFDA
1828	0.331	0.0001	7	Common Region	10	1	0.5	Smooth_FLM
1829	0.341	0.0001	7	Common Region	10	2	0.5	Smooth_FLM
1830	0.356	0.0001	7	Common Region	10	3	0.5	Smooth_FLM
1831	0.374	0.0001	7	Common Region	10	4	0.5	Smooth_FLM
1832	0.393	0.0001	7	Common Region	10	5	0.5	Smooth_FLM
1833	0.383	0.0001	7	Common Region	10	6	0.5	Smooth_FLM
1834	0.379	0.0001	7	Common Region	10	7	0.5	Smooth_FLM
1835	0.378	0.0001	7	Common Region	10	8	0.5	Smooth_FLM
1836	0.37	0.0001	7	Common Region	10	9	0.5	Smooth_FLM
1837	0.948	0.0001	7	Common Region	20	1	0	LFDA
1838	0.951	0.0001	7	Common Region	20	2	0	LFDA
1839	0.961	0.0001	7	Common Region	20	3	0	LFDA
1840	0.96	0.0001	7	Common Region	20	4	0	LFDA
1841	0.961	0.0001	7	Common Region	20	5	0	LFDA
1842	0.964	0.0001	7	Common Region	20	6	0	LFDA
1843	0.96	0.0001	7	Common Region	20	7	0	LFDA
1844	0.96	0.0001	7	Common Region	20	8	0	LFDA
1845	0.963	0.0001	7	Common Region	20	9	0	LFDA
1846	0.949	0.0001	7	Common Region	20	1	0	Smooth_FLM
1847	0.956	0.0001	7	Common Region	20	2	0	Smooth_FLM
1848	0.964	0.0001	7	Common Region	20	3	0	Smooth_FLM
1849	0.961	0.0001	7	Common Region	20	4	0	Smooth_FLM
1850	0.961	0.0001	7	Common Region	20	5	0	Smooth_FLM
1851	0.964	0.0001	7	Common Region	20	6	0	Smooth_FLM
1852	0.961	0.0001	7	Common Region	20	7	0	Smooth_FLM
1853	0.96	0.0001	7	Common Region	20	8	0	Smooth_FLM
1854	0.963	0.0001	7	Common Region	20	9	0	Smooth_FLM
1855	0.683	0.0001	7	Common Region	20	1	0.2	LFDA
1856	0.691	0.0001	7	Common Region	20	2	0.2	LFDA
1857	0.692	0.0001	7	Common Region	20	3	0.2	LFDA
1858	0.702	0.0001	7	Common Region	20	4	0.2	LFDA
1859	0.699	0.0001	7	Common Region	20	5	0.2	LFDA
1860	0.701	0.0001	7	Common Region	20	6	0.2	LFDA
1861	0.704	0.0001	7	Common Region	20	7	0.2	LFDA
1862	0.706	0.0001	7	Common Region	20	8	0.2	LFDA
1863	0.701	0.0001	7	Common Region	20	9	0.2	LFDA
1864	0.685	0.0001	7	Common Region	20	1	0.2	Smooth_FLM
1865	0.695	0.0001	7	Common Region	20	2	0.2	Smooth_FLM
1866	0.696	0.0001	7	Common Region	20	3	0.2	Smooth_FLM
1867	0.706	0.0001	7	Common Region	20	4	0.2	Smooth_FLM
1868	0.702	0.0001	7	Common Region	20	5	0.2	Smooth_FLM
1869	0.708	0.0001	7	Common Region	20	6	0.2	Smooth_FLM
1870	0.708	0.0001	7	Common Region	20	7	0.2	Smooth_FLM
1871	0.707	0.0001	7	Common Region	20	8	0.2	Smooth_FLM
1872	0.704	0.0001	7	Common Region	20	9	0.2	Smooth_FLM
1873	0.367	0.0001	7	Common Region	20	1	0.5	LFDA
1874	0.377	0.0001	7	Common Region	20	2	0.5	LFDA
1875	0.383	0.0001	7	Common Region	20	3	0.5	LFDA
1876	0.382	0.0001	7	Common Region	20	4	0.5	LFDA
1877	0.387	0.0001	7	Common Region	20	5	0.5	LFDA
1878	0.389	0.0001	7	Common Region	20	6	0.5	LFDA
1879	0.388	0.0001	7	Common Region	20	7	0.5	LFDA
1880	0.381	0.0001	7	Common Region	20	8	0.5	LFDA
1881	0.383	0.0001	7	Common Region	20	9	0.5	LFDA
1882	0.371	0.0001	7	Common Region	20	1	0.5	Smooth_FLM
1883	0.378	0.0001	7	Common Region	20	2	0.5	Smooth_FLM
1884	0.386	0.0001	7	Common Region	20	3	0.5	Smooth_FLM
1885	0.386	0.0001	7	Common Region	20	4	0.5	Smooth_FLM
1886	0.39	0.0001	7	Common Region	20	5	0.5	Smooth_FLM
1887	0.396	0.0001	7	Common Region	20	6	0.5	Smooth_FLM
1888	0.39	0.0001	7	Common Region	20	7	0.5	Smooth_FLM
1889	0.383	0.0001	7	Common Region	20	8	0.5	Smooth_FLM
1890	0.387	0.0001	7	Common Region	20	9	0.5	Smooth_FLM
1891	1	0.0001	7	Common Region	40	1	0	LFDA
1892	1	0.0001	7	Common Region	40	2	0	LFDA
1893	1	0.0001	7	Common Region	40	3	0	LFDA
1894	1	0.0001	7	Common Region	40	4	0	LFDA
1895	1	0.0001	7	Common Region	40	5	0	LFDA
1896	1	0.0001	7	Common Region	40	6	0	LFDA
1897	1	0.0001	7	Common Region	40	7	0	LFDA
1898	1	0.0001	7	Common Region	40	8	0	LFDA
1899	1	0.0001	7	Common Region	40	9	0	LFDA
1900	1	0.0001	7	Common Region	40	1	0	Smooth_FLM
1901	1	0.0001	7	Common Region	40	2	0	Smooth_FLM
1902	1	0.0001	7	Common Region	40	3	0	Smooth_FLM
1903	1	0.0001	7	Common Region	40	4	0	Smooth_FLM
1904	1	0.0001	7	Common Region	40	5	0	Smooth_FLM
1905	1	0.0001	7	Common Region	40	6	0	Smooth_FLM
1906	1	0.0001	7	Common Region	40	7	0	Smooth_FLM
1907	1	0.0001	7	Common Region	40	8	0	Smooth_FLM
1908	1	0.0001	7	Common Region	40	9	0	Smooth_FLM
1909	0.897	0.0001	7	Common Region	40	1	0.2	LFDA
1910	0.9	0.0001	7	Common Region	40	2	0.2	LFDA
1911	0.898	0.0001	7	Common Region	40	3	0.2	LFDA
1912	0.903	0.0001	7	Common Region	40	4	0.2	LFDA
1913	0.906	0.0001	7	Common Region	40	5	0.2	LFDA
1914	0.905	0.0001	7	Common Region	40	6	0.2	LFDA
1915	0.906	0.0001	7	Common Region	40	7	0.2	LFDA
1916	0.901	0.0001	7	Common Region	40	8	0.2	LFDA
1917	0.899	0.0001	7	Common Region	40	9	0.2	LFDA
1918	0.9	0.0001	7	Common Region	40	1	0.2	Smooth_FLM
1919	0.901	0.0001	7	Common Region	40	2	0.2	Smooth_FLM
1920	0.898	0.0001	7	Common Region	40	3	0.2	Smooth_FLM
1921	0.903	0.0001	7	Common Region	40	4	0.2	Smooth_FLM
1922	0.907	0.0001	7	Common Region	40	5	0.2	Smooth_FLM
1923	0.905	0.0001	7	Common Region	40	6	0.2	Smooth_FLM
1924	0.907	0.0001	7	Common Region	40	7	0.2	Smooth_FLM
1925	0.902	0.0001	7	Common Region	40	8	0.2	Smooth_FLM
1926	0.901	0.0001	7	Common Region	40	9	0.2	Smooth_FLM
1927	0.394	0.0001	7	Common Region	40	1	0.5	LFDA
1928	0.406	0.0001	7	Common Region	40	2	0.5	LFDA
1929	0.413	0.0001	7	Common Region	40	3	0.5	LFDA
1930	0.41	0.0001	7	Common Region	40	4	0.5	LFDA
1931	0.403	0.0001	7	Common Region	40	5	0.5	LFDA
1932	0.415	0.0001	7	Common Region	40	6	0.5	LFDA
1933	0.404	0.0001	7	Common Region	40	7	0.5	LFDA
1934	0.41	0.0001	7	Common Region	40	8	0.5	LFDA
1935	0.407	0.0001	7	Common Region	40	9	0.5	LFDA
1936	0.402	0.0001	7	Common Region	40	1	0.5	Smooth_FLM
1937	0.41	0.0001	7	Common Region	40	2	0.5	Smooth_FLM
1938	0.414	0.0001	7	Common Region	40	3	0.5	Smooth_FLM
1939	0.412	0.0001	7	Common Region	40	4	0.5	Smooth_FLM
1940	0.407	0.0001	7	Common Region	40	5	0.5	Smooth_FLM
1941	0.419	0.0001	7	Common Region	40	6	0.5	Smooth_FLM
1942	0.407	0.0001	7	Common Region	40	7	0.5	Smooth_FLM
1943	0.411	0.0001	7	Common Region	40	8	0.5	Smooth_FLM
1944	0.41	0.0001	7	Common Region	40	9	0.5	Smooth_FLM
1945	0.236	1e-06	3	Common Region	10	1	0	LFDA
1946	0.31	1e-06	3	Common Region	10	2	0	LFDA
1947	0.362	1e-06	3	Common Region	10	3	0	LFDA
1948	0.377	1e-06	3	Common Region	10	4	0	LFDA
1949	0.393	1e-06	3	Common Region	10	5	0	LFDA
1950	0.392	1e-06	3	Common Region	10	6	0	LFDA
1951	0.389	1e-06	3	Common Region	10	7	0	LFDA
1952	0.392	1e-06	3	Common Region	10	8	0	LFDA
1953	0.365	1e-06	3	Common Region	10	9	0	LFDA
1954	0.247	1e-06	3	Common Region	10	1	0	Smooth_FLM
1955	0.337	1e-06	3	Common Region	10	2	0	Smooth_FLM
1956	0.375	1e-06	3	Common Region	10	3	0	Smooth_FLM
1957	0.396	1e-06	3	Common Region	10	4	0	Smooth_FLM
1958	0.419	1e-06	3	Common Region	10	5	0	Smooth_FLM
1959	0.416	1e-06	3	Common Region	10	6	0	Smooth_FLM
1960	0.402	1e-06	3	Common Region	10	7	0	Smooth_FLM
1961	0.41	1e-06	3	Common Region	10	8	0	Smooth_FLM
1962	0.38	1e-06	3	Common Region	10	9	0	Smooth_FLM
1963	0.085	1e-06	3	Common Region	10	1	0.2	LFDA
1964	0.122	1e-06	3	Common Region	10	2	0.2	LFDA
1965	0.144	1e-06	3	Common Region	10	3	0.2	LFDA
1966	0.167	1e-06	3	Common Region	10	4	0.2	LFDA
1967	0.169	1e-06	3	Common Region	10	5	0.2	LFDA
1968	0.183	1e-06	3	Common Region	10	6	0.2	LFDA
1969	0.185	1e-06	3	Common Region	10	7	0.2	LFDA
1970	0.165	1e-06	3	Common Region	10	8	0.2	LFDA
1971	0.148	1e-06	3	Common Region	10	9	0.2	LFDA
1972	0.089	1e-06	3	Common Region	10	1	0.2	Smooth_FLM
1973	0.133	1e-06	3	Common Region	10	2	0.2	Smooth_FLM
1974	0.156	1e-06	3	Common Region	10	3	0.2	Smooth_FLM
1975	0.18	1e-06	3	Common Region	10	4	0.2	Smooth_FLM
1976	0.181	1e-06	3	Common Region	10	5	0.2	Smooth_FLM
1977	0.193	1e-06	3	Common Region	10	6	0.2	Smooth_FLM
1978	0.197	1e-06	3	Common Region	10	7	0.2	Smooth_FLM
1979	0.187	1e-06	3	Common Region	10	8	0.2	Smooth_FLM
1980	0.154	1e-06	3	Common Region	10	9	0.2	Smooth_FLM
1981	0.051	1e-06	3	Common Region	10	1	0.5	LFDA
1982	0.068	1e-06	3	Common Region	10	2	0.5	LFDA
1983	0.086	1e-06	3	Common Region	10	3	0.5	LFDA
1984	0.099	1e-06	3	Common Region	10	4	0.5	LFDA
1985	0.105	1e-06	3	Common Region	10	5	0.5	LFDA
1986	0.123	1e-06	3	Common Region	10	6	0.5	LFDA
1987	0.106	1e-06	3	Common Region	10	7	0.5	LFDA
1988	0.111	1e-06	3	Common Region	10	8	0.5	LFDA
1989	0.09	1e-06	3	Common Region	10	9	0.5	LFDA
1990	0.058	1e-06	3	Common Region	10	1	0.5	Smooth_FLM
1991	0.081	1e-06	3	Common Region	10	2	0.5	Smooth_FLM
1992	0.095	1e-06	3	Common Region	10	3	0.5	Smooth_FLM
1993	0.107	1e-06	3	Common Region	10	4	0.5	Smooth_FLM
1994	0.12	1e-06	3	Common Region	10	5	0.5	Smooth_FLM
1995	0.132	1e-06	3	Common Region	10	6	0.5	Smooth_FLM
1996	0.118	1e-06	3	Common Region	10	7	0.5	Smooth_FLM
1997	0.116	1e-06	3	Common Region	10	8	0.5	Smooth_FLM
1998	0.099	1e-06	3	Common Region	10	9	0.5	Smooth_FLM
1999	0.694	1e-06	3	Common Region	20	1	0	LFDA
[truncated: 12,581 more rows]
