# Supplementary material for: Gene Region Association Analysis of Longitudinal Quantitative Traits Based on a Function-On-Function Regression Model
Source: Front Genet. 2022 Feb 21;13:781740. doi: 10.3389/fgene.2022.781740 (PMC8899465; doi:10.3389/fgene.2022.781740)
Supplement: Supplementary file 1 [file DataSheet1.ZIP › data in brief/S2/ISE0,ISE1,and PMSE of Sample 1000(Case2).xlsx]

## Sheet: Sheet1
			ISE0
Proportion of causal variants	c value	Proportion of negative effects	Common Region	Rare Region	Low Region	Mixture Region One	Mixture Region Two
0.01	3	0	0.0118089	0.100189	0.0750311	0.0369616	0.0133614
			0.0161766	0.137732	0.104215	0.0528388	0.0170228
		0.2	0.0110895	0.100344	0.0704218	0.0380535	0.0129861
			0.0156273	0.130101	0.102177	0.0618061	0.0187445
		0.5	0.0124255	0.102428	0.0686637	0.0380257	0.01328
			0.0165035	0.131017	0.0970016	0.0542197	0.0185676
	5	0	0.0194225	0.169136	0.140753	0.0644392	0.0240859
			0.0250462	0.239242	0.183909	0.0959812	0.0336987
		0.2	0.0220028	0.170225	0.13006	0.0677471	0.0268959
			0.0302595	0.227964	0.177749	0.0967743	0.0364434
		0.5	0.0226466	0.180039	0.127788	0.0677171	0.0249033
			0.0324278	0.243423	0.169364	0.105135	0.0341033
	7	0	0.0409243	0.356844	0.265331	0.128545	0.0470519
			0.05592	0.462735	0.349437	0.165488	0.0601257
		0.2	0.0432348	0.343998	0.254331	0.132645	0.0503126
			0.0569616	0.484328	0.356054	0.197656	0.0677182
		0.5	0.040827	0.33875	0.251472	0.135107	0.0461892
			0.0566776	0.4734	0.3338	0.18751	0.0644417
0.02	3	0	0.0210347	0.188797	0.143635	0.069729	0.0270565
			0.029571	0.248864	0.202678	0.103106	0.037406
		0.2	0.0237167	0.197155	0.144214	0.0756837	0.0263412
			0.0356609	0.270392	0.192814	0.113059	0.0354191
		0.5	0.0229437	0.183516	0.138398	0.0722124	0.0251429
			0.0315443	0.245027	0.194686	0.104593	0.0357994
	5	0	0.0435501	0.342669	0.259823	0.14081	0.0529659
			0.0577627	0.443002	0.341766	0.185728	0.0750055
		0.2	0.0463002	0.356202	0.268547	0.131911	0.0543813
			0.0635013	0.430989	0.351509	0.180929	0.0765284
		0.5	0.0436032	0.353823	0.273258	0.148736	0.0521329
			0.0596482	0.466976	0.39102	0.231857	0.0703081
	7	0	0.0827107	0.674412	0.54012	0.275735	0.0977316
			0.112697	0.911937	0.770142	0.366739	0.131971
		0.2	0.0891308	0.630355	0.541273	0.276816	0.101147
			0.127565	0.906184	0.71623	0.393894	0.139651
		0.5	0.093048	0.675209	0.545945	0.277756	0.100259
			0.136173	0.986079	0.753259	0.396126	0.141636
0.04	3	0	0.0362614	0.25789	0.191465	0.104921	0.0400522
			0.0494139	0.342453	0.260987	0.170084	0.0570953
		0.2	0.0337021	0.270319	0.203935	0.117786	0.0384072
			0.0435641	0.350592	0.263699	0.172148	0.0495082
		0.5	0.0301158	0.262986	0.2108	0.0980283	0.037649
			0.0431852	0.359186	0.289001	0.140027	0.0521394
	5	0	0.0592056	0.483505	0.403001	0.192587	0.0781934
			0.0805389	0.641897	0.58094	0.277294	0.107761
		0.2	0.0650941	0.535237	0.426747	0.206788	0.0762991
			0.0850566	0.7165	0.570873	0.291206	0.103605
		0.5	0.0668867	0.483652	0.401448	0.191486	0.0699085
			0.0943676	0.609398	0.581996	0.249971	0.0895835
	7	0	0.12247	0.963653	0.827397	0.378045	0.142232
			0.157238	1.1852	1.0733	0.556155	0.174607
		0.2	0.136126	1.02472	0.770592	0.392302	0.147742
			0.204786	1.35825	1.04173	0.54105	0.200052
		0.5	0.135054	0.926039	0.821824	0.39898	0.152015
			0.197152	1.25413	1.16379	0.561168	0.218123
			ISE1
Proportion of causal variants	c value	Proportion of negative effects	Common Region	Rare Region	Low Region	Mixture Region One	Mixture Region Two
0.01	3	0	1.19273	15.0945	6.5538	12.4955	3.96623
			0.331374	1.66942	0.668575	2.24915	1.96086
		0.2	1.21745	15.2524	6.60665	12.4928	4.09092
			0.326538	1.59311	0.747804	2.31062	2.00063
		0.5	1.22501	15.1854	6.63074	12.6195	3.99262
			0.334936	1.67369	0.742054	2.24672	1.9623
	5	0	1.13462	14.2048	6.20148	11.8215	3.85595
			0.224617	1.21501	0.624303	1.57728	1.29388
		0.2	1.16718	14.3782	6.31592	11.8836	3.83961
			0.22584	1.22736	0.618142	1.58729	1.30519
		0.5	1.15785	14.5516	6.34948	11.9397	3.88104
			0.229126	1.22701	0.543809	1.4807	1.27927
	7	0	1.10635	13.6516	5.99239	11.463	3.68467
			0.166092	1.07558	0.614444	1.11383	0.856937
		0.2	1.13654	14.1082	6.15574	11.592	3.73905
			0.168517	1.06561	0.569951	1.09368	0.89421
		0.5	1.15491	14.3359	6.32275	11.6427	3.78139
			0.179872	1.08967	0.621794	1.08459	0.904793
0.02	3	0	2.6077	32.5825	14.0434	26.8945	8.69773
			0.708181	3.69786	1.37081	4.84657	4.16482
		0.2	2.57915	32.8514	14.1968	26.9496	8.37171
			0.710989	3.64318	1.41654	4.77796	4.05957
		0.5	2.59567	32.6795	14.2094	26.7306	8.55261
			0.676186	3.43879	1.43587	4.55888	4.06238
	5	0	2.45272	30.5106	13.224	25.3379	7.94798
			0.493032	2.58825	1.15631	3.34411	2.68326
		0.2	2.49699	31.0512	13.4883	25.5042	8.16361
			0.484401	2.62162	1.24876	3.33729	2.76332
		0.5	2.49338	31.4217	13.5756	25.6494	8.08086
			0.497443	2.88224	1.18078	3.29744	2.6527
	7	0	2.3688	29.3055	12.9189	24.4611	7.90939
			0.36594	2.31073	1.3143	2.37559	1.86254
		0.2	2.41607	30.0398	13.3379	24.7667	8.05907
			0.370159	2.0711	1.34308	2.36338	1.97291
		0.5	2.4641	30.692	13.5642	25.1073	7.9832
			0.369437	2.27024	1.29926	2.41068	1.89159
0.04	3	0	3.79381	47.16	20.5372	39.2733	12.5312
			1.04326	5.06257	2.14182	6.8955	6.06174
		0.2	3.79086	47.609	20.8354	39.0542	12.2393
			1.04455	4.9425	2.18564	7.19198	5.8188
		0.5	3.78438	47.7669	20.7309	38.9448	12.8974
			1.02143	5.07367	2.18367	7.11695	6.16954
	5	0	3.58391	44.523	19.3834	37.0615	11.8502
			0.70163	3.9521	1.75626	4.76202	3.98868
		0.2	3.63758	45.1419	19.8585	37.0832	12.0092
			0.730923	3.96913	1.82219	4.78055	4.07882
		0.5	3.66043	45.6927	19.9289	37.661	12.0754
			0.750122	3.82867	1.91832	4.88105	3.91699
	7	0	3.47767	42.6503	18.7655	35.7351	11.4247
			0.550055	3.11417	1.74233	3.42266	2.77383
		0.2	3.56911	44.3492	19.3878	36.1523	11.6551
			0.578501	3.58799	1.98576	3.37237	2.71082
		0.5	3.59175	44.9237	19.7713	36.7571	11.805
			0.539877	2.97624	1.99486	3.32421	2.75584
			PMSE
Proportion of causal variants	c value	Proportion of negative effects	Common Region	Rare Region	Low Region	Mixture Region One	Mixture Region Two
0.01	3	0	3.52664	2.0709	3.68156	2.35817	3.23767
			0.330193	0.143696	0.200044	0.262098	0.344303
		0.2	3.54052	2.06403	3.70744	2.35674	3.24179
			0.322771	0.146618	0.21626	0.272247	0.353263
		0.5	3.54914	2.07847	3.71453	2.35263	3.27748
			0.3315	0.153428	0.213573	0.263459	0.344237
	5	0	6.0238	3.12019	6.35025	3.70762	5.4603
			0.502719	0.221677	0.336947	0.397595	0.515731
		0.2	6.09204	3.15543	6.40364	3.72683	5.5083
			0.49491	0.234358	0.34982	0.399688	0.499599
		0.5	6.08917	3.15349	6.42002	3.73433	5.51591
			0.491522	0.225887	0.335645	0.376086	0.509264
	7	0	10.9438	5.19949	11.5621	6.39995	9.86012
			0.760683	0.323541	0.570271	0.553036	0.767322
		0.2	11.0923	5.26327	11.772	6.44255	10.008
			0.753337	0.330607	0.591926	0.571893	0.796716
		0.5	11.2192	5.32997	11.8734	6.4853	10.015
			0.738154	0.369	0.593094	0.570091	0.834642
0.02	3	0	6.45328	3.2874	6.76911	3.91147	5.8127
			0.707619	0.316916	0.426378	0.53157	0.725257
		0.2	6.46379	3.29091	6.78438	3.94093	5.83551
			0.710652	0.308431	0.435076	0.555422	0.756329
		0.5	6.44985	3.32861	6.81587	3.95372	5.85546
			0.688553	0.316415	0.429997	0.544687	0.748776
	5	0	11.8459	5.54857	12.52	6.82301	10.5805
			1.0446	0.456246	0.724375	0.787112	1.09337
		0.2	11.9687	5.62973	12.5942	6.87866	10.6364
			1.06519	0.490718	0.755699	0.851679	1.13499
		0.5	11.9481	5.64292	12.6852	6.86818	10.7586
			1.06129	0.485109	0.736021	0.820399	1.10809
	7	0	22.3709	10.0219	23.6349	12.6294	19.9127
			1.66149	0.726305	1.23586	1.15207	1.60898
		0.2	22.6132	10.2029	23.9947	12.76	20.2808
			1.62919	0.719222	1.27266	1.20301	1.67778
		0.5	22.9414	10.3041	24.3278	12.7397	20.5329
			1.66236	0.721047	1.28394	1.17197	1.70277
0.04	3	0	8.96595	4.36997	9.46248	5.2787	8.0593
			1.02642	0.457299	0.617118	0.804184	1.1088
		0.2	9.03584	4.38836	9.47413	5.31718	8.13004
			1.01799	0.445314	0.634898	0.837157	1.06232
		0.5	9.00383	4.39732	9.5276	5.33682	8.10303
			1.02794	0.468359	0.647038	0.823093	1.13853
	5	0	16.8458	7.6594	17.7946	9.50893	15.1003
			1.48146	0.700712	1.03476	1.11143	1.58174
		0.2	16.9216	7.77096	17.8889	9.64034	15.0983
			1.6098	0.672368	1.0369	1.2041	1.66079
		0.5	17.0781	7.79537	18.0605	9.57289	15.2358
			1.59286	0.718401	1.05465	1.21987	1.56165
	7	0	32.1323	14.1834	34.1366	18.0295	28.7386
			2.41233	1.00487	1.73273	1.71565	2.45255
		0.2	32.6898	14.4441	34.8419	18.1697	29.2303
			2.27382	1.08675	1.93287	1.73829	2.43119
		0.5	33.0846	14.5664	35.1798	18.2065	29.4428
			2.47606	1.10975	1.90612	1.74018	2.39996
