# Supplementary material for: Gene Region Association Analysis of Longitudinal Quantitative Traits Based on a Function-On-Function Regression Model
Source: Front Genet. 2022 Feb 21;13:781740. doi: 10.3389/fgene.2022.781740 (PMC8899465; doi:10.3389/fgene.2022.781740)
Supplement: Supplementary file 1 [file DataSheet1.ZIP › data in brief/S2/ISE0,ISE1,and PMSE of Sample 1500(Case2).xlsx]

## Sheet: Sheet1
			ISE0
Proportion of causal variants	c value	Proportion of negative effects	Common Region	Rare Region	Low Region	Mixture Region One	Mixture Region Two
0.01	3	0	0.00935454	0.106195	0.0636231	0.0358772	0.0110456
			0.0123708	0.160541	0.0868315	0.0544866	0.0150929
		0.2	0.00984125	0.0967609	0.0638244	0.0344397	0.0109401
			0.012769	0.121003	0.0858322	0.0496718	0.015023
		0.5	0.00953516	0.0946798	0.0640784	0.0321002	0.0114959
			0.0127944	0.125234	0.0914921	0.0495264	0.0167565
	5	0	0.0190618	0.181114	0.11326	0.0658166	0.0215327
			0.025072	0.231767	0.146344	0.0969736	0.0289077
		0.2	0.018612	0.176114	0.117676	0.0623288	0.0213295
			0.0249708	0.222088	0.163418	0.0866372	0.0298485
		0.5	0.0179947	0.192172	0.115392	0.059037	0.0216684
			0.0247765	0.255512	0.153338	0.0923291	0.0280766
	7	0	0.0355193	0.348332	0.238792	0.117296	0.041673
			0.0452977	0.476092	0.310189	0.152616	0.0574403
		0.2	0.0327815	0.332318	0.224743	0.109269	0.0369364
			0.0456005	0.413415	0.299393	0.150365	0.0521387
		0.5	0.0339267	0.348621	0.236929	0.116181	0.0408172
			0.0450825	0.46988	0.304411	0.166591	0.0590086
0.02	3	0	0.0200056	0.180332	0.127692	0.0612674	0.0215835
			0.0271805	0.234518	0.174639	0.0932836	0.0295219
		0.2	0.0189631	0.197059	0.126187	0.0695732	0.0211158
			0.0263572	0.262647	0.169731	0.107326	0.0301286
		0.5	0.0184948	0.20013	0.125852	0.0673627	0.0227162
			0.0249883	0.270582	0.173145	0.104435	0.031579
	5	0	0.0354946	0.357192	0.244046	0.128344	0.0456225
			0.0475847	0.479747	0.344615	0.2025	0.0600306
		0.2	0.0386469	0.357741	0.240953	0.121026	0.0431479
			0.0498412	0.479908	0.321584	0.170555	0.0549825
		0.5	0.036144	0.354671	0.244776	0.119339	0.0408981
			0.048371	0.496375	0.360567	0.181532	0.0577035
	7	0	0.0756312	0.749996	0.496928	0.225791	0.0828863
			0.0974505	1.07313	0.663674	0.311191	0.109413
		0.2	0.0702826	0.709298	0.479772	0.235765	0.0828338
			0.0930413	0.921092	0.608684	0.344219	0.114067
		0.5	0.07656	0.662554	0.498138	0.235922	0.0877902
			0.111528	0.909654	0.679976	0.345789	0.12295
0.04	3	0	0.0253377	0.268408	0.182722	0.088517	0.031712
			0.0327298	0.3716	0.250037	0.138951	0.0450903
		0.2	0.0261167	0.308278	0.182555	0.102961	0.0327318
			0.0372508	0.431427	0.250861	0.158069	0.0478082
		0.5	0.0266767	0.27678	0.191225	0.104559	0.0312035
			0.0371045	0.379817	0.257812	0.176938	0.0437284
	5	0	0.0561206	0.54965	0.361645	0.192229	0.0624336
			0.0761305	0.697888	0.496916	0.284452	0.0799438
		0.2	0.0583569	0.532964	0.347549	0.183167	0.0650111
			0.0825412	0.691135	0.496984	0.247049	0.0924914
		0.5	0.0546804	0.53725	0.356175	0.180201	0.0595092
			0.0781816	0.718064	0.500605	0.294743	0.0861916
	7	0	0.102747	1.02373	0.741008	0.339762	0.125416
			0.133642	1.35181	0.983336	0.484913	0.171051
		0.2	0.101859	1.03328	0.685563	0.347379	0.126432
			0.131417	1.39172	0.962415	0.514472	0.184212
		0.5	0.107785	0.997958	0.681802	0.363312	0.132288
			0.160885	1.36396	0.989677	0.505697	0.184823
			ISE1
Proportion of causal variants	c value	Proportion of negative effects	Common Region	Rare Region	Low Region	Mixture Region One	Mixture Region Two
0.01	3	0	1.21122	15.1725	6.5132	12.6056	4.02593
			0.322769	1.72863	0.672092	2.3376	1.94404
		0.2	1.20684	15.2573	6.58073	12.6526	3.89611
			0.327638	1.69082	0.643984	2.37562	1.91346
		0.5	1.22317	15.4419	6.62061	12.6659	3.9934
			0.33904	1.68025	0.692796	2.26317	1.87556
	5	0	1.14832	14.3013	6.15932	11.8867	3.76451
			0.218936	1.2585	0.520635	1.61074	1.32345
		0.2	1.15486	14.4559	6.28158	12.0282	3.85544
			0.228934	1.26296	0.564586	1.57229	1.28755
		0.5	1.15819	14.6801	6.33428	12.0279	3.80403
			0.228583	1.30935	0.601334	1.5546	1.26668
	7	0	1.10322	13.7688	5.96779	11.5982	3.69487
			0.176119	1.13043	0.583054	1.11818	0.897527
		0.2	1.13132	14.2291	6.14335	11.6712	3.77861
			0.163714	1.12185	0.584139	1.1146	0.858583
		0.5	1.14465	14.5111	6.29054	11.7624	3.77813
			0.163283	1.18216	0.614798	1.08366	0.884386
0.02	3	0	2.56829	32.6671	14.002	27.1295	8.82593
			0.698748	3.64636	1.44306	5.13619	4.23173
		0.2	2.59292	32.6317	14.2267	27.0196	8.71385
			0.709097	3.43909	1.75783	4.89866	4.12276
		0.5	2.60757	32.8392	14.2948	27.0009	8.50699
			0.709882	3.63827	1.50101	4.8739	4.13007
	5	0	2.42908	30.7207	13.1702	25.5626	8.19582
			0.478579	2.84423	1.155	3.29992	2.72666
		0.2	2.47925	31.2948	13.4465	25.6661	8.43029
			0.488121	2.56863	1.22723	3.19666	2.84262
		0.5	2.50741	31.3391	13.5519	25.8488	8.10618
			0.475222	2.57514	1.1234	3.40059	2.62808
	7	0	2.3715	29.3587	12.7634	24.7938	7.94774
			0.351453	2.27432	1.25866	2.36471	1.90607
		0.2	2.43575	30.3839	13.2147	25.0356	8.05863
			0.362117	2.39946	1.21795	2.23564	1.9322
		0.5	2.46789	30.9175	13.5258	25.4484	8.10058
			0.374081	2.40953	1.45563	2.30735	1.96305
0.04	3	0	3.80848	47.3952	20.57	40.2821	12.735
			0.996448	5.27254	2.11865	7.40213	6.43342
		0.2	3.78314	48.0311	20.6442	39.375	12.6426
			1.06065	5.15679	2.10892	7.38233	6.22422
		0.5	3.8507	48.1869	20.7795	39.5311	12.5158
			1.03963	5.2175	2.21115	7.56319	5.95891
	5	0	3.56579	44.7447	19.2916	37.095	11.8535
			0.686924	3.83806	1.77178	4.79802	3.96221
		0.2	3.60419	45.8704	19.6274	37.5311	11.9959
			0.707099	3.94992	1.75852	5.01846	3.9938
		0.5	3.64228	45.7813	19.8637	37.659	12.0444
			0.708431	3.71053	1.78735	4.93032	4.16422
	7	0	3.44781	43.0851	18.7392	36.2309	11.6737
			0.553318	3.69419	2.0064	3.38984	2.72334
		0.2	3.54057	44.6129	19.2967	36.6029	11.6231
			0.541667	3.78144	1.56034	3.52239	2.92512
		0.5	3.5816	45.2462	19.6709	36.9127	11.7321
			0.509448	3.41953	2.19416	3.55156	2.88602
			PMSE
Proportion of causal variants	c value	Proportion of negative effects	Common Region	Rare Region	Low Region	Mixture Region One	Mixture Region Two
0.01	3	0	3.5456	2.06803	3.70458	2.35879	3.23672
			0.324591	0.147812	0.183375	0.255837	0.342296
		0.2	3.54707	2.07219	3.7161	2.3566	3.26928
			0.324143	0.146877	0.195373	0.274084	0.349994
		0.5	3.55793	2.06818	3.71905	2.35859	3.26437
			0.328139	0.14313	0.191099	0.253827	0.335684
	5	0	6.09202	3.11602	6.35495	3.6995	5.47234
			0.483144	0.211171	0.309277	0.372543	0.497119
		0.2	6.0969	3.15339	6.42236	3.70361	5.49372
			0.475745	0.219777	0.299957	0.367005	0.496983
		0.5	6.10563	3.15161	6.46503	3.72099	5.51731
			0.480109	0.210097	0.324992	0.373763	0.505031
	7	0	10.9849	5.19904	11.6058	6.34074	9.8385
			0.719312	0.311576	0.532515	0.514968	0.73746
		0.2	11.167	5.24861	11.799	6.4257	10.007
			0.712876	0.322964	0.546376	0.541919	0.756648
		0.5	11.2735	5.28949	11.8946	6.46871	10.0528
			0.715554	0.324039	0.531069	0.572327	0.751735
0.02	3	0	6.45558	3.28431	6.82363	3.90463	5.78853
			0.684924	0.303019	0.402219	0.555971	0.741197
		0.2	6.46769	3.3218	6.81586	3.9312	5.87989
			0.677145	0.285125	0.416676	0.538046	0.736216
		0.5	6.46626	3.32795	6.82484	3.94815	5.87252
			0.700322	0.311992	0.40201	0.56385	0.733754
	5	0	11.7818	5.56081	12.5723	6.80932	10.6006
			1.00913	0.454422	0.644148	0.767355	1.10406
		0.2	11.9867	5.57756	12.6657	6.86143	10.6034
			1.00472	0.430721	0.650906	0.78779	1.04639
		0.5	12.0443	5.63033	12.7154	6.86718	10.7401
			0.991137	0.45904	0.647415	0.863341	1.06611
	7	0	22.4836	10.0261	23.7971	12.5286	19.9462
			1.501	0.656941	1.06815	1.10589	1.51451
		0.2	22.8857	10.149	24.1613	12.6513	20.2993
			1.50678	0.667416	1.1165	1.17053	1.58775
		0.5	22.9793	10.2725	24.4343	12.6922	20.4537
			1.57846	0.711641	1.13137	1.18344	1.65526
0.04	3	0	9.03269	4.37407	9.48028	5.18502	8.07243
			0.972843	0.44719	0.567205	0.812413	1.09888
		0.2	9.00264	4.35894	9.53325	5.32045	8.02267
			1.00921	0.440516	0.597531	0.821345	1.09628
		0.5	9.05214	4.38403	9.55236	5.32027	8.07723
			0.992246	0.447908	0.582695	0.847723	1.05798
	5	0	16.8727	7.66888	17.8709	9.56036	15.0713
			1.49408	0.625039	0.934209	1.14002	1.55897
		0.2	16.9872	7.6916	18.0147	9.5711	15.1748
			1.43124	0.655383	0.954577	1.18819	1.52049
		0.5	17.0981	7.78359	18.147	9.56384	15.2006
			1.47665	0.633683	0.959078	1.19226	1.54589
	7	0	32.2812	14.1847	34.1879	17.8134	28.7336
			2.22667	0.951681	1.59242	1.61515	2.36147
		0.2	32.8179	14.3993	34.8173	18.0194	29.1992
			2.28537	0.951214	1.65727	1.66235	2.34331
		0.5	33.0942	14.5367	35.251	18.223	29.5404
			2.28134	1.00674	1.64001	1.78227	2.47258
