# Supplementary material for: Gene Region Association Analysis of Longitudinal Quantitative Traits Based on a Function-On-Function Regression Model
Source: Front Genet. 2022 Feb 21;13:781740. doi: 10.3389/fgene.2022.781740 (PMC8899465; doi:10.3389/fgene.2022.781740)
Supplement: Supplementary file 1 [file DataSheet1.ZIP › data in brief/S2/ISE0,ISE1,and PMSE of Sample 2000(Case2).xlsx]

## Sheet: Sheet1
			ISE0
Proportion of causal variants	c value	Proportion of negative effects	Common Region	Rare Region	Low Region	Mixture Region One	Mixture Region Two
0.01	3	0	0.0085734	0.104377	0.0578667	0.028157	0.00970046
			0.0116228	0.143635	0.0733686	0.0379467	0.0127119
		0.2	0.00801969	0.10784	0.0558299	0.030219	0.0097871
			0.0104977	0.146965	0.0785661	0.0461423	0.0128069
		0.5	0.00861411	0.103849	0.055956	0.029976	0.00949852
			0.0111863	0.136515	0.0762535	0.0486322	0.0137463
	5	0	0.0158856	0.180133	0.109615	0.0578804	0.0184466
			0.0205667	0.241705	0.1449	0.0842169	0.0258513
		0.2	0.0162818	0.194986	0.105027	0.0583931	0.0186533
			0.0232153	0.248462	0.142822	0.0858233	0.0251622
		0.5	0.0166417	0.194117	0.117815	0.0587546	0.0193477
			0.0232666	0.266838	0.161227	0.0858695	0.0263546
	7	0	0.0312234	0.373557	0.212333	0.109338	0.0362155
			0.0426957	0.500293	0.275608	0.155338	0.0484784
		0.2	0.0301273	0.347417	0.214203	0.105133	0.0347332
			0.0397929	0.459447	0.284735	0.149823	0.0467054
		0.5	0.0321822	0.360035	0.203425	0.113092	0.0359759
			0.0437608	0.491167	0.279116	0.154601	0.0436078
0.02	3	0	0.0175988	0.196239	0.127515	0.0612584	0.0201562
			0.0245495	0.262225	0.167246	0.092182	0.0278285
		0.2	0.0175538	0.187892	0.117035	0.0665997	0.0186363
			0.0243872	0.266511	0.16735	0.111262	0.0249867
		0.5	0.0189164	0.196535	0.121832	0.0657259	0.0208304
			0.0260146	0.271787	0.169605	0.106302	0.0307029
	5	0	0.03256	0.365517	0.227677	0.112402	0.037976
			0.0440232	0.481672	0.295415	0.159125	0.0512247
		0.2	0.0312213	0.398106	0.237696	0.107483	0.041776
			0.0420286	0.547168	0.328204	0.143775	0.0596998
		0.5	0.0368709	0.363282	0.225025	0.126886	0.0351366
			0.0490174	0.50315	0.321612	0.189298	0.0482455
	7	0	0.0627149	0.738185	0.44933	0.229273	0.076467
			0.0786571	0.966367	0.573344	0.297985	0.104466
		0.2	0.0638185	0.777984	0.443351	0.234268	0.0820733
			0.0845374	1.09885	0.617762	0.336824	0.110984
		0.5	0.0684254	0.746485	0.457567	0.223376	0.073007
			0.0929796	1.02936	0.644532	0.362286	0.099574
0.04	3	0	0.0240089	0.292554	0.161689	0.0804857	0.0297623
			0.0326518	0.394387	0.224007	0.135349	0.0417743
		0.2	0.0236648	0.283784	0.168135	0.0898861	0.0284483
			0.0309911	0.355356	0.230074	0.135529	0.040043
		0.5	0.0241544	0.291709	0.16143	0.0958167	0.0296374
			0.0327423	0.423797	0.232316	0.16198	0.0402524
	5	0	0.0458167	0.560188	0.325719	0.161246	0.0567224
			0.0656613	0.737084	0.449651	0.236784	0.0761644
		0.2	0.0515594	0.527994	0.309256	0.174907	0.0597708
			0.0664451	0.698383	0.424613	0.251192	0.0837983
		0.5	0.0475633	0.551404	0.350037	0.165372	0.0565465
			0.0662673	0.813382	0.486507	0.222926	0.0728812
	7	0	0.0883844	1.08643	0.611453	0.344928	0.10814
			0.118477	1.41184	0.82245	0.534684	0.135463
		0.2	0.0933804	1.06171	0.614711	0.312993	0.115361
			0.116645	1.5387	0.792273	0.425488	0.153668
		0.5	0.0868102	1.13577	0.70519	0.342546	0.112217
			0.116633	1.63162	0.975	0.489468	0.152212
			ISE1
Proportion of causal variants	c value	Proportion of negative effects	Common Region	Rare Region	Low Region	Mixture Region One	Mixture Region Two
0.01	3	0	1.18525	15.1019	6.50541	12.6442	4.08664
			0.315358	1.66576	0.670214	2.35491	2.00632
		0.2	1.19661	15.315	6.56788	12.5695	4.06352
			0.329978	1.68344	0.65021	2.2568	1.90121
		0.5	1.19229	15.2402	6.55312	12.6184	3.87662
			0.330937	1.67047	0.700648	2.38998	1.88507
	5	0	1.12253	14.2442	6.13555	11.8583	3.75159
			0.220783	1.27869	0.520301	1.55309	1.30537
		0.2	1.13488	14.6127	6.2509	11.9768	3.80729
			0.217394	1.27967	0.55921	1.56651	1.25265
		0.5	1.15631	14.6884	6.28816	12.0412	3.96556
			0.220882	1.25121	0.497231	1.53728	1.26764
	7	0	1.09478	13.701	5.93697	11.5591	3.67914
			0.163576	1.18175	0.557498	1.11157	0.879438
		0.2	1.13016	14.1999	6.1101	11.6933	3.79567
			0.166494	1.10965	0.496059	1.06722	0.905562
		0.5	1.14983	14.4173	6.23117	11.6577	3.8068
			0.169727	1.15723	0.529566	1.05203	0.890936
0.02	3	0	2.574	32.6106	13.9197	26.987	8.52117
			0.695751	3.62698	1.36695	4.89255	4.06936
		0.2	2.62616	32.912	14.0416	26.6123	8.77015
			0.712263	3.75737	1.32394	4.75251	4.16277
		0.5	2.5701	32.9957	14.1173	27.0212	8.6946
			0.691047	3.54884	1.55739	4.99205	4.23839
	5	0	2.42718	30.5335	13.1286	25.4934	8.19069
			0.468217	2.70378	1.07838	3.42253	2.8233
		0.2	2.46518	31.0421	13.3625	25.6227	8.22746
			0.474176	2.70708	1.21139	3.40317	2.79289
		0.5	2.49967	31.5049	13.5647	25.7588	8.24388
			0.466516	2.58979	1.13232	3.35892	2.77522
	7	0	2.33672	29.531	12.7024	24.692	7.92903
			0.35461	2.35294	1.08806	2.44632	1.91441
		0.2	2.40216	30.4974	13.1527	25.0004	8.12007
			0.35284	2.63017	1.12136	2.3646	1.91934
		0.5	2.45205	30.8741	13.4495	25.3535	8.08072
			0.351536	2.22148	1.18483	2.3408	1.95086
0.04	3	0	3.74169	47.5628	20.4552	39.2468	13.0138
			1.02863	5.30623	2.07863	7.1099	6.09372
		0.2	3.79117	47.6972	20.6842	39.8085	12.9613
			1.00552	5.39066	2.10629	7.00084	5.97978
		0.5	3.81296	48.0916	20.6739	39.0383	12.5806
			1.00615	5.46846	2.02641	6.92446	6.14684
	5	0	3.51534	44.6882	19.1758	37.0894	12.0563
			0.692475	4.06256	1.69038	4.93142	4.07057
		0.2	3.58331	45.4576	19.5474	37.4033	12.0366
			0.712826	3.85405	1.6466	4.89619	4.15372
		0.5	3.63637	45.7575	19.7475	37.7718	12.069
			0.723678	3.80199	1.73933	4.9214	4.22567
	7	0	3.40825	42.996	18.5408	36.2474	11.6521
			0.513007	3.34618	1.64681	3.34826	2.81707
		0.2	3.52366	44.3462	19.1626	36.5142	11.5751
			0.502624	3.41044	1.69348	3.42397	2.72023
		0.5	3.53782	45.3717	19.6517	36.6917	11.7711
			0.496969	3.50255	1.66565	3.51547	2.72313
			PMSE
Proportion of causal variants	c value	Proportion of negative effects	Common Region	Rare Region	Low Region	Mixture Region One	Mixture Region Two
0.01	3	0	3.53281	2.07698	3.71677	2.34106	3.24097
			0.312306	0.13969	0.183218	0.25312	0.346193
		0.2	3.55857	2.07572	3.72467	2.37488	3.25787
			0.32391	0.142169	0.18406	0.254993	0.351289
		0.5	3.53365	2.09066	3.74884	2.3687	3.28212
			0.321394	0.138085	0.195206	0.262933	0.341922
	5	0	6.04532	3.13073	6.39911	3.72161	5.47132
			0.471595	0.201242	0.291598	0.362139	0.490546
		0.2	6.09516	3.14227	6.44325	3.72677	5.55222
			0.466487	0.208646	0.287426	0.365605	0.496924
		0.5	6.13083	3.15795	6.47898	3.74193	5.51096
			0.449447	0.212591	0.29262	0.372846	0.485913
	7	0	10.9965	5.22413	11.5965	6.36386	9.87636
			0.706703	0.297605	0.435887	0.522276	0.733907
		0.2	11.198	5.28975	11.8136	6.43307	9.95928
			0.693057	0.302542	0.50046	0.521622	0.731524
		0.5	11.2771	5.34158	11.9854	6.49777	10.065
			0.700771	0.317922	0.506814	0.531004	0.753377
0.02	3	0	6.46976	3.2972	6.83224	3.94758	5.86642
			0.684523	0.28016	0.384256	0.541701	0.726381
		0.2	6.51496	3.30185	6.85942	3.98155	5.85874
			0.668705	0.313397	0.389917	0.520409	0.712596
		0.5	6.47924	3.30793	6.88585	3.95716	5.85816
			0.667495	0.301067	0.397502	0.542064	0.755453
	5	0	11.8405	5.58185	12.5579	6.83592	10.6162
			0.978926	0.418043	0.594519	0.792636	1.07576
		0.2	11.9639	5.6316	12.6756	6.86428	10.6631
			0.980105	0.445358	0.632841	0.808241	1.03204
		0.5	12.0641	5.62262	12.7421	6.89811	10.721
			1.00633	0.425801	0.61941	0.784371	1.07811
	7	0	22.3622	10.0012	23.8056	12.5463	19.9939
			1.52052	0.63507	1.00803	1.13729	1.52095
		0.2	22.8119	10.2105	24.2659	12.6835	20.3347
			1.44043	0.665192	1.00015	1.11901	1.51585
		0.5	23.0738	10.3191	24.4959	12.7144	20.464
			1.50216	0.681165	1.05203	1.10515	1.52185
0.04	3	0	8.97367	4.36393	9.52094	5.26095	7.99038
			0.975706	0.421639	0.568474	0.780091	1.0464
		0.2	9.03841	4.40537	9.54119	5.26636	8.10485
			0.935814	0.436004	0.565099	0.787022	1.04783
		0.5	9.06978	4.39137	9.58662	5.37646	8.14062
			0.998632	0.437209	0.587851	0.816457	1.06185
	5	0	16.8282	7.69976	17.9579	9.52953	14.9843
			1.46882	0.622927	0.862467	1.12697	1.57473
		0.2	16.971	7.7651	18.1167	9.58739	15.1799
			1.41622	0.621758	0.868423	1.16412	1.59189
		0.5	17.1581	7.80916	18.1977	9.54712	15.2529
			1.54266	0.632871	0.924537	1.13781	1.59835
	7	0	32.2676	14.2141	34.3314	17.8937	28.7188
			2.1855	0.903883	1.426	1.55364	2.26462
		0.2	32.883	14.4778	35.0356	18.0727	29.3071
			2.1609	0.952242	1.52314	1.63353	2.32267
		0.5	33.1069	14.5593	35.3096	18.2842	29.5516
			2.07257	0.971832	1.55171	1.73301	2.35328
