# Supplementary material for: Gene Region Association Analysis of Longitudinal Quantitative Traits Based on a Function-On-Function Regression Model
Source: Front Genet. 2022 Feb 21;13:781740. doi: 10.3389/fgene.2022.781740 (PMC8899465; doi:10.3389/fgene.2022.781740)
Supplement: Supplementary file 1 [file DataSheet1.ZIP › data in brief/S2/Power of Sample 1000(Case2).xlsx]

## Sheet: Power of LFDAT and Smoothed FLM
	Power	alpha	Effect	Genomic_Region	Associated_SNP	Time	Negative	Method
1	0.721	0.05	3	Common Region	10	1	0	LFDA
2	0.488	0.05	3	Common Region	10	2	0	LFDA
3	0	0.05	3	Common Region	10	3	0	LFDA
4	0.498	0.05	3	Common Region	10	4	0	LFDA
5	0.446	0.05	3	Common Region	10	5	0	LFDA
6	0.516	0.05	3	Common Region	10	6	0	LFDA
7	0	0.05	3	Common Region	10	7	0	LFDA
8	0.486	0.05	3	Common Region	10	8	0	LFDA
9	0.726	0.05	3	Common Region	10	9	0	LFDA
10	0.777	0.05	3	Common Region	10	1	0	Smooth_FLM
11	0.584	0.05	3	Common Region	10	2	0	Smooth_FLM
12	0.036	0.05	3	Common Region	10	3	0	Smooth_FLM
13	0.587	0.05	3	Common Region	10	4	0	Smooth_FLM
14	0.772	0.05	3	Common Region	10	5	0	Smooth_FLM
15	0.616	0.05	3	Common Region	10	6	0	Smooth_FLM
16	0.044	0.05	3	Common Region	10	7	0	Smooth_FLM
17	0.602	0.05	3	Common Region	10	8	0	Smooth_FLM
18	0.792	0.05	3	Common Region	10	9	0	Smooth_FLM
19	0.547	0.05	3	Common Region	10	1	0.2	LFDA
20	0.346	0.05	3	Common Region	10	2	0.2	LFDA
21	0	0.05	3	Common Region	10	3	0.2	LFDA
22	0.359	0.05	3	Common Region	10	4	0.2	LFDA
23	0.261	0.05	3	Common Region	10	5	0.2	LFDA
24	0.344	0.05	3	Common Region	10	6	0.2	LFDA
25	0	0.05	3	Common Region	10	7	0.2	LFDA
26	0.342	0.05	3	Common Region	10	8	0.2	LFDA
27	0.539	0.05	3	Common Region	10	9	0.2	LFDA
28	0.608	0.05	3	Common Region	10	1	0.2	Smooth_FLM
29	0.458	0.05	3	Common Region	10	2	0.2	Smooth_FLM
30	0.051	0.05	3	Common Region	10	3	0.2	Smooth_FLM
31	0.446	0.05	3	Common Region	10	4	0.2	Smooth_FLM
32	0.62	0.05	3	Common Region	10	5	0.2	Smooth_FLM
33	0.446	0.05	3	Common Region	10	6	0.2	Smooth_FLM
34	0.043	0.05	3	Common Region	10	7	0.2	Smooth_FLM
35	0.452	0.05	3	Common Region	10	8	0.2	Smooth_FLM
36	0.608	0.05	3	Common Region	10	9	0.2	Smooth_FLM
37	0.445	0.05	3	Common Region	10	1	0.5	LFDA
38	0.282	0.05	3	Common Region	10	2	0.5	LFDA
39	0	0.05	3	Common Region	10	3	0.5	LFDA
40	0.295	0.05	3	Common Region	10	4	0.5	LFDA
41	0.203	0.05	3	Common Region	10	5	0.5	LFDA
42	0.287	0.05	3	Common Region	10	6	0.5	LFDA
43	0	0.05	3	Common Region	10	7	0.5	LFDA
44	0.278	0.05	3	Common Region	10	8	0.5	LFDA
45	0.451	0.05	3	Common Region	10	9	0.5	LFDA
46	0.537	0.05	3	Common Region	10	1	0.5	Smooth_FLM
47	0.392	0.05	3	Common Region	10	2	0.5	Smooth_FLM
48	0.046	0.05	3	Common Region	10	3	0.5	Smooth_FLM
49	0.392	0.05	3	Common Region	10	4	0.5	Smooth_FLM
50	0.547	0.05	3	Common Region	10	5	0.5	Smooth_FLM
51	0.393	0.05	3	Common Region	10	6	0.5	Smooth_FLM
52	0.041	0.05	3	Common Region	10	7	0.5	Smooth_FLM
53	0.387	0.05	3	Common Region	10	8	0.5	Smooth_FLM
54	0.541	0.05	3	Common Region	10	9	0.5	Smooth_FLM
55	0.917	0.05	3	Common Region	20	1	0	LFDA
56	0.82	0.05	3	Common Region	20	2	0	LFDA
57	0	0.05	3	Common Region	20	3	0	LFDA
58	0.827	0.05	3	Common Region	20	4	0	LFDA
59	0.725	0.05	3	Common Region	20	5	0	LFDA
60	0.845	0.05	3	Common Region	20	6	0	LFDA
61	0	0.05	3	Common Region	20	7	0	LFDA
62	0.824	0.05	3	Common Region	20	8	0	LFDA
63	0.906	0.05	3	Common Region	20	9	0	LFDA
64	0.944	0.05	3	Common Region	20	1	0	Smooth_FLM
65	0.874	0.05	3	Common Region	20	2	0	Smooth_FLM
66	0.045	0.05	3	Common Region	20	3	0	Smooth_FLM
67	0.867	0.05	3	Common Region	20	4	0	Smooth_FLM
68	0.937	0.05	3	Common Region	20	5	0	Smooth_FLM
69	0.872	0.05	3	Common Region	20	6	0	Smooth_FLM
70	0.048	0.05	3	Common Region	20	7	0	Smooth_FLM
71	0.861	0.05	3	Common Region	20	8	0	Smooth_FLM
72	0.935	0.05	3	Common Region	20	9	0	Smooth_FLM
73	0.72	0.05	3	Common Region	20	1	0.2	LFDA
74	0.598	0.05	3	Common Region	20	2	0.2	LFDA
75	0	0.05	3	Common Region	20	3	0.2	LFDA
76	0.62	0.05	3	Common Region	20	4	0.2	LFDA
77	0.447	0.05	3	Common Region	20	5	0.2	LFDA
78	0.633	0.05	3	Common Region	20	6	0.2	LFDA
79	0	0.05	3	Common Region	20	7	0.2	LFDA
80	0.61	0.05	3	Common Region	20	8	0.2	LFDA
81	0.732	0.05	3	Common Region	20	9	0.2	LFDA
82	0.777	0.05	3	Common Region	20	1	0.2	Smooth_FLM
83	0.687	0.05	3	Common Region	20	2	0.2	Smooth_FLM
84	0.05	0.05	3	Common Region	20	3	0.2	Smooth_FLM
85	0.671	0.05	3	Common Region	20	4	0.2	Smooth_FLM
86	0.784	0.05	3	Common Region	20	5	0.2	Smooth_FLM
87	0.683	0.05	3	Common Region	20	6	0.2	Smooth_FLM
88	0.049	0.05	3	Common Region	20	7	0.2	Smooth_FLM
89	0.686	0.05	3	Common Region	20	8	0.2	Smooth_FLM
90	0.784	0.05	3	Common Region	20	9	0.2	Smooth_FLM
91	0.477	0.05	3	Common Region	20	1	0.5	LFDA
92	0.391	0.05	3	Common Region	20	2	0.5	LFDA
93	0	0.05	3	Common Region	20	3	0.5	LFDA
94	0.412	0.05	3	Common Region	20	4	0.5	LFDA
95	0.234	0.05	3	Common Region	20	5	0.5	LFDA
96	0.416	0.05	3	Common Region	20	6	0.5	LFDA
97	0	0.05	3	Common Region	20	7	0.5	LFDA
98	0.387	0.05	3	Common Region	20	8	0.5	LFDA
99	0.48	0.05	3	Common Region	20	9	0.5	LFDA
100	0.553	0.05	3	Common Region	20	1	0.5	Smooth_FLM
101	0.461	0.05	3	Common Region	20	2	0.5	Smooth_FLM
102	0.049	0.05	3	Common Region	20	3	0.5	Smooth_FLM
103	0.477	0.05	3	Common Region	20	4	0.5	Smooth_FLM
104	0.559	0.05	3	Common Region	20	5	0.5	Smooth_FLM
105	0.472	0.05	3	Common Region	20	6	0.5	Smooth_FLM
106	0.047	0.05	3	Common Region	20	7	0.5	Smooth_FLM
107	0.458	0.05	3	Common Region	20	8	0.5	Smooth_FLM
108	0.558	0.05	3	Common Region	20	9	0.5	Smooth_FLM
109	0.997	0.05	3	Common Region	40	1	0	LFDA
110	0.993	0.05	3	Common Region	40	2	0	LFDA
111	0	0.05	3	Common Region	40	3	0	LFDA
112	0.994	0.05	3	Common Region	40	4	0	LFDA
113	0.973	0.05	3	Common Region	40	5	0	LFDA
114	0.992	0.05	3	Common Region	40	6	0	LFDA
115	0	0.05	3	Common Region	40	7	0	LFDA
116	0.992	0.05	3	Common Region	40	8	0	LFDA
117	0.997	0.05	3	Common Region	40	9	0	LFDA
118	1	0.05	3	Common Region	40	1	0	Smooth_FLM
119	0.995	0.05	3	Common Region	40	2	0	Smooth_FLM
120	0.046	0.05	3	Common Region	40	3	0	Smooth_FLM
121	0.996	0.05	3	Common Region	40	4	0	Smooth_FLM
122	0.999	0.05	3	Common Region	40	5	0	Smooth_FLM
123	0.994	0.05	3	Common Region	40	6	0	Smooth_FLM
124	0.043	0.05	3	Common Region	40	7	0	Smooth_FLM
125	0.995	0.05	3	Common Region	40	8	0	Smooth_FLM
126	0.999	0.05	3	Common Region	40	9	0	Smooth_FLM
127	0.875	0.05	3	Common Region	40	1	0.2	LFDA
128	0.839	0.05	3	Common Region	40	2	0.2	LFDA
129	0	0.05	3	Common Region	40	3	0.2	LFDA
130	0.854	0.05	3	Common Region	40	4	0.2	LFDA
131	0.633	0.05	3	Common Region	40	5	0.2	LFDA
132	0.836	0.05	3	Common Region	40	6	0.2	LFDA
133	0	0.05	3	Common Region	40	7	0.2	LFDA
134	0.832	0.05	3	Common Region	40	8	0.2	LFDA
135	0.864	0.05	3	Common Region	40	9	0.2	LFDA
136	0.908	0.05	3	Common Region	40	1	0.2	Smooth_FLM
137	0.873	0.05	3	Common Region	40	2	0.2	Smooth_FLM
138	0.05	0.05	3	Common Region	40	3	0.2	Smooth_FLM
139	0.878	0.05	3	Common Region	40	4	0.2	Smooth_FLM
140	0.904	0.05	3	Common Region	40	5	0.2	Smooth_FLM
141	0.855	0.05	3	Common Region	40	6	0.2	Smooth_FLM
142	0.047	0.05	3	Common Region	40	7	0.2	Smooth_FLM
143	0.866	0.05	3	Common Region	40	8	0.2	Smooth_FLM
144	0.907	0.05	3	Common Region	40	9	0.2	Smooth_FLM
145	0.53	0.05	3	Common Region	40	1	0.5	LFDA
146	0.489	0.05	3	Common Region	40	2	0.5	LFDA
147	0	0.05	3	Common Region	40	3	0.5	LFDA
148	0.507	0.05	3	Common Region	40	4	0.5	LFDA
149	0.248	0.05	3	Common Region	40	5	0.5	LFDA
150	0.504	0.05	3	Common Region	40	6	0.5	LFDA
151	0	0.05	3	Common Region	40	7	0.5	LFDA
152	0.482	0.05	3	Common Region	40	8	0.5	LFDA
153	0.529	0.05	3	Common Region	40	9	0.5	LFDA
154	0.609	0.05	3	Common Region	40	1	0.5	Smooth_FLM
155	0.537	0.05	3	Common Region	40	2	0.5	Smooth_FLM
156	0.051	0.05	3	Common Region	40	3	0.5	Smooth_FLM
157	0.541	0.05	3	Common Region	40	4	0.5	Smooth_FLM
158	0.592	0.05	3	Common Region	40	5	0.5	Smooth_FLM
159	0.546	0.05	3	Common Region	40	6	0.5	Smooth_FLM
160	0.042	0.05	3	Common Region	40	7	0.5	Smooth_FLM
161	0.534	0.05	3	Common Region	40	8	0.5	Smooth_FLM
162	0.602	0.05	3	Common Region	40	9	0.5	Smooth_FLM
163	0.751	0.05	5	Common Region	10	1	0	LFDA
164	0.639	0.05	5	Common Region	10	2	0	LFDA
165	0	0.05	5	Common Region	10	3	0	LFDA
166	0.665	0.05	5	Common Region	10	4	0	LFDA
167	0.495	0.05	5	Common Region	10	5	0	LFDA
168	0.671	0.05	5	Common Region	10	6	0	LFDA
169	0	0.05	5	Common Region	10	7	0	LFDA
170	0.644	0.05	5	Common Region	10	8	0	LFDA
171	0.751	0.05	5	Common Region	10	9	0	LFDA
172	0.804	0.05	5	Common Region	10	1	0	Smooth_FLM
173	0.718	0.05	5	Common Region	10	2	0	Smooth_FLM
174	0.062	0.05	5	Common Region	10	3	0	Smooth_FLM
175	0.718	0.05	5	Common Region	10	4	0	Smooth_FLM
176	0.815	0.05	5	Common Region	10	5	0	Smooth_FLM
177	0.723	0.05	5	Common Region	10	6	0	Smooth_FLM
178	0.06	0.05	5	Common Region	10	7	0	Smooth_FLM
179	0.727	0.05	5	Common Region	10	8	0	Smooth_FLM
180	0.807	0.05	5	Common Region	10	9	0	Smooth_FLM
181	0.61	0.05	5	Common Region	10	1	0.2	LFDA
182	0.522	0.05	5	Common Region	10	2	0.2	LFDA
183	0	0.05	5	Common Region	10	3	0.2	LFDA
184	0.532	0.05	5	Common Region	10	4	0.2	LFDA
185	0.329	0.05	5	Common Region	10	5	0.2	LFDA
186	0.535	0.05	5	Common Region	10	6	0.2	LFDA
187	0	0.05	5	Common Region	10	7	0.2	LFDA
188	0.5	0.05	5	Common Region	10	8	0.2	LFDA
189	0.622	0.05	5	Common Region	10	9	0.2	LFDA
190	0.688	0.05	5	Common Region	10	1	0.2	Smooth_FLM
191	0.585	0.05	5	Common Region	10	2	0.2	Smooth_FLM
192	0.053	0.05	5	Common Region	10	3	0.2	Smooth_FLM
193	0.59	0.05	5	Common Region	10	4	0.2	Smooth_FLM
194	0.685	0.05	5	Common Region	10	5	0.2	Smooth_FLM
195	0.601	0.05	5	Common Region	10	6	0.2	Smooth_FLM
196	0.055	0.05	5	Common Region	10	7	0.2	Smooth_FLM
197	0.581	0.05	5	Common Region	10	8	0.2	Smooth_FLM
198	0.696	0.05	5	Common Region	10	9	0.2	Smooth_FLM
199	0.496	0.05	5	Common Region	10	1	0.5	LFDA
200	0.412	0.05	5	Common Region	10	2	0.5	LFDA
201	0	0.05	5	Common Region	10	3	0.5	LFDA
202	0.421	0.05	5	Common Region	10	4	0.5	LFDA
203	0.259	0.05	5	Common Region	10	5	0.5	LFDA
204	0.422	0.05	5	Common Region	10	6	0.5	LFDA
205	0	0.05	5	Common Region	10	7	0.5	LFDA
206	0.413	0.05	5	Common Region	10	8	0.5	LFDA
207	0.496	0.05	5	Common Region	10	9	0.5	LFDA
208	0.573	0.05	5	Common Region	10	1	0.5	Smooth_FLM
209	0.473	0.05	5	Common Region	10	2	0.5	Smooth_FLM
210	0.051	0.05	5	Common Region	10	3	0.5	Smooth_FLM
211	0.477	0.05	5	Common Region	10	4	0.5	Smooth_FLM
212	0.573	0.05	5	Common Region	10	5	0.5	Smooth_FLM
213	0.477	0.05	5	Common Region	10	6	0.5	Smooth_FLM
214	0.051	0.05	5	Common Region	10	7	0.5	Smooth_FLM
215	0.484	0.05	5	Common Region	10	8	0.5	Smooth_FLM
216	0.584	0.05	5	Common Region	10	9	0.5	Smooth_FLM
217	0.94	0.05	5	Common Region	20	1	0	LFDA
218	0.917	0.05	5	Common Region	20	2	0	LFDA
219	0	0.05	5	Common Region	20	3	0	LFDA
220	0.919	0.05	5	Common Region	20	4	0	LFDA
221	0.779	0.05	5	Common Region	20	5	0	LFDA
222	0.913	0.05	5	Common Region	20	6	0	LFDA
223	0	0.05	5	Common Region	20	7	0	LFDA
224	0.911	0.05	5	Common Region	20	8	0	LFDA
225	0.937	0.05	5	Common Region	20	9	0	LFDA
226	0.958	0.05	5	Common Region	20	1	0	Smooth_FLM
227	0.932	0.05	5	Common Region	20	2	0	Smooth_FLM
228	0.049	0.05	5	Common Region	20	3	0	Smooth_FLM
229	0.932	0.05	5	Common Region	20	4	0	Smooth_FLM
230	0.953	0.05	5	Common Region	20	5	0	Smooth_FLM
231	0.926	0.05	5	Common Region	20	6	0	Smooth_FLM
232	0.05	0.05	5	Common Region	20	7	0	Smooth_FLM
233	0.929	0.05	5	Common Region	20	8	0	Smooth_FLM
234	0.954	0.05	5	Common Region	20	9	0	Smooth_FLM
235	0.74	0.05	5	Common Region	20	1	0.2	LFDA
236	0.694	0.05	5	Common Region	20	2	0.2	LFDA
237	0	0.05	5	Common Region	20	3	0.2	LFDA
238	0.71	0.05	5	Common Region	20	4	0.2	LFDA
239	0.475	0.05	5	Common Region	20	5	0.2	LFDA
240	0.712	0.05	5	Common Region	20	6	0.2	LFDA
241	0	0.05	5	Common Region	20	7	0.2	LFDA
242	0.702	0.05	5	Common Region	20	8	0.2	LFDA
243	0.737	0.05	5	Common Region	20	9	0.2	LFDA
244	0.794	0.05	5	Common Region	20	1	0.2	Smooth_FLM
245	0.741	0.05	5	Common Region	20	2	0.2	Smooth_FLM
246	0.054	0.05	5	Common Region	20	3	0.2	Smooth_FLM
247	0.74	0.05	5	Common Region	20	4	0.2	Smooth_FLM
248	0.801	0.05	5	Common Region	20	5	0.2	Smooth_FLM
249	0.739	0.05	5	Common Region	20	6	0.2	Smooth_FLM
250	0.056	0.05	5	Common Region	20	7	0.2	Smooth_FLM
251	0.746	0.05	5	Common Region	20	8	0.2	Smooth_FLM
252	0.795	0.05	5	Common Region	20	9	0.2	Smooth_FLM
253	0.486	0.05	5	Common Region	20	1	0.5	LFDA
254	0.459	0.05	5	Common Region	20	2	0.5	LFDA
255	0	0.05	5	Common Region	20	3	0.5	LFDA
256	0.477	0.05	5	Common Region	20	4	0.5	LFDA
257	0.239	0.05	5	Common Region	20	5	0.5	LFDA
258	0.476	0.05	5	Common Region	20	6	0.5	LFDA
259	0	0.05	5	Common Region	20	7	0.5	LFDA
260	0.467	0.05	5	Common Region	20	8	0.5	LFDA
261	0.488	0.05	5	Common Region	20	9	0.5	LFDA
262	0.571	0.05	5	Common Region	20	1	0.5	Smooth_FLM
263	0.502	0.05	5	Common Region	20	2	0.5	Smooth_FLM
264	0.051	0.05	5	Common Region	20	3	0.5	Smooth_FLM
265	0.515	0.05	5	Common Region	20	4	0.5	Smooth_FLM
266	0.574	0.05	5	Common Region	20	5	0.5	Smooth_FLM
267	0.505	0.05	5	Common Region	20	6	0.5	Smooth_FLM
268	0.055	0.05	5	Common Region	20	7	0.5	Smooth_FLM
269	0.516	0.05	5	Common Region	20	8	0.5	Smooth_FLM
270	0.564	0.05	5	Common Region	20	9	0.5	Smooth_FLM
271	0.996	0.05	5	Common Region	40	1	0	LFDA
272	0.99	0.05	5	Common Region	40	2	0	LFDA
273	0	0.05	5	Common Region	40	3	0	LFDA
274	0.995	0.05	5	Common Region	40	4	0	LFDA
275	0.961	0.05	5	Common Region	40	5	0	LFDA
276	0.991	0.05	5	Common Region	40	6	0	LFDA
277	0	0.05	5	Common Region	40	7	0	LFDA
278	0.994	0.05	5	Common Region	40	8	0	LFDA
279	0.994	0.05	5	Common Region	40	9	0	LFDA
280	0.998	0.05	5	Common Region	40	1	0	Smooth_FLM
281	0.993	0.05	5	Common Region	40	2	0	Smooth_FLM
282	0.037	0.05	5	Common Region	40	3	0	Smooth_FLM
283	0.997	0.05	5	Common Region	40	4	0	Smooth_FLM
284	0.996	0.05	5	Common Region	40	5	0	Smooth_FLM
285	0.993	0.05	5	Common Region	40	6	0	Smooth_FLM
286	0.045	0.05	5	Common Region	40	7	0	Smooth_FLM
287	0.995	0.05	5	Common Region	40	8	0	Smooth_FLM
288	0.997	0.05	5	Common Region	40	9	0	Smooth_FLM
289	0.897	0.05	5	Common Region	40	1	0.2	LFDA
290	0.882	0.05	5	Common Region	40	2	0.2	LFDA
291	0	0.05	5	Common Region	40	3	0.2	LFDA
292	0.889	0.05	5	Common Region	40	4	0.2	LFDA
293	0.681	0.05	5	Common Region	40	5	0.2	LFDA
294	0.9	0.05	5	Common Region	40	6	0.2	LFDA
295	0	0.05	5	Common Region	40	7	0.2	LFDA
296	0.882	0.05	5	Common Region	40	8	0.2	LFDA
297	0.894	0.05	5	Common Region	40	9	0.2	LFDA
298	0.922	0.05	5	Common Region	40	1	0.2	Smooth_FLM
299	0.901	0.05	5	Common Region	40	2	0.2	Smooth_FLM
300	0.041	0.05	5	Common Region	40	3	0.2	Smooth_FLM
301	0.903	0.05	5	Common Region	40	4	0.2	Smooth_FLM
302	0.92	0.05	5	Common Region	40	5	0.2	Smooth_FLM
303	0.906	0.05	5	Common Region	40	6	0.2	Smooth_FLM
304	0.048	0.05	5	Common Region	40	7	0.2	Smooth_FLM
305	0.904	0.05	5	Common Region	40	8	0.2	Smooth_FLM
306	0.928	0.05	5	Common Region	40	9	0.2	Smooth_FLM
307	0.528	0.05	5	Common Region	40	1	0.5	LFDA
308	0.535	0.05	5	Common Region	40	2	0.5	LFDA
309	0	0.05	5	Common Region	40	3	0.5	LFDA
310	0.574	0.05	5	Common Region	40	4	0.5	LFDA
311	0.255	0.05	5	Common Region	40	5	0.5	LFDA
312	0.553	0.05	5	Common Region	40	6	0.5	LFDA
313	0	0.05	5	Common Region	40	7	0.5	LFDA
314	0.545	0.05	5	Common Region	40	8	0.5	LFDA
315	0.529	0.05	5	Common Region	40	9	0.5	LFDA
316	0.614	0.05	5	Common Region	40	1	0.5	Smooth_FLM
317	0.576	0.05	5	Common Region	40	2	0.5	Smooth_FLM
318	0.045	0.05	5	Common Region	40	3	0.5	Smooth_FLM
319	0.594	0.05	5	Common Region	40	4	0.5	Smooth_FLM
320	0.611	0.05	5	Common Region	40	5	0.5	Smooth_FLM
321	0.578	0.05	5	Common Region	40	6	0.5	Smooth_FLM
322	0.052	0.05	5	Common Region	40	7	0.5	Smooth_FLM
323	0.586	0.05	5	Common Region	40	8	0.5	Smooth_FLM
324	0.622	0.05	5	Common Region	40	9	0.5	Smooth_FLM
325	0.779	0.05	7	Common Region	10	1	0	LFDA
326	0.73	0.05	7	Common Region	10	2	0	LFDA
327	0	0.05	7	Common Region	10	3	0	LFDA
328	0.743	0.05	7	Common Region	10	4	0	LFDA
329	0.539	0.05	7	Common Region	10	5	0	LFDA
330	0.734	0.05	7	Common Region	10	6	0	LFDA
331	0	0.05	7	Common Region	10	7	0	LFDA
332	0.716	0.05	7	Common Region	10	8	0	LFDA
333	0.781	0.05	7	Common Region	10	9	0	LFDA
334	0.835	0.05	7	Common Region	10	1	0	Smooth_FLM
335	0.767	0.05	7	Common Region	10	2	0	Smooth_FLM
336	0.043	0.05	7	Common Region	10	3	0	Smooth_FLM
337	0.776	0.05	7	Common Region	10	4	0	Smooth_FLM
338	0.843	0.05	7	Common Region	10	5	0	Smooth_FLM
339	0.772	0.05	7	Common Region	10	6	0	Smooth_FLM
340	0.061	0.05	7	Common Region	10	7	0	Smooth_FLM
341	0.768	0.05	7	Common Region	10	8	0	Smooth_FLM
342	0.845	0.05	7	Common Region	10	9	0	Smooth_FLM
343	0.632	0.05	7	Common Region	10	1	0.2	LFDA
344	0.574	0.05	7	Common Region	10	2	0.2	LFDA
345	0	0.05	7	Common Region	10	3	0.2	LFDA
346	0.582	0.05	7	Common Region	10	4	0.2	LFDA
347	0.356	0.05	7	Common Region	10	5	0.2	LFDA
348	0.577	0.05	7	Common Region	10	6	0.2	LFDA
349	0	0.05	7	Common Region	10	7	0.2	LFDA
350	0.584	0.05	7	Common Region	10	8	0.2	LFDA
351	0.628	0.05	7	Common Region	10	9	0.2	LFDA
352	0.705	0.05	7	Common Region	10	1	0.2	Smooth_FLM
353	0.624	0.05	7	Common Region	10	2	0.2	Smooth_FLM
354	0.053	0.05	7	Common Region	10	3	0.2	Smooth_FLM
355	0.632	0.05	7	Common Region	10	4	0.2	Smooth_FLM
356	0.705	0.05	7	Common Region	10	5	0.2	Smooth_FLM
357	0.625	0.05	7	Common Region	10	6	0.2	Smooth_FLM
358	0.045	0.05	7	Common Region	10	7	0.2	Smooth_FLM
359	0.641	0.05	7	Common Region	10	8	0.2	Smooth_FLM
360	0.7	0.05	7	Common Region	10	9	0.2	Smooth_FLM
361	0.504	0.05	7	Common Region	10	1	0.5	LFDA
362	0.461	0.05	7	Common Region	10	2	0.5	LFDA
363	0	0.05	7	Common Region	10	3	0.5	LFDA
364	0.467	0.05	7	Common Region	10	4	0.5	LFDA
365	0.248	0.05	7	Common Region	10	5	0.5	LFDA
366	0.459	0.05	7	Common Region	10	6	0.5	LFDA
367	0	0.05	7	Common Region	10	7	0.5	LFDA
368	0.449	0.05	7	Common Region	10	8	0.5	LFDA
369	0.49	0.05	7	Common Region	10	9	0.5	LFDA
370	0.58	0.05	7	Common Region	10	1	0.5	Smooth_FLM
371	0.512	0.05	7	Common Region	10	2	0.5	Smooth_FLM
372	0.049	0.05	7	Common Region	10	3	0.5	Smooth_FLM
373	0.519	0.05	7	Common Region	10	4	0.5	Smooth_FLM
374	0.58	0.05	7	Common Region	10	5	0.5	Smooth_FLM
375	0.502	0.05	7	Common Region	10	6	0.5	Smooth_FLM
376	0.045	0.05	7	Common Region	10	7	0.5	Smooth_FLM
377	0.496	0.05	7	Common Region	10	8	0.5	Smooth_FLM
378	0.57	0.05	7	Common Region	10	9	0.5	Smooth_FLM
379	0.954	0.05	7	Common Region	20	1	0	LFDA
380	0.939	0.05	7	Common Region	20	2	0	LFDA
381	0	0.05	7	Common Region	20	3	0	LFDA
382	0.943	0.05	7	Common Region	20	4	0	LFDA
383	0.776	0.05	7	Common Region	20	5	0	LFDA
384	0.939	0.05	7	Common Region	20	6	0	LFDA
385	0	0.05	7	Common Region	20	7	0	LFDA
386	0.929	0.05	7	Common Region	20	8	0	LFDA
387	0.95	0.05	7	Common Region	20	9	0	LFDA
388	0.969	0.05	7	Common Region	20	1	0	Smooth_FLM
389	0.956	0.05	7	Common Region	20	2	0	Smooth_FLM
390	0.051	0.05	7	Common Region	20	3	0	Smooth_FLM
391	0.951	0.05	7	Common Region	20	4	0	Smooth_FLM
392	0.965	0.05	7	Common Region	20	5	0	Smooth_FLM
393	0.948	0.05	7	Common Region	20	6	0	Smooth_FLM
394	0.053	0.05	7	Common Region	20	7	0	Smooth_FLM
395	0.948	0.05	7	Common Region	20	8	0	Smooth_FLM
396	0.969	0.05	7	Common Region	20	9	0	Smooth_FLM
397	0.728	0.05	7	Common Region	20	1	0.2	LFDA
398	0.714	0.05	7	Common Region	20	2	0.2	LFDA
399	0	0.05	7	Common Region	20	3	0.2	LFDA
400	0.722	0.05	7	Common Region	20	4	0.2	LFDA
401	0.469	0.05	7	Common Region	20	5	0.2	LFDA
402	0.729	0.05	7	Common Region	20	6	0.2	LFDA
403	0	0.05	7	Common Region	20	7	0.2	LFDA
404	0.713	0.05	7	Common Region	20	8	0.2	LFDA
405	0.727	0.05	7	Common Region	20	9	0.2	LFDA
406	0.783	0.05	7	Common Region	20	1	0.2	Smooth_FLM
407	0.755	0.05	7	Common Region	20	2	0.2	Smooth_FLM
408	0.046	0.05	7	Common Region	20	3	0.2	Smooth_FLM
409	0.751	0.05	7	Common Region	20	4	0.2	Smooth_FLM
410	0.789	0.05	7	Common Region	20	5	0.2	Smooth_FLM
411	0.75	0.05	7	Common Region	20	6	0.2	Smooth_FLM
412	0.04	0.05	7	Common Region	20	7	0.2	Smooth_FLM
413	0.746	0.05	7	Common Region	20	8	0.2	Smooth_FLM
414	0.787	0.05	7	Common Region	20	9	0.2	Smooth_FLM
415	0.541	0.05	7	Common Region	20	1	0.5	LFDA
416	0.548	0.05	7	Common Region	20	2	0.5	LFDA
417	0	0.05	7	Common Region	20	3	0.5	LFDA
418	0.557	0.05	7	Common Region	20	4	0.5	LFDA
419	0.269	0.05	7	Common Region	20	5	0.5	LFDA
420	0.538	0.05	7	Common Region	20	6	0.5	LFDA
421	0	0.05	7	Common Region	20	7	0.5	LFDA
422	0.534	0.05	7	Common Region	20	8	0.5	LFDA
423	0.546	0.05	7	Common Region	20	9	0.5	LFDA
424	0.616	0.05	7	Common Region	20	1	0.5	Smooth_FLM
425	0.6	0.05	7	Common Region	20	2	0.5	Smooth_FLM
426	0.038	0.05	7	Common Region	20	3	0.5	Smooth_FLM
427	0.587	0.05	7	Common Region	20	4	0.5	Smooth_FLM
428	0.622	0.05	7	Common Region	20	5	0.5	Smooth_FLM
429	0.564	0.05	7	Common Region	20	6	0.5	Smooth_FLM
430	0.057	0.05	7	Common Region	20	7	0.5	Smooth_FLM
431	0.577	0.05	7	Common Region	20	8	0.5	Smooth_FLM
432	0.623	0.05	7	Common Region	20	9	0.5	Smooth_FLM
433	0.998	0.05	7	Common Region	40	1	0	LFDA
434	0.996	0.05	7	Common Region	40	2	0	LFDA
435	0	0.05	7	Common Region	40	3	0	LFDA
436	0.997	0.05	7	Common Region	40	4	0	LFDA
437	0.981	0.05	7	Common Region	40	5	0	LFDA
438	0.998	0.05	7	Common Region	40	6	0	LFDA
439	0	0.05	7	Common Region	40	7	0	LFDA
440	0.995	0.05	7	Common Region	40	8	0	LFDA
441	0.998	0.05	7	Common Region	40	9	0	LFDA
442	0.998	0.05	7	Common Region	40	1	0	Smooth_FLM
443	0.998	0.05	7	Common Region	40	2	0	Smooth_FLM
444	0.05	0.05	7	Common Region	40	3	0	Smooth_FLM
445	0.998	0.05	7	Common Region	40	4	0	Smooth_FLM
446	0.998	0.05	7	Common Region	40	5	0	Smooth_FLM
447	0.998	0.05	7	Common Region	40	6	0	Smooth_FLM
448	0.057	0.05	7	Common Region	40	7	0	Smooth_FLM
449	0.997	0.05	7	Common Region	40	8	0	Smooth_FLM
450	0.998	0.05	7	Common Region	40	9	0	Smooth_FLM
451	0.892	0.05	7	Common Region	40	1	0.2	LFDA
452	0.888	0.05	7	Common Region	40	2	0.2	LFDA
453	0	0.05	7	Common Region	40	3	0.2	LFDA
454	0.903	0.05	7	Common Region	40	4	0.2	LFDA
455	0.678	0.05	7	Common Region	40	5	0.2	LFDA
456	0.906	0.05	7	Common Region	40	6	0.2	LFDA
457	0	0.05	7	Common Region	40	7	0.2	LFDA
458	0.894	0.05	7	Common Region	40	8	0.2	LFDA
459	0.899	0.05	7	Common Region	40	9	0.2	LFDA
460	0.924	0.05	7	Common Region	40	1	0.2	Smooth_FLM
461	0.907	0.05	7	Common Region	40	2	0.2	Smooth_FLM
462	0.056	0.05	7	Common Region	40	3	0.2	Smooth_FLM
463	0.912	0.05	7	Common Region	40	4	0.2	Smooth_FLM
464	0.926	0.05	7	Common Region	40	5	0.2	Smooth_FLM
465	0.914	0.05	7	Common Region	40	6	0.2	Smooth_FLM
466	0.048	0.05	7	Common Region	40	7	0.2	Smooth_FLM
467	0.904	0.05	7	Common Region	40	8	0.2	Smooth_FLM
468	0.927	0.05	7	Common Region	40	9	0.2	Smooth_FLM
469	0.529	0.05	7	Common Region	40	1	0.5	LFDA
470	0.561	0.05	7	Common Region	40	2	0.5	LFDA
471	0	0.05	7	Common Region	40	3	0.5	LFDA
472	0.565	0.05	7	Common Region	40	4	0.5	LFDA
473	0.269	0.05	7	Common Region	40	5	0.5	LFDA
474	0.574	0.05	7	Common Region	40	6	0.5	LFDA
475	0	0.05	7	Common Region	40	7	0.5	LFDA
476	0.55	0.05	7	Common Region	40	8	0.5	LFDA
477	0.53	0.05	7	Common Region	40	9	0.5	LFDA
478	0.604	0.05	7	Common Region	40	1	0.5	Smooth_FLM
479	0.586	0.05	7	Common Region	40	2	0.5	Smooth_FLM
480	0.042	0.05	7	Common Region	40	3	0.5	Smooth_FLM
481	0.582	0.05	7	Common Region	40	4	0.5	Smooth_FLM
482	0.602	0.05	7	Common Region	40	5	0.5	Smooth_FLM
483	0.603	0.05	7	Common Region	40	6	0.5	Smooth_FLM
484	0.047	0.05	7	Common Region	40	7	0.5	Smooth_FLM
485	0.581	0.05	7	Common Region	40	8	0.5	Smooth_FLM
486	0.612	0.05	7	Common Region	40	9	0.5	Smooth_FLM
487	0.487	0.01	3	Common Region	10	1	0	LFDA
488	0.301	0.01	3	Common Region	10	2	0	LFDA
489	0	0.01	3	Common Region	10	3	0	LFDA
490	0.303	0.01	3	Common Region	10	4	0	LFDA
491	0.247	0.01	3	Common Region	10	5	0	LFDA
492	0.303	0.01	3	Common Region	10	6	0	LFDA
493	0	0.01	3	Common Region	10	7	0	LFDA
494	0.302	0.01	3	Common Region	10	8	0	LFDA
495	0.484	0.01	3	Common Region	10	9	0	LFDA
496	0.577	0.01	3	Common Region	10	1	0	Smooth_FLM
497	0.377	0.01	3	Common Region	10	2	0	Smooth_FLM
498	0.011	0.01	3	Common Region	10	3	0	Smooth_FLM
499	0.375	0.01	3	Common Region	10	4	0	Smooth_FLM
500	0.585	0.01	3	Common Region	10	5	0	Smooth_FLM
501	0.374	0.01	3	Common Region	10	6	0	Smooth_FLM
502	0.007	0.01	3	Common Region	10	7	0	Smooth_FLM
503	0.381	0.01	3	Common Region	10	8	0	Smooth_FLM
504	0.588	0.01	3	Common Region	10	9	0	Smooth_FLM
505	0.329	0.01	3	Common Region	10	1	0.2	LFDA
506	0.179	0.01	3	Common Region	10	2	0.2	LFDA
507	0	0.01	3	Common Region	10	3	0.2	LFDA
508	0.175	0.01	3	Common Region	10	4	0.2	LFDA
509	0.103	0.01	3	Common Region	10	5	0.2	LFDA
510	0.177	0.01	3	Common Region	10	6	0.2	LFDA
511	0	0.01	3	Common Region	10	7	0.2	LFDA
512	0.182	0.01	3	Common Region	10	8	0.2	LFDA
513	0.34	0.01	3	Common Region	10	9	0.2	LFDA
514	0.422	0.01	3	Common Region	10	1	0.2	Smooth_FLM
515	0.238	0.01	3	Common Region	10	2	0.2	Smooth_FLM
516	0.007	0.01	3	Common Region	10	3	0.2	Smooth_FLM
517	0.234	0.01	3	Common Region	10	4	0.2	Smooth_FLM
518	0.418	0.01	3	Common Region	10	5	0.2	Smooth_FLM
519	0.241	0.01	3	Common Region	10	6	0.2	Smooth_FLM
520	0.007	0.01	3	Common Region	10	7	0.2	Smooth_FLM
521	0.238	0.01	3	Common Region	10	8	0.2	Smooth_FLM
522	0.429	0.01	3	Common Region	10	9	0.2	Smooth_FLM
523	0.24	0.01	3	Common Region	10	1	0.5	LFDA
524	0.125	0.01	3	Common Region	10	2	0.5	LFDA
525	0	0.01	3	Common Region	10	3	0.5	LFDA
526	0.139	0.01	3	Common Region	10	4	0.5	LFDA
527	0.071	0.01	3	Common Region	10	5	0.5	LFDA
528	0.127	0.01	3	Common Region	10	6	0.5	LFDA
529	0	0.01	3	Common Region	10	7	0.5	LFDA
530	0.123	0.01	3	Common Region	10	8	0.5	LFDA
531	0.243	0.01	3	Common Region	10	9	0.5	LFDA
532	0.313	0.01	3	Common Region	10	1	0.5	Smooth_FLM
533	0.187	0.01	3	Common Region	10	2	0.5	Smooth_FLM
534	0.004	0.01	3	Common Region	10	3	0.5	Smooth_FLM
535	0.192	0.01	3	Common Region	10	4	0.5	Smooth_FLM
536	0.326	0.01	3	Common Region	10	5	0.5	Smooth_FLM
537	0.181	0.01	3	Common Region	10	6	0.5	Smooth_FLM
538	0.005	0.01	3	Common Region	10	7	0.5	Smooth_FLM
539	0.177	0.01	3	Common Region	10	8	0.5	Smooth_FLM
540	0.314	0.01	3	Common Region	10	9	0.5	Smooth_FLM
541	0.783	0.01	3	Common Region	20	1	0	LFDA
542	0.658	0.01	3	Common Region	20	2	0	LFDA
543	0	0.01	3	Common Region	20	3	0	LFDA
544	0.665	0.01	3	Common Region	20	4	0	LFDA
545	0.5	0.01	3	Common Region	20	5	0	LFDA
546	0.668	0.01	3	Common Region	20	6	0	LFDA
547	0	0.01	3	Common Region	20	7	0	LFDA
548	0.663	0.01	3	Common Region	20	8	0	LFDA
549	0.779	0.01	3	Common Region	20	9	0	LFDA
550	0.833	0.01	3	Common Region	20	1	0	Smooth_FLM
551	0.724	0.01	3	Common Region	20	2	0	Smooth_FLM
552	0.009	0.01	3	Common Region	20	3	0	Smooth_FLM
553	0.711	0.01	3	Common Region	20	4	0	Smooth_FLM
554	0.837	0.01	3	Common Region	20	5	0	Smooth_FLM
555	0.719	0.01	3	Common Region	20	6	0	Smooth_FLM
556	0.012	0.01	3	Common Region	20	7	0	Smooth_FLM
557	0.727	0.01	3	Common Region	20	8	0	Smooth_FLM
558	0.839	0.01	3	Common Region	20	9	0	Smooth_FLM
559	0.526	0.01	3	Common Region	20	1	0.2	LFDA
560	0.383	0.01	3	Common Region	20	2	0.2	LFDA
561	0	0.01	3	Common Region	20	3	0.2	LFDA
562	0.405	0.01	3	Common Region	20	4	0.2	LFDA
563	0.214	0.01	3	Common Region	20	5	0.2	LFDA
564	0.385	0.01	3	Common Region	20	6	0.2	LFDA
565	0	0.01	3	Common Region	20	7	0.2	LFDA
566	0.392	0.01	3	Common Region	20	8	0.2	LFDA
567	0.509	0.01	3	Common Region	20	9	0.2	LFDA
568	0.599	0.01	3	Common Region	20	1	0.2	Smooth_FLM
569	0.454	0.01	3	Common Region	20	2	0.2	Smooth_FLM
570	0.01	0.01	3	Common Region	20	3	0.2	Smooth_FLM
571	0.458	0.01	3	Common Region	20	4	0.2	Smooth_FLM
572	0.592	0.01	3	Common Region	20	5	0.2	Smooth_FLM
573	0.454	0.01	3	Common Region	20	6	0.2	Smooth_FLM
574	0.012	0.01	3	Common Region	20	7	0.2	Smooth_FLM
575	0.462	0.01	3	Common Region	20	8	0.2	Smooth_FLM
576	0.588	0.01	3	Common Region	20	9	0.2	Smooth_FLM
577	0.279	0.01	3	Common Region	20	1	0.5	LFDA
578	0.205	0.01	3	Common Region	20	2	0.5	LFDA
579	0	0.01	3	Common Region	20	3	0.5	LFDA
580	0.225	0.01	3	Common Region	20	4	0.5	LFDA
581	0.09	0.01	3	Common Region	20	5	0.5	LFDA
582	0.214	0.01	3	Common Region	20	6	0.5	LFDA
583	0	0.01	3	Common Region	20	7	0.5	LFDA
584	0.197	0.01	3	Common Region	20	8	0.5	LFDA
585	0.277	0.01	3	Common Region	20	9	0.5	LFDA
586	0.349	0.01	3	Common Region	20	1	0.5	Smooth_FLM
587	0.25	0.01	3	Common Region	20	2	0.5	Smooth_FLM
588	0.007	0.01	3	Common Region	20	3	0.5	Smooth_FLM
589	0.268	0.01	3	Common Region	20	4	0.5	Smooth_FLM
590	0.337	0.01	3	Common Region	20	5	0.5	Smooth_FLM
591	0.253	0.01	3	Common Region	20	6	0.5	Smooth_FLM
592	0.008	0.01	3	Common Region	20	7	0.5	Smooth_FLM
593	0.245	0.01	3	Common Region	20	8	0.5	Smooth_FLM
594	0.349	0.01	3	Common Region	20	9	0.5	Smooth_FLM
595	0.985	0.01	3	Common Region	40	1	0	LFDA
596	0.972	0.01	3	Common Region	40	2	0	LFDA
597	0	0.01	3	Common Region	40	3	0	LFDA
598	0.969	0.01	3	Common Region	40	4	0	LFDA
599	0.905	0.01	3	Common Region	40	5	0	LFDA
600	0.978	0.01	3	Common Region	40	6	0	LFDA
601	0	0.01	3	Common Region	40	7	0	LFDA
602	0.969	0.01	3	Common Region	40	8	0	LFDA
603	0.982	0.01	3	Common Region	40	9	0	LFDA
604	0.987	0.01	3	Common Region	40	1	0	Smooth_FLM
605	0.981	0.01	3	Common Region	40	2	0	Smooth_FLM
606	0.007	0.01	3	Common Region	40	3	0	Smooth_FLM
607	0.973	0.01	3	Common Region	40	4	0	Smooth_FLM
608	0.988	0.01	3	Common Region	40	5	0	Smooth_FLM
609	0.98	0.01	3	Common Region	40	6	0	Smooth_FLM
610	0.008	0.01	3	Common Region	40	7	0	Smooth_FLM
611	0.977	0.01	3	Common Region	40	8	0	Smooth_FLM
612	0.99	0.01	3	Common Region	40	9	0	Smooth_FLM
613	0.705	0.01	3	Common Region	40	1	0.2	LFDA
614	0.654	0.01	3	Common Region	40	2	0.2	LFDA
615	0	0.01	3	Common Region	40	3	0.2	LFDA
616	0.659	0.01	3	Common Region	40	4	0.2	LFDA
617	0.396	0.01	3	Common Region	40	5	0.2	LFDA
618	0.662	0.01	3	Common Region	40	6	0.2	LFDA
619	0	0.01	3	Common Region	40	7	0.2	LFDA
620	0.64	0.01	3	Common Region	40	8	0.2	LFDA
621	0.712	0.01	3	Common Region	40	9	0.2	LFDA
622	0.777	0.01	3	Common Region	40	1	0.2	Smooth_FLM
623	0.704	0.01	3	Common Region	40	2	0.2	Smooth_FLM
624	0.008	0.01	3	Common Region	40	3	0.2	Smooth_FLM
625	0.709	0.01	3	Common Region	40	4	0.2	Smooth_FLM
626	0.774	0.01	3	Common Region	40	5	0.2	Smooth_FLM
627	0.705	0.01	3	Common Region	40	6	0.2	Smooth_FLM
628	0.006	0.01	3	Common Region	40	7	0.2	Smooth_FLM
629	0.695	0.01	3	Common Region	40	8	0.2	Smooth_FLM
630	0.787	0.01	3	Common Region	40	9	0.2	Smooth_FLM
631	0.309	0.01	3	Common Region	40	1	0.5	LFDA
632	0.278	0.01	3	Common Region	40	2	0.5	LFDA
633	0	0.01	3	Common Region	40	3	0.5	LFDA
634	0.301	0.01	3	Common Region	40	4	0.5	LFDA
635	0.096	0.01	3	Common Region	40	5	0.5	LFDA
636	0.293	0.01	3	Common Region	40	6	0.5	LFDA
637	0	0.01	3	Common Region	40	7	0.5	LFDA
638	0.294	0.01	3	Common Region	40	8	0.5	LFDA
639	0.302	0.01	3	Common Region	40	9	0.5	LFDA
640	0.396	0.01	3	Common Region	40	1	0.5	Smooth_FLM
641	0.328	0.01	3	Common Region	40	2	0.5	Smooth_FLM
642	0.016	0.01	3	Common Region	40	3	0.5	Smooth_FLM
643	0.339	0.01	3	Common Region	40	4	0.5	Smooth_FLM
644	0.386	0.01	3	Common Region	40	5	0.5	Smooth_FLM
645	0.326	0.01	3	Common Region	40	6	0.5	Smooth_FLM
646	0.008	0.01	3	Common Region	40	7	0.5	Smooth_FLM
647	0.332	0.01	3	Common Region	40	8	0.5	Smooth_FLM
648	0.388	0.01	3	Common Region	40	9	0.5	Smooth_FLM
649	0.546	0.01	5	Common Region	10	1	0	LFDA
650	0.435	0.01	5	Common Region	10	2	0	LFDA
651	0	0.01	5	Common Region	10	3	0	LFDA
652	0.444	0.01	5	Common Region	10	4	0	LFDA
653	0.267	0.01	5	Common Region	10	5	0	LFDA
654	0.449	0.01	5	Common Region	10	6	0	LFDA
655	0	0.01	5	Common Region	10	7	0	LFDA
656	0.44	0.01	5	Common Region	10	8	0	LFDA
657	0.574	0.01	5	Common Region	10	9	0	LFDA
658	0.632	0.01	5	Common Region	10	1	0	Smooth_FLM
659	0.503	0.01	5	Common Region	10	2	0	Smooth_FLM
660	0.011	0.01	5	Common Region	10	3	0	Smooth_FLM
661	0.501	0.01	5	Common Region	10	4	0	Smooth_FLM
662	0.638	0.01	5	Common Region	10	5	0	Smooth_FLM
663	0.507	0.01	5	Common Region	10	6	0	Smooth_FLM
664	0.014	0.01	5	Common Region	10	7	0	Smooth_FLM
665	0.503	0.01	5	Common Region	10	8	0	Smooth_FLM
666	0.629	0.01	5	Common Region	10	9	0	Smooth_FLM
667	0.389	0.01	5	Common Region	10	1	0.2	LFDA
668	0.301	0.01	5	Common Region	10	2	0.2	LFDA
669	0	0.01	5	Common Region	10	3	0.2	LFDA
670	0.296	0.01	5	Common Region	10	4	0.2	LFDA
671	0.152	0.01	5	Common Region	10	5	0.2	LFDA
672	0.302	0.01	5	Common Region	10	6	0.2	LFDA
673	0	0.01	5	Common Region	10	7	0.2	LFDA
674	0.288	0.01	5	Common Region	10	8	0.2	LFDA
675	0.391	0.01	5	Common Region	10	9	0.2	LFDA
676	0.469	0.01	5	Common Region	10	1	0.2	Smooth_FLM
677	0.366	0.01	5	Common Region	10	2	0.2	Smooth_FLM
678	0.01	0.01	5	Common Region	10	3	0.2	Smooth_FLM
679	0.36	0.01	5	Common Region	10	4	0.2	Smooth_FLM
680	0.474	0.01	5	Common Region	10	5	0.2	Smooth_FLM
681	0.36	0.01	5	Common Region	10	6	0.2	Smooth_FLM
682	0.01	0.01	5	Common Region	10	7	0.2	Smooth_FLM
683	0.339	0.01	5	Common Region	10	8	0.2	Smooth_FLM
684	0.473	0.01	5	Common Region	10	9	0.2	Smooth_FLM
685	0.299	0.01	5	Common Region	10	1	0.5	LFDA
686	0.242	0.01	5	Common Region	10	2	0.5	LFDA
687	0	0.01	5	Common Region	10	3	0.5	LFDA
688	0.236	0.01	5	Common Region	10	4	0.5	LFDA
689	0.11	0.01	5	Common Region	10	5	0.5	LFDA
690	0.235	0.01	5	Common Region	10	6	0.5	LFDA
691	0	0.01	5	Common Region	10	7	0.5	LFDA
692	0.242	0.01	5	Common Region	10	8	0.5	LFDA
693	0.297	0.01	5	Common Region	10	9	0.5	LFDA
694	0.383	0.01	5	Common Region	10	1	0.5	Smooth_FLM
695	0.278	0.01	5	Common Region	10	2	0.5	Smooth_FLM
696	0.012	0.01	5	Common Region	10	3	0.5	Smooth_FLM
697	0.284	0.01	5	Common Region	10	4	0.5	Smooth_FLM
698	0.36	0.01	5	Common Region	10	5	0.5	Smooth_FLM
699	0.283	0.01	5	Common Region	10	6	0.5	Smooth_FLM
700	0.011	0.01	5	Common Region	10	7	0.5	Smooth_FLM
701	0.281	0.01	5	Common Region	10	8	0.5	Smooth_FLM
702	0.354	0.01	5	Common Region	10	9	0.5	Smooth_FLM
703	0.834	0.01	5	Common Region	20	1	0	LFDA
704	0.778	0.01	5	Common Region	20	2	0	LFDA
705	0	0.01	5	Common Region	20	3	0	LFDA
706	0.791	0.01	5	Common Region	20	4	0	LFDA
707	0.539	0.01	5	Common Region	20	5	0	LFDA
708	0.805	0.01	5	Common Region	20	6	0	LFDA
709	0	0.01	5	Common Region	20	7	0	LFDA
710	0.783	0.01	5	Common Region	20	8	0	LFDA
711	0.83	0.01	5	Common Region	20	9	0	LFDA
712	0.876	0.01	5	Common Region	20	1	0	Smooth_FLM
713	0.823	0.01	5	Common Region	20	2	0	Smooth_FLM
714	0.007	0.01	5	Common Region	20	3	0	Smooth_FLM
715	0.826	0.01	5	Common Region	20	4	0	Smooth_FLM
716	0.875	0.01	5	Common Region	20	5	0	Smooth_FLM
717	0.83	0.01	5	Common Region	20	6	0	Smooth_FLM
718	0.014	0.01	5	Common Region	20	7	0	Smooth_FLM
719	0.821	0.01	5	Common Region	20	8	0	Smooth_FLM
720	0.873	0.01	5	Common Region	20	9	0	Smooth_FLM
721	0.529	0.01	5	Common Region	20	1	0.2	LFDA
722	0.492	0.01	5	Common Region	20	2	0.2	LFDA
723	0	0.01	5	Common Region	20	3	0.2	LFDA
724	0.49	0.01	5	Common Region	20	4	0.2	LFDA
725	0.24	0.01	5	Common Region	20	5	0.2	LFDA
726	0.496	0.01	5	Common Region	20	6	0.2	LFDA
727	0	0.01	5	Common Region	20	7	0.2	LFDA
728	0.486	0.01	5	Common Region	20	8	0.2	LFDA
729	0.514	0.01	5	Common Region	20	9	0.2	LFDA
730	0.603	0.01	5	Common Region	20	1	0.2	Smooth_FLM
731	0.542	0.01	5	Common Region	20	2	0.2	Smooth_FLM
732	0.009	0.01	5	Common Region	20	3	0.2	Smooth_FLM
733	0.54	0.01	5	Common Region	20	4	0.2	Smooth_FLM
734	0.598	0.01	5	Common Region	20	5	0.2	Smooth_FLM
735	0.535	0.01	5	Common Region	20	6	0.2	Smooth_FLM
736	0.014	0.01	5	Common Region	20	7	0.2	Smooth_FLM
737	0.544	0.01	5	Common Region	20	8	0.2	Smooth_FLM
738	0.608	0.01	5	Common Region	20	9	0.2	Smooth_FLM
739	0.272	0.01	5	Common Region	20	1	0.5	LFDA
740	0.25	0.01	5	Common Region	20	2	0.5	LFDA
741	0	0.01	5	Common Region	20	3	0.5	LFDA
742	0.273	0.01	5	Common Region	20	4	0.5	LFDA
743	0.111	0.01	5	Common Region	20	5	0.5	LFDA
744	0.27	0.01	5	Common Region	20	6	0.5	LFDA
745	0	0.01	5	Common Region	20	7	0.5	LFDA
746	0.283	0.01	5	Common Region	20	8	0.5	LFDA
747	0.284	0.01	5	Common Region	20	9	0.5	LFDA
748	0.353	0.01	5	Common Region	20	1	0.5	Smooth_FLM
749	0.297	0.01	5	Common Region	20	2	0.5	Smooth_FLM
750	0.015	0.01	5	Common Region	20	3	0.5	Smooth_FLM
751	0.297	0.01	5	Common Region	20	4	0.5	Smooth_FLM
752	0.351	0.01	5	Common Region	20	5	0.5	Smooth_FLM
753	0.294	0.01	5	Common Region	20	6	0.5	Smooth_FLM
754	0.012	0.01	5	Common Region	20	7	0.5	Smooth_FLM
755	0.312	0.01	5	Common Region	20	8	0.5	Smooth_FLM
756	0.346	0.01	5	Common Region	20	9	0.5	Smooth_FLM
757	0.978	0.01	5	Common Region	40	1	0	LFDA
758	0.974	0.01	5	Common Region	40	2	0	LFDA
759	0	0.01	5	Common Region	40	3	0	LFDA
760	0.977	0.01	5	Common Region	40	4	0	LFDA
761	0.901	0.01	5	Common Region	40	5	0	LFDA
762	0.97	0.01	5	Common Region	40	6	0	LFDA
763	0	0.01	5	Common Region	40	7	0	LFDA
764	0.97	0.01	5	Common Region	40	8	0	LFDA
765	0.981	0.01	5	Common Region	40	9	0	LFDA
766	0.986	0.01	5	Common Region	40	1	0	Smooth_FLM
767	0.98	0.01	5	Common Region	40	2	0	Smooth_FLM
768	0.006	0.01	5	Common Region	40	3	0	Smooth_FLM
769	0.981	0.01	5	Common Region	40	4	0	Smooth_FLM
770	0.985	0.01	5	Common Region	40	5	0	Smooth_FLM
771	0.976	0.01	5	Common Region	40	6	0	Smooth_FLM
772	0.014	0.01	5	Common Region	40	7	0	Smooth_FLM
773	0.974	0.01	5	Common Region	40	8	0	Smooth_FLM
774	0.986	0.01	5	Common Region	40	9	0	Smooth_FLM
775	0.737	0.01	5	Common Region	40	1	0.2	LFDA
776	0.733	0.01	5	Common Region	40	2	0.2	LFDA
777	0	0.01	5	Common Region	40	3	0.2	LFDA
778	0.754	0.01	5	Common Region	40	4	0.2	LFDA
779	0.422	0.01	5	Common Region	40	5	0.2	LFDA
780	0.737	0.01	5	Common Region	40	6	0.2	LFDA
781	0	0.01	5	Common Region	40	7	0.2	LFDA
782	0.728	0.01	5	Common Region	40	8	0.2	LFDA
783	0.742	0.01	5	Common Region	40	9	0.2	LFDA
784	0.801	0.01	5	Common Region	40	1	0.2	Smooth_FLM
785	0.76	0.01	5	Common Region	40	2	0.2	Smooth_FLM
786	0.01	0.01	5	Common Region	40	3	0.2	Smooth_FLM
787	0.778	0.01	5	Common Region	40	4	0.2	Smooth_FLM
788	0.801	0.01	5	Common Region	40	5	0.2	Smooth_FLM
789	0.754	0.01	5	Common Region	40	6	0.2	Smooth_FLM
790	0.016	0.01	5	Common Region	40	7	0.2	Smooth_FLM
791	0.757	0.01	5	Common Region	40	8	0.2	Smooth_FLM
792	0.798	0.01	5	Common Region	40	9	0.2	Smooth_FLM
793	0.304	0.01	5	Common Region	40	1	0.5	LFDA
794	0.316	0.01	5	Common Region	40	2	0.5	LFDA
795	0	0.01	5	Common Region	40	3	0.5	LFDA
796	0.342	0.01	5	Common Region	40	4	0.5	LFDA
797	0.109	0.01	5	Common Region	40	5	0.5	LFDA
798	0.34	0.01	5	Common Region	40	6	0.5	LFDA
799	0	0.01	5	Common Region	40	7	0.5	LFDA
800	0.316	0.01	5	Common Region	40	8	0.5	LFDA
801	0.305	0.01	5	Common Region	40	9	0.5	LFDA
802	0.385	0.01	5	Common Region	40	1	0.5	Smooth_FLM
803	0.36	0.01	5	Common Region	40	2	0.5	Smooth_FLM
804	0.012	0.01	5	Common Region	40	3	0.5	Smooth_FLM
805	0.362	0.01	5	Common Region	40	4	0.5	Smooth_FLM
806	0.38	0.01	5	Common Region	40	5	0.5	Smooth_FLM
807	0.361	0.01	5	Common Region	40	6	0.5	Smooth_FLM
808	0.007	0.01	5	Common Region	40	7	0.5	Smooth_FLM
809	0.36	0.01	5	Common Region	40	8	0.5	Smooth_FLM
810	0.387	0.01	5	Common Region	40	9	0.5	Smooth_FLM
811	0.601	0.01	7	Common Region	10	1	0	LFDA
812	0.519	0.01	7	Common Region	10	2	0	LFDA
813	0	0.01	7	Common Region	10	3	0	LFDA
814	0.552	0.01	7	Common Region	10	4	0	LFDA
815	0.291	0.01	7	Common Region	10	5	0	LFDA
816	0.548	0.01	7	Common Region	10	6	0	LFDA
817	0	0.01	7	Common Region	10	7	0	LFDA
818	0.518	0.01	7	Common Region	10	8	0	LFDA
819	0.605	0.01	7	Common Region	10	9	0	LFDA
820	0.673	0.01	7	Common Region	10	1	0	Smooth_FLM
821	0.584	0.01	7	Common Region	10	2	0	Smooth_FLM
822	0.007	0.01	7	Common Region	10	3	0	Smooth_FLM
823	0.591	0.01	7	Common Region	10	4	0	Smooth_FLM
824	0.665	0.01	7	Common Region	10	5	0	Smooth_FLM
825	0.585	0.01	7	Common Region	10	6	0	Smooth_FLM
826	0.016	0.01	7	Common Region	10	7	0	Smooth_FLM
827	0.578	0.01	7	Common Region	10	8	0	Smooth_FLM
828	0.67	0.01	7	Common Region	10	9	0	Smooth_FLM
829	0.421	0.01	7	Common Region	10	1	0.2	LFDA
830	0.366	0.01	7	Common Region	10	2	0.2	LFDA
831	0	0.01	7	Common Region	10	3	0.2	LFDA
832	0.378	0.01	7	Common Region	10	4	0.2	LFDA
833	0.165	0.01	7	Common Region	10	5	0.2	LFDA
834	0.37	0.01	7	Common Region	10	6	0.2	LFDA
835	0	0.01	7	Common Region	10	7	0.2	LFDA
836	0.349	0.01	7	Common Region	10	8	0.2	LFDA
837	0.423	0.01	7	Common Region	10	9	0.2	LFDA
838	0.494	0.01	7	Common Region	10	1	0.2	Smooth_FLM
839	0.426	0.01	7	Common Region	10	2	0.2	Smooth_FLM
840	0.009	0.01	7	Common Region	10	3	0.2	Smooth_FLM
841	0.417	0.01	7	Common Region	10	4	0.2	Smooth_FLM
842	0.503	0.01	7	Common Region	10	5	0.2	Smooth_FLM
843	0.419	0.01	7	Common Region	10	6	0.2	Smooth_FLM
844	0.012	0.01	7	Common Region	10	7	0.2	Smooth_FLM
845	0.405	0.01	7	Common Region	10	8	0.2	Smooth_FLM
846	0.502	0.01	7	Common Region	10	9	0.2	Smooth_FLM
847	0.298	0.01	7	Common Region	10	1	0.5	LFDA
848	0.258	0.01	7	Common Region	10	2	0.5	LFDA
849	0	0.01	7	Common Region	10	3	0.5	LFDA
850	0.268	0.01	7	Common Region	10	4	0.5	LFDA
851	0.105	0.01	7	Common Region	10	5	0.5	LFDA
852	0.262	0.01	7	Common Region	10	6	0.5	LFDA
853	0	0.01	7	Common Region	10	7	0.5	LFDA
854	0.248	0.01	7	Common Region	10	8	0.5	LFDA
855	0.287	0.01	7	Common Region	10	9	0.5	LFDA
856	0.369	0.01	7	Common Region	10	1	0.5	Smooth_FLM
857	0.296	0.01	7	Common Region	10	2	0.5	Smooth_FLM
858	0.005	0.01	7	Common Region	10	3	0.5	Smooth_FLM
859	0.302	0.01	7	Common Region	10	4	0.5	Smooth_FLM
860	0.356	0.01	7	Common Region	10	5	0.5	Smooth_FLM
861	0.3	0.01	7	Common Region	10	6	0.5	Smooth_FLM
862	0.012	0.01	7	Common Region	10	7	0.5	Smooth_FLM
863	0.289	0.01	7	Common Region	10	8	0.5	Smooth_FLM
864	0.367	0.01	7	Common Region	10	9	0.5	Smooth_FLM
865	0.836	0.01	7	Common Region	20	1	0	LFDA
866	0.811	0.01	7	Common Region	20	2	0	LFDA
867	0	0.01	7	Common Region	20	3	0	LFDA
868	0.812	0.01	7	Common Region	20	4	0	LFDA
869	0.555	0.01	7	Common Region	20	5	0	LFDA
870	0.815	0.01	7	Common Region	20	6	0	LFDA
871	0	0.01	7	Common Region	20	7	0	LFDA
872	0.808	0.01	7	Common Region	20	8	0	LFDA
873	0.831	0.01	7	Common Region	20	9	0	LFDA
874	0.88	0.01	7	Common Region	20	1	0	Smooth_FLM
875	0.843	0.01	7	Common Region	20	2	0	Smooth_FLM
876	0.007	0.01	7	Common Region	20	3	0	Smooth_FLM
877	0.838	0.01	7	Common Region	20	4	0	Smooth_FLM
878	0.875	0.01	7	Common Region	20	5	0	Smooth_FLM
879	0.831	0.01	7	Common Region	20	6	0	Smooth_FLM
880	0.011	0.01	7	Common Region	20	7	0	Smooth_FLM
881	0.846	0.01	7	Common Region	20	8	0	Smooth_FLM
882	0.878	0.01	7	Common Region	20	9	0	Smooth_FLM
883	0.515	0.01	7	Common Region	20	1	0.2	LFDA
884	0.505	0.01	7	Common Region	20	2	0.2	LFDA
885	0	0.01	7	Common Region	20	3	0.2	LFDA
886	0.519	0.01	7	Common Region	20	4	0.2	LFDA
887	0.225	0.01	7	Common Region	20	5	0.2	LFDA
888	0.543	0.01	7	Common Region	20	6	0.2	LFDA
889	0	0.01	7	Common Region	20	7	0.2	LFDA
890	0.509	0.01	7	Common Region	20	8	0.2	LFDA
891	0.521	0.01	7	Common Region	20	9	0.2	LFDA
892	0.596	0.01	7	Common Region	20	1	0.2	Smooth_FLM
893	0.55	0.01	7	Common Region	20	2	0.2	Smooth_FLM
894	0.014	0.01	7	Common Region	20	3	0.2	Smooth_FLM
895	0.538	0.01	7	Common Region	20	4	0.2	Smooth_FLM
896	0.6	0.01	7	Common Region	20	5	0.2	Smooth_FLM
897	0.567	0.01	7	Common Region	20	6	0.2	Smooth_FLM
898	0.011	0.01	7	Common Region	20	7	0.2	Smooth_FLM
899	0.546	0.01	7	Common Region	20	8	0.2	Smooth_FLM
900	0.594	0.01	7	Common Region	20	9	0.2	Smooth_FLM
901	0.319	0.01	7	Common Region	20	1	0.5	LFDA
902	0.327	0.01	7	Common Region	20	2	0.5	LFDA
903	0	0.01	7	Common Region	20	3	0.5	LFDA
904	0.338	0.01	7	Common Region	20	4	0.5	LFDA
905	0.11	0.01	7	Common Region	20	5	0.5	LFDA
906	0.33	0.01	7	Common Region	20	6	0.5	LFDA
907	0	0.01	7	Common Region	20	7	0.5	LFDA
908	0.311	0.01	7	Common Region	20	8	0.5	LFDA
909	0.319	0.01	7	Common Region	20	9	0.5	LFDA
910	0.401	0.01	7	Common Region	20	1	0.5	Smooth_FLM
911	0.361	0.01	7	Common Region	20	2	0.5	Smooth_FLM
912	0.006	0.01	7	Common Region	20	3	0.5	Smooth_FLM
913	0.365	0.01	7	Common Region	20	4	0.5	Smooth_FLM
914	0.401	0.01	7	Common Region	20	5	0.5	Smooth_FLM
915	0.353	0.01	7	Common Region	20	6	0.5	Smooth_FLM
916	0.015	0.01	7	Common Region	20	7	0.5	Smooth_FLM
917	0.354	0.01	7	Common Region	20	8	0.5	Smooth_FLM
918	0.395	0.01	7	Common Region	20	9	0.5	Smooth_FLM
919	0.987	0.01	7	Common Region	40	1	0	LFDA
920	0.984	0.01	7	Common Region	40	2	0	LFDA
921	0	0.01	7	Common Region	40	3	0	LFDA
922	0.987	0.01	7	Common Region	40	4	0	LFDA
923	0.904	0.01	7	Common Region	40	5	0	LFDA
924	0.987	0.01	7	Common Region	40	6	0	LFDA
925	0	0.01	7	Common Region	40	7	0	LFDA
926	0.988	0.01	7	Common Region	40	8	0	LFDA
927	0.987	0.01	7	Common Region	40	9	0	LFDA
928	0.991	0.01	7	Common Region	40	1	0	Smooth_FLM
929	0.988	0.01	7	Common Region	40	2	0	Smooth_FLM
930	0.013	0.01	7	Common Region	40	3	0	Smooth_FLM
931	0.988	0.01	7	Common Region	40	4	0	Smooth_FLM
932	0.992	0.01	7	Common Region	40	5	0	Smooth_FLM
933	0.987	0.01	7	Common Region	40	6	0	Smooth_FLM
934	0.014	0.01	7	Common Region	40	7	0	Smooth_FLM
935	0.992	0.01	7	Common Region	40	8	0	Smooth_FLM
936	0.993	0.01	7	Common Region	40	9	0	Smooth_FLM
937	0.741	0.01	7	Common Region	40	1	0.2	LFDA
938	0.744	0.01	7	Common Region	40	2	0.2	LFDA
939	0	0.01	7	Common Region	40	3	0.2	LFDA
940	0.759	0.01	7	Common Region	40	4	0.2	LFDA
941	0.439	0.01	7	Common Region	40	5	0.2	LFDA
942	0.753	0.01	7	Common Region	40	6	0.2	LFDA
943	0	0.01	7	Common Region	40	7	0.2	LFDA
944	0.735	0.01	7	Common Region	40	8	0.2	LFDA
945	0.73	0.01	7	Common Region	40	9	0.2	LFDA
946	0.797	0.01	7	Common Region	40	1	0.2	Smooth_FLM
947	0.772	0.01	7	Common Region	40	2	0.2	Smooth_FLM
948	0.008	0.01	7	Common Region	40	3	0.2	Smooth_FLM
949	0.779	0.01	7	Common Region	40	4	0.2	Smooth_FLM
950	0.791	0.01	7	Common Region	40	5	0.2	Smooth_FLM
951	0.773	0.01	7	Common Region	40	6	0.2	Smooth_FLM
952	0.008	0.01	7	Common Region	40	7	0.2	Smooth_FLM
953	0.77	0.01	7	Common Region	40	8	0.2	Smooth_FLM
954	0.801	0.01	7	Common Region	40	9	0.2	Smooth_FLM
955	0.332	0.01	7	Common Region	40	1	0.5	LFDA
956	0.351	0.01	7	Common Region	40	2	0.5	LFDA
957	0	0.01	7	Common Region	40	3	0.5	LFDA
958	0.366	0.01	7	Common Region	40	4	0.5	LFDA
959	0.104	0.01	7	Common Region	40	5	0.5	LFDA
960	0.366	0.01	7	Common Region	40	6	0.5	LFDA
961	0	0.01	7	Common Region	40	7	0.5	LFDA
962	0.349	0.01	7	Common Region	40	8	0.5	LFDA
963	0.333	0.01	7	Common Region	40	9	0.5	LFDA
964	0.404	0.01	7	Common Region	40	1	0.5	Smooth_FLM
965	0.382	0.01	7	Common Region	40	2	0.5	Smooth_FLM
966	0.01	0.01	7	Common Region	40	3	0.5	Smooth_FLM
967	0.387	0.01	7	Common Region	40	4	0.5	Smooth_FLM
968	0.399	0.01	7	Common Region	40	5	0.5	Smooth_FLM
969	0.38	0.01	7	Common Region	40	6	0.5	Smooth_FLM
970	0.01	0.01	7	Common Region	40	7	0.5	Smooth_FLM
971	0.382	0.01	7	Common Region	40	8	0.5	Smooth_FLM
972	0.402	0.01	7	Common Region	40	9	0.5	Smooth_FLM
973	0.284	0.001	3	Common Region	10	1	0	LFDA
974	0.126	0.001	3	Common Region	10	2	0	LFDA
975	0	0.001	3	Common Region	10	3	0	LFDA
976	0.143	0.001	3	Common Region	10	4	0	LFDA
977	0.082	0.001	3	Common Region	10	5	0	LFDA
978	0.113	0.001	3	Common Region	10	6	0	LFDA
979	0	0.001	3	Common Region	10	7	0	LFDA
980	0.127	0.001	3	Common Region	10	8	0	LFDA
981	0.276	0.001	3	Common Region	10	9	0	LFDA
982	0.364	0.001	3	Common Region	10	1	0	Smooth_FLM
983	0.172	0.001	3	Common Region	10	2	0	Smooth_FLM
984	0.002	0.001	3	Common Region	10	3	0	Smooth_FLM
985	0.193	0.001	3	Common Region	10	4	0	Smooth_FLM
986	0.36	0.001	3	Common Region	10	5	0	Smooth_FLM
987	0.178	0.001	3	Common Region	10	6	0	Smooth_FLM
988	0.001	0.001	3	Common Region	10	7	0	Smooth_FLM
989	0.182	0.001	3	Common Region	10	8	0	Smooth_FLM
990	0.356	0.001	3	Common Region	10	9	0	Smooth_FLM
991	0.123	0.001	3	Common Region	10	1	0.2	LFDA
992	0.056	0.001	3	Common Region	10	2	0.2	LFDA
993	0	0.001	3	Common Region	10	3	0.2	LFDA
994	0.053	0.001	3	Common Region	10	4	0.2	LFDA
995	0.032	0.001	3	Common Region	10	5	0.2	LFDA
996	0.053	0.001	3	Common Region	10	6	0.2	LFDA
997	0	0.001	3	Common Region	10	7	0.2	LFDA
998	0.064	0.001	3	Common Region	10	8	0.2	LFDA
999	0.128	0.001	3	Common Region	10	9	0.2	LFDA
1000	0.18	0.001	3	Common Region	10	1	0.2	Smooth_FLM
1001	0.085	0.001	3	Common Region	10	2	0.2	Smooth_FLM
1002	0	0.001	3	Common Region	10	3	0.2	Smooth_FLM
1003	0.093	0.001	3	Common Region	10	4	0.2	Smooth_FLM
1004	0.171	0.001	3	Common Region	10	5	0.2	Smooth_FLM
1005	0.076	0.001	3	Common Region	10	6	0.2	Smooth_FLM
1006	0.001	0.001	3	Common Region	10	7	0.2	Smooth_FLM
1007	0.087	0.001	3	Common Region	10	8	0.2	Smooth_FLM
1008	0.196	0.001	3	Common Region	10	9	0.2	Smooth_FLM
1009	0.089	0.001	3	Common Region	10	1	0.5	LFDA
1010	0.05	0.001	3	Common Region	10	2	0.5	LFDA
1011	0	0.001	3	Common Region	10	3	0.5	LFDA
1012	0.029	0.001	3	Common Region	10	4	0.5	LFDA
1013	0.018	0.001	3	Common Region	10	5	0.5	LFDA
1014	0.033	0.001	3	Common Region	10	6	0.5	LFDA
1015	0	0.001	3	Common Region	10	7	0.5	LFDA
1016	0.031	0.001	3	Common Region	10	8	0.5	LFDA
1017	0.09	0.001	3	Common Region	10	9	0.5	LFDA
1018	0.119	0.001	3	Common Region	10	1	0.5	Smooth_FLM
1019	0.063	0.001	3	Common Region	10	2	0.5	Smooth_FLM
1020	0	0.001	3	Common Region	10	3	0.5	Smooth_FLM
1021	0.056	0.001	3	Common Region	10	4	0.5	Smooth_FLM
1022	0.129	0.001	3	Common Region	10	5	0.5	Smooth_FLM
1023	0.052	0.001	3	Common Region	10	6	0.5	Smooth_FLM
1024	0.001	0.001	3	Common Region	10	7	0.5	Smooth_FLM
1025	0.051	0.001	3	Common Region	10	8	0.5	Smooth_FLM
1026	0.141	0.001	3	Common Region	10	9	0.5	Smooth_FLM
1027	0.584	0.001	3	Common Region	20	1	0	LFDA
1028	0.407	0.001	3	Common Region	20	2	0	LFDA
1029	0	0.001	3	Common Region	20	3	0	LFDA
1030	0.409	0.001	3	Common Region	20	4	0	LFDA
1031	0.213	0.001	3	Common Region	20	5	0	LFDA
1032	0.422	0.001	3	Common Region	20	6	0	LFDA
1033	0	0.001	3	Common Region	20	7	0	LFDA
1034	0.417	0.001	3	Common Region	20	8	0	LFDA
1035	0.57	0.001	3	Common Region	20	9	0	LFDA
1036	0.656	0.001	3	Common Region	20	1	0	Smooth_FLM
1037	0.473	0.001	3	Common Region	20	2	0	Smooth_FLM
1038	0.001	0.001	3	Common Region	20	3	0	Smooth_FLM
1039	0.465	0.001	3	Common Region	20	4	0	Smooth_FLM
1040	0.656	0.001	3	Common Region	20	5	0	Smooth_FLM
1041	0.474	0.001	3	Common Region	20	6	0	Smooth_FLM
1042	0	0.001	3	Common Region	20	7	0	Smooth_FLM
1043	0.48	0.001	3	Common Region	20	8	0	Smooth_FLM
1044	0.66	0.001	3	Common Region	20	9	0	Smooth_FLM
1045	0.28	0.001	3	Common Region	20	1	0.2	LFDA
1046	0.172	0.001	3	Common Region	20	2	0.2	LFDA
1047	0	0.001	3	Common Region	20	3	0.2	LFDA
1048	0.188	0.001	3	Common Region	20	4	0.2	LFDA
1049	0.073	0.001	3	Common Region	20	5	0.2	LFDA
1050	0.173	0.001	3	Common Region	20	6	0.2	LFDA
1051	0	0.001	3	Common Region	20	7	0.2	LFDA
1052	0.173	0.001	3	Common Region	20	8	0.2	LFDA
1053	0.273	0.001	3	Common Region	20	9	0.2	LFDA
1054	0.364	0.001	3	Common Region	20	1	0.2	Smooth_FLM
1055	0.221	0.001	3	Common Region	20	2	0.2	Smooth_FLM
1056	0	0.001	3	Common Region	20	3	0.2	Smooth_FLM
1057	0.227	0.001	3	Common Region	20	4	0.2	Smooth_FLM
1058	0.357	0.001	3	Common Region	20	5	0.2	Smooth_FLM
1059	0.208	0.001	3	Common Region	20	6	0.2	Smooth_FLM
1060	0.001	0.001	3	Common Region	20	7	0.2	Smooth_FLM
1061	0.215	0.001	3	Common Region	20	8	0.2	Smooth_FLM
1062	0.336	0.001	3	Common Region	20	9	0.2	Smooth_FLM
1063	0.125	0.001	3	Common Region	20	1	0.5	LFDA
1064	0.079	0.001	3	Common Region	20	2	0.5	LFDA
1065	0	0.001	3	Common Region	20	3	0.5	LFDA
1066	0.088	0.001	3	Common Region	20	4	0.5	LFDA
1067	0.02	0.001	3	Common Region	20	5	0.5	LFDA
1068	0.087	0.001	3	Common Region	20	6	0.5	LFDA
1069	0	0.001	3	Common Region	20	7	0.5	LFDA
1070	0.08	0.001	3	Common Region	20	8	0.5	LFDA
1071	0.124	0.001	3	Common Region	20	9	0.5	LFDA
1072	0.169	0.001	3	Common Region	20	1	0.5	Smooth_FLM
1073	0.107	0.001	3	Common Region	20	2	0.5	Smooth_FLM
1074	0.001	0.001	3	Common Region	20	3	0.5	Smooth_FLM
1075	0.11	0.001	3	Common Region	20	4	0.5	Smooth_FLM
1076	0.176	0.001	3	Common Region	20	5	0.5	Smooth_FLM
1077	0.108	0.001	3	Common Region	20	6	0.5	Smooth_FLM
1078	0.001	0.001	3	Common Region	20	7	0.5	Smooth_FLM
1079	0.1	0.001	3	Common Region	20	8	0.5	Smooth_FLM
1080	0.183	0.001	3	Common Region	20	9	0.5	Smooth_FLM
1081	0.938	0.001	3	Common Region	40	1	0	LFDA
1082	0.887	0.001	3	Common Region	40	2	0	LFDA
1083	0	0.001	3	Common Region	40	3	0	LFDA
1084	0.903	0.001	3	Common Region	40	4	0	LFDA
1085	0.715	0.001	3	Common Region	40	5	0	LFDA
1086	0.903	0.001	3	Common Region	40	6	0	LFDA
1087	0	0.001	3	Common Region	40	7	0	LFDA
1088	0.905	0.001	3	Common Region	40	8	0	LFDA
1089	0.936	0.001	3	Common Region	40	9	0	LFDA
1090	0.954	0.001	3	Common Region	40	1	0	Smooth_FLM
1091	0.914	0.001	3	Common Region	40	2	0	Smooth_FLM
1092	0	0.001	3	Common Region	40	3	0	Smooth_FLM
1093	0.915	0.001	3	Common Region	40	4	0	Smooth_FLM
1094	0.953	0.001	3	Common Region	40	5	0	Smooth_FLM
1095	0.921	0.001	3	Common Region	40	6	0	Smooth_FLM
1096	0.001	0.001	3	Common Region	40	7	0	Smooth_FLM
1097	0.926	0.001	3	Common Region	40	8	0	Smooth_FLM
1098	0.954	0.001	3	Common Region	40	9	0	Smooth_FLM
1099	0.468	0.001	3	Common Region	40	1	0.2	LFDA
1100	0.414	0.001	3	Common Region	40	2	0.2	LFDA
1101	0	0.001	3	Common Region	40	3	0.2	LFDA
1102	0.406	0.001	3	Common Region	40	4	0.2	LFDA
1103	0.165	0.001	3	Common Region	40	5	0.2	LFDA
1104	0.416	0.001	3	Common Region	40	6	0.2	LFDA
1105	0	0.001	3	Common Region	40	7	0.2	LFDA
1106	0.412	0.001	3	Common Region	40	8	0.2	LFDA
1107	0.463	0.001	3	Common Region	40	9	0.2	LFDA
1108	0.538	0.001	3	Common Region	40	1	0.2	Smooth_FLM
1109	0.449	0.001	3	Common Region	40	2	0.2	Smooth_FLM
1110	0	0.001	3	Common Region	40	3	0.2	Smooth_FLM
1111	0.437	0.001	3	Common Region	40	4	0.2	Smooth_FLM
1112	0.531	0.001	3	Common Region	40	5	0.2	Smooth_FLM
1113	0.451	0.001	3	Common Region	40	6	0.2	Smooth_FLM
1114	0	0.001	3	Common Region	40	7	0.2	Smooth_FLM
1115	0.452	0.001	3	Common Region	40	8	0.2	Smooth_FLM
1116	0.539	0.001	3	Common Region	40	9	0.2	Smooth_FLM
1117	0.13	0.001	3	Common Region	40	1	0.5	LFDA
1118	0.117	0.001	3	Common Region	40	2	0.5	LFDA
1119	0	0.001	3	Common Region	40	3	0.5	LFDA
1120	0.126	0.001	3	Common Region	40	4	0.5	LFDA
1121	0.029	0.001	3	Common Region	40	5	0.5	LFDA
1122	0.116	0.001	3	Common Region	40	6	0.5	LFDA
1123	0	0.001	3	Common Region	40	7	0.5	LFDA
1124	0.116	0.001	3	Common Region	40	8	0.5	LFDA
1125	0.133	0.001	3	Common Region	40	9	0.5	LFDA
1126	0.177	0.001	3	Common Region	40	1	0.5	Smooth_FLM
1127	0.145	0.001	3	Common Region	40	2	0.5	Smooth_FLM
1128	0.001	0.001	3	Common Region	40	3	0.5	Smooth_FLM
1129	0.143	0.001	3	Common Region	40	4	0.5	Smooth_FLM
1130	0.18	0.001	3	Common Region	40	5	0.5	Smooth_FLM
1131	0.138	0.001	3	Common Region	40	6	0.5	Smooth_FLM
1132	0	0.001	3	Common Region	40	7	0.5	Smooth_FLM
1133	0.144	0.001	3	Common Region	40	8	0.5	Smooth_FLM
1134	0.186	0.001	3	Common Region	40	9	0.5	Smooth_FLM
1135	0.311	0.001	5	Common Region	10	1	0	LFDA
1136	0.23	0.001	5	Common Region	10	2	0	LFDA
1137	0	0.001	5	Common Region	10	3	0	LFDA
1138	0.23	0.001	5	Common Region	10	4	0	LFDA
1139	0.082	0.001	5	Common Region	10	5	0	LFDA
1140	0.221	0.001	5	Common Region	10	6	0	LFDA
1141	0	0.001	5	Common Region	10	7	0	LFDA
1142	0.221	0.001	5	Common Region	10	8	0	LFDA
1143	0.325	0.001	5	Common Region	10	9	0	LFDA
1144	0.402	0.001	5	Common Region	10	1	0	Smooth_FLM
1145	0.278	0.001	5	Common Region	10	2	0	Smooth_FLM
1146	0.002	0.001	5	Common Region	10	3	0	Smooth_FLM
1147	0.267	0.001	5	Common Region	10	4	0	Smooth_FLM
1148	0.404	0.001	5	Common Region	10	5	0	Smooth_FLM
1149	0.271	0.001	5	Common Region	10	6	0	Smooth_FLM
1150	0.002	0.001	5	Common Region	10	7	0	Smooth_FLM
1151	0.273	0.001	5	Common Region	10	8	0	Smooth_FLM
1152	0.414	0.001	5	Common Region	10	9	0	Smooth_FLM
1153	0.182	0.001	5	Common Region	10	1	0.2	LFDA
1154	0.131	0.001	5	Common Region	10	2	0.2	LFDA
1155	0	0.001	5	Common Region	10	3	0.2	LFDA
1156	0.118	0.001	5	Common Region	10	4	0.2	LFDA
1157	0.043	0.001	5	Common Region	10	5	0.2	LFDA
1158	0.119	0.001	5	Common Region	10	6	0.2	LFDA
1159	0	0.001	5	Common Region	10	7	0.2	LFDA
1160	0.11	0.001	5	Common Region	10	8	0.2	LFDA
1161	0.174	0.001	5	Common Region	10	9	0.2	LFDA
1162	0.253	0.001	5	Common Region	10	1	0.2	Smooth_FLM
1163	0.17	0.001	5	Common Region	10	2	0.2	Smooth_FLM
1164	0	0.001	5	Common Region	10	3	0.2	Smooth_FLM
1165	0.152	0.001	5	Common Region	10	4	0.2	Smooth_FLM
1166	0.24	0.001	5	Common Region	10	5	0.2	Smooth_FLM
1167	0.146	0.001	5	Common Region	10	6	0.2	Smooth_FLM
1168	0	0.001	5	Common Region	10	7	0.2	Smooth_FLM
1169	0.145	0.001	5	Common Region	10	8	0.2	Smooth_FLM
1170	0.238	0.001	5	Common Region	10	9	0.2	Smooth_FLM
1171	0.132	0.001	5	Common Region	10	1	0.5	LFDA
1172	0.095	0.001	5	Common Region	10	2	0.5	LFDA
1173	0	0.001	5	Common Region	10	3	0.5	LFDA
1174	0.097	0.001	5	Common Region	10	4	0.5	LFDA
1175	0.031	0.001	5	Common Region	10	5	0.5	LFDA
1176	0.102	0.001	5	Common Region	10	6	0.5	LFDA
1177	0	0.001	5	Common Region	10	7	0.5	LFDA
1178	0.089	0.001	5	Common Region	10	8	0.5	LFDA
1179	0.13	0.001	5	Common Region	10	9	0.5	LFDA
1180	0.189	0.001	5	Common Region	10	1	0.5	Smooth_FLM
1181	0.121	0.001	5	Common Region	10	2	0.5	Smooth_FLM
1182	0.002	0.001	5	Common Region	10	3	0.5	Smooth_FLM
1183	0.119	0.001	5	Common Region	10	4	0.5	Smooth_FLM
1184	0.185	0.001	5	Common Region	10	5	0.5	Smooth_FLM
1185	0.123	0.001	5	Common Region	10	6	0.5	Smooth_FLM
1186	0.002	0.001	5	Common Region	10	7	0.5	Smooth_FLM
1187	0.112	0.001	5	Common Region	10	8	0.5	Smooth_FLM
1188	0.175	0.001	5	Common Region	10	9	0.5	Smooth_FLM
1189	0.614	0.001	5	Common Region	20	1	0	LFDA
1190	0.546	0.001	5	Common Region	20	2	0	LFDA
1191	0	0.001	5	Common Region	20	3	0	LFDA
1192	0.577	0.001	5	Common Region	20	4	0	LFDA
1193	0.262	0.001	5	Common Region	20	5	0	LFDA
1194	0.571	0.001	5	Common Region	20	6	0	LFDA
1195	0	0.001	5	Common Region	20	7	0	LFDA
1196	0.556	0.001	5	Common Region	20	8	0	LFDA
1197	0.615	0.001	5	Common Region	20	9	0	LFDA
1198	0.694	0.001	5	Common Region	20	1	0	Smooth_FLM
1199	0.601	0.001	5	Common Region	20	2	0	Smooth_FLM
1200	0.001	0.001	5	Common Region	20	3	0	Smooth_FLM
1201	0.607	0.001	5	Common Region	20	4	0	Smooth_FLM
1202	0.682	0.001	5	Common Region	20	5	0	Smooth_FLM
1203	0.601	0.001	5	Common Region	20	6	0	Smooth_FLM
1204	0	0.001	5	Common Region	20	7	0	Smooth_FLM
1205	0.61	0.001	5	Common Region	20	8	0	Smooth_FLM
1206	0.703	0.001	5	Common Region	20	9	0	Smooth_FLM
1207	0.281	0.001	5	Common Region	20	1	0.2	LFDA
1208	0.259	0.001	5	Common Region	20	2	0.2	LFDA
1209	0	0.001	5	Common Region	20	3	0.2	LFDA
1210	0.279	0.001	5	Common Region	20	4	0.2	LFDA
1211	0.089	0.001	5	Common Region	20	5	0.2	LFDA
1212	0.272	0.001	5	Common Region	20	6	0.2	LFDA
1213	0	0.001	5	Common Region	20	7	0.2	LFDA
1214	0.271	0.001	5	Common Region	20	8	0.2	LFDA
1215	0.294	0.001	5	Common Region	20	9	0.2	LFDA
1216	0.355	0.001	5	Common Region	20	1	0.2	Smooth_FLM
1217	0.301	0.001	5	Common Region	20	2	0.2	Smooth_FLM
1218	0.002	0.001	5	Common Region	20	3	0.2	Smooth_FLM
1219	0.303	0.001	5	Common Region	20	4	0.2	Smooth_FLM
1220	0.364	0.001	5	Common Region	20	5	0.2	Smooth_FLM
1221	0.298	0.001	5	Common Region	20	6	0.2	Smooth_FLM
1222	0.001	0.001	5	Common Region	20	7	0.2	Smooth_FLM
1223	0.301	0.001	5	Common Region	20	8	0.2	Smooth_FLM
1224	0.361	0.001	5	Common Region	20	9	0.2	Smooth_FLM
1225	0.133	0.001	5	Common Region	20	1	0.5	LFDA
1226	0.12	0.001	5	Common Region	20	2	0.5	LFDA
1227	0	0.001	5	Common Region	20	3	0.5	LFDA
1228	0.129	0.001	5	Common Region	20	4	0.5	LFDA
1229	0.028	0.001	5	Common Region	20	5	0.5	LFDA
1230	0.123	0.001	5	Common Region	20	6	0.5	LFDA
1231	0	0.001	5	Common Region	20	7	0.5	LFDA
1232	0.128	0.001	5	Common Region	20	8	0.5	LFDA
1233	0.135	0.001	5	Common Region	20	9	0.5	LFDA
1234	0.18	0.001	5	Common Region	20	1	0.5	Smooth_FLM
1235	0.135	0.001	5	Common Region	20	2	0.5	Smooth_FLM
1236	0.002	0.001	5	Common Region	20	3	0.5	Smooth_FLM
1237	0.149	0.001	5	Common Region	20	4	0.5	Smooth_FLM
1238	0.176	0.001	5	Common Region	20	5	0.5	Smooth_FLM
1239	0.143	0.001	5	Common Region	20	6	0.5	Smooth_FLM
1240	0	0.001	5	Common Region	20	7	0.5	Smooth_FLM
1241	0.146	0.001	5	Common Region	20	8	0.5	Smooth_FLM
1242	0.179	0.001	5	Common Region	20	9	0.5	Smooth_FLM
1243	0.929	0.001	5	Common Region	40	1	0	LFDA
1244	0.917	0.001	5	Common Region	40	2	0	LFDA
1245	0	0.001	5	Common Region	40	3	0	LFDA
1246	0.916	0.001	5	Common Region	40	4	0	LFDA
1247	0.708	0.001	5	Common Region	40	5	0	LFDA
1248	0.922	0.001	5	Common Region	40	6	0	LFDA
1249	0	0.001	5	Common Region	40	7	0	LFDA
1250	0.908	0.001	5	Common Region	40	8	0	LFDA
1251	0.931	0.001	5	Common Region	40	9	0	LFDA
1252	0.949	0.001	5	Common Region	40	1	0	Smooth_FLM
1253	0.934	0.001	5	Common Region	40	2	0	Smooth_FLM
1254	0.002	0.001	5	Common Region	40	3	0	Smooth_FLM
1255	0.926	0.001	5	Common Region	40	4	0	Smooth_FLM
1256	0.946	0.001	5	Common Region	40	5	0	Smooth_FLM
1257	0.928	0.001	5	Common Region	40	6	0	Smooth_FLM
1258	0.001	0.001	5	Common Region	40	7	0	Smooth_FLM
1259	0.927	0.001	5	Common Region	40	8	0	Smooth_FLM
1260	0.947	0.001	5	Common Region	40	9	0	Smooth_FLM
1261	0.501	0.001	5	Common Region	40	1	0.2	LFDA
1262	0.478	0.001	5	Common Region	40	2	0.2	LFDA
1263	0	0.001	5	Common Region	40	3	0.2	LFDA
1264	0.513	0.001	5	Common Region	40	4	0.2	LFDA
1265	0.193	0.001	5	Common Region	40	5	0.2	LFDA
1266	0.497	0.001	5	Common Region	40	6	0.2	LFDA
1267	0	0.001	5	Common Region	40	7	0.2	LFDA
1268	0.495	0.001	5	Common Region	40	8	0.2	LFDA
1269	0.501	0.001	5	Common Region	40	9	0.2	LFDA
1270	0.586	0.001	5	Common Region	40	1	0.2	Smooth_FLM
1271	0.521	0.001	5	Common Region	40	2	0.2	Smooth_FLM
1272	0	0.001	5	Common Region	40	3	0.2	Smooth_FLM
1273	0.537	0.001	5	Common Region	40	4	0.2	Smooth_FLM
1274	0.588	0.001	5	Common Region	40	5	0.2	Smooth_FLM
1275	0.531	0.001	5	Common Region	40	6	0.2	Smooth_FLM
1276	0.004	0.001	5	Common Region	40	7	0.2	Smooth_FLM
1277	0.534	0.001	5	Common Region	40	8	0.2	Smooth_FLM
1278	0.574	0.001	5	Common Region	40	9	0.2	Smooth_FLM
1279	0.132	0.001	5	Common Region	40	1	0.5	LFDA
1280	0.142	0.001	5	Common Region	40	2	0.5	LFDA
1281	0	0.001	5	Common Region	40	3	0.5	LFDA
1282	0.15	0.001	5	Common Region	40	4	0.5	LFDA
1283	0.028	0.001	5	Common Region	40	5	0.5	LFDA
1284	0.148	0.001	5	Common Region	40	6	0.5	LFDA
1285	0	0.001	5	Common Region	40	7	0.5	LFDA
1286	0.141	0.001	5	Common Region	40	8	0.5	LFDA
1287	0.131	0.001	5	Common Region	40	9	0.5	LFDA
1288	0.186	0.001	5	Common Region	40	1	0.5	Smooth_FLM
1289	0.164	0.001	5	Common Region	40	2	0.5	Smooth_FLM
1290	0.002	0.001	5	Common Region	40	3	0.5	Smooth_FLM
1291	0.164	0.001	5	Common Region	40	4	0.5	Smooth_FLM
1292	0.181	0.001	5	Common Region	40	5	0.5	Smooth_FLM
1293	0.162	0.001	5	Common Region	40	6	0.5	Smooth_FLM
1294	0	0.001	5	Common Region	40	7	0.5	Smooth_FLM
1295	0.164	0.001	5	Common Region	40	8	0.5	Smooth_FLM
1296	0.187	0.001	5	Common Region	40	9	0.5	Smooth_FLM
1297	0.352	0.001	7	Common Region	10	1	0	LFDA
1298	0.272	0.001	7	Common Region	10	2	0	LFDA
1299	0	0.001	7	Common Region	10	3	0	LFDA
1300	0.276	0.001	7	Common Region	10	4	0	LFDA
1301	0.1	0.001	7	Common Region	10	5	0	LFDA
1302	0.294	0.001	7	Common Region	10	6	0	LFDA
1303	0	0.001	7	Common Region	10	7	0	LFDA
1304	0.265	0.001	7	Common Region	10	8	0	LFDA
1305	0.353	0.001	7	Common Region	10	9	0	LFDA
1306	0.442	0.001	7	Common Region	10	1	0	Smooth_FLM
1307	0.32	0.001	7	Common Region	10	2	0	Smooth_FLM
1308	0.001	0.001	7	Common Region	10	3	0	Smooth_FLM
1309	0.304	0.001	7	Common Region	10	4	0	Smooth_FLM
1310	0.423	0.001	7	Common Region	10	5	0	Smooth_FLM
1311	0.326	0.001	7	Common Region	10	6	0	Smooth_FLM
1312	0.004	0.001	7	Common Region	10	7	0	Smooth_FLM
1313	0.321	0.001	7	Common Region	10	8	0	Smooth_FLM
1314	0.439	0.001	7	Common Region	10	9	0	Smooth_FLM
1315	0.192	0.001	7	Common Region	10	1	0.2	LFDA
1316	0.156	0.001	7	Common Region	10	2	0.2	LFDA
1317	0	0.001	7	Common Region	10	3	0.2	LFDA
1318	0.168	0.001	7	Common Region	10	4	0.2	LFDA
1319	0.05	0.001	7	Common Region	10	5	0.2	LFDA
1320	0.156	0.001	7	Common Region	10	6	0.2	LFDA
1321	0	0.001	7	Common Region	10	7	0.2	LFDA
1322	0.154	0.001	7	Common Region	10	8	0.2	LFDA
1323	0.19	0.001	7	Common Region	10	9	0.2	LFDA
1324	0.263	0.001	7	Common Region	10	1	0.2	Smooth_FLM
1325	0.199	0.001	7	Common Region	10	2	0.2	Smooth_FLM
1326	0.001	0.001	7	Common Region	10	3	0.2	Smooth_FLM
1327	0.203	0.001	7	Common Region	10	4	0.2	Smooth_FLM
1328	0.256	0.001	7	Common Region	10	5	0.2	Smooth_FLM
1329	0.183	0.001	7	Common Region	10	6	0.2	Smooth_FLM
1330	0.001	0.001	7	Common Region	10	7	0.2	Smooth_FLM
1331	0.185	0.001	7	Common Region	10	8	0.2	Smooth_FLM
1332	0.259	0.001	7	Common Region	10	9	0.2	Smooth_FLM
1333	0.125	0.001	7	Common Region	10	1	0.5	LFDA
1334	0.097	0.001	7	Common Region	10	2	0.5	LFDA
1335	0	0.001	7	Common Region	10	3	0.5	LFDA
1336	0.112	0.001	7	Common Region	10	4	0.5	LFDA
1337	0.025	0.001	7	Common Region	10	5	0.5	LFDA
1338	0.107	0.001	7	Common Region	10	6	0.5	LFDA
1339	0	0.001	7	Common Region	10	7	0.5	LFDA
1340	0.097	0.001	7	Common Region	10	8	0.5	LFDA
1341	0.127	0.001	7	Common Region	10	9	0.5	LFDA
1342	0.17	0.001	7	Common Region	10	1	0.5	Smooth_FLM
1343	0.123	0.001	7	Common Region	10	2	0.5	Smooth_FLM
1344	0	0.001	7	Common Region	10	3	0.5	Smooth_FLM
1345	0.127	0.001	7	Common Region	10	4	0.5	Smooth_FLM
1346	0.175	0.001	7	Common Region	10	5	0.5	Smooth_FLM
1347	0.126	0.001	7	Common Region	10	6	0.5	Smooth_FLM
1348	0	0.001	7	Common Region	10	7	0.5	Smooth_FLM
1349	0.119	0.001	7	Common Region	10	8	0.5	Smooth_FLM
1350	0.161	0.001	7	Common Region	10	9	0.5	Smooth_FLM
1351	0.639	0.001	7	Common Region	20	1	0	LFDA
1352	0.578	0.001	7	Common Region	20	2	0	LFDA
1353	0	0.001	7	Common Region	20	3	0	LFDA
1354	0.62	0.001	7	Common Region	20	4	0	LFDA
1355	0.292	0.001	7	Common Region	20	5	0	LFDA
1356	0.609	0.001	7	Common Region	20	6	0	LFDA
1357	0	0.001	7	Common Region	20	7	0	LFDA
1358	0.605	0.001	7	Common Region	20	8	0	LFDA
1359	0.641	0.001	7	Common Region	20	9	0	LFDA
1360	0.705	0.001	7	Common Region	20	1	0	Smooth_FLM
1361	0.637	0.001	7	Common Region	20	2	0	Smooth_FLM
1362	0.001	0.001	7	Common Region	20	3	0	Smooth_FLM
1363	0.651	0.001	7	Common Region	20	4	0	Smooth_FLM
1364	0.715	0.001	7	Common Region	20	5	0	Smooth_FLM
1365	0.643	0.001	7	Common Region	20	6	0	Smooth_FLM
1366	0.001	0.001	7	Common Region	20	7	0	Smooth_FLM
1367	0.653	0.001	7	Common Region	20	8	0	Smooth_FLM
1368	0.709	0.001	7	Common Region	20	9	0	Smooth_FLM
1369	0.28	0.001	7	Common Region	20	1	0.2	LFDA
1370	0.265	0.001	7	Common Region	20	2	0.2	LFDA
1371	0	0.001	7	Common Region	20	3	0.2	LFDA
1372	0.287	0.001	7	Common Region	20	4	0.2	LFDA
1373	0.085	0.001	7	Common Region	20	5	0.2	LFDA
1374	0.283	0.001	7	Common Region	20	6	0.2	LFDA
1375	0	0.001	7	Common Region	20	7	0.2	LFDA
1376	0.27	0.001	7	Common Region	20	8	0.2	LFDA
1377	0.283	0.001	7	Common Region	20	9	0.2	LFDA
1378	0.363	0.001	7	Common Region	20	1	0.2	Smooth_FLM
1379	0.308	0.001	7	Common Region	20	2	0.2	Smooth_FLM
1380	0	0.001	7	Common Region	20	3	0.2	Smooth_FLM
1381	0.308	0.001	7	Common Region	20	4	0.2	Smooth_FLM
1382	0.365	0.001	7	Common Region	20	5	0.2	Smooth_FLM
1383	0.315	0.001	7	Common Region	20	6	0.2	Smooth_FLM
1384	0.001	0.001	7	Common Region	20	7	0.2	Smooth_FLM
1385	0.314	0.001	7	Common Region	20	8	0.2	Smooth_FLM
1386	0.363	0.001	7	Common Region	20	9	0.2	Smooth_FLM
1387	0.132	0.001	7	Common Region	20	1	0.5	LFDA
1388	0.139	0.001	7	Common Region	20	2	0.5	LFDA
1389	0	0.001	7	Common Region	20	3	0.5	LFDA
1390	0.14	0.001	7	Common Region	20	4	0.5	LFDA
1391	0.022	0.001	7	Common Region	20	5	0.5	LFDA
1392	0.14	0.001	7	Common Region	20	6	0.5	LFDA
1393	0	0.001	7	Common Region	20	7	0.5	LFDA
1394	0.125	0.001	7	Common Region	20	8	0.5	LFDA
1395	0.131	0.001	7	Common Region	20	9	0.5	LFDA
1396	0.187	0.001	7	Common Region	20	1	0.5	Smooth_FLM
1397	0.166	0.001	7	Common Region	20	2	0.5	Smooth_FLM
1398	0	0.001	7	Common Region	20	3	0.5	Smooth_FLM
1399	0.159	0.001	7	Common Region	20	4	0.5	Smooth_FLM
1400	0.188	0.001	7	Common Region	20	5	0.5	Smooth_FLM
1401	0.16	0.001	7	Common Region	20	6	0.5	Smooth_FLM
1402	0	0.001	7	Common Region	20	7	0.5	Smooth_FLM
1403	0.155	0.001	7	Common Region	20	8	0.5	Smooth_FLM
1404	0.192	0.001	7	Common Region	20	9	0.5	Smooth_FLM
1405	0.928	0.001	7	Common Region	40	1	0	LFDA
1406	0.935	0.001	7	Common Region	40	2	0	LFDA
1407	0	0.001	7	Common Region	40	3	0	LFDA
1408	0.936	0.001	7	Common Region	40	4	0	LFDA
1409	0.71	0.001	7	Common Region	40	5	0	LFDA
1410	0.933	0.001	7	Common Region	40	6	0	LFDA
1411	0	0.001	7	Common Region	40	7	0	LFDA
1412	0.931	0.001	7	Common Region	40	8	0	LFDA
1413	0.931	0.001	7	Common Region	40	9	0	LFDA
1414	0.955	0.001	7	Common Region	40	1	0	Smooth_FLM
1415	0.945	0.001	7	Common Region	40	2	0	Smooth_FLM
1416	0.002	0.001	7	Common Region	40	3	0	Smooth_FLM
1417	0.948	0.001	7	Common Region	40	4	0	Smooth_FLM
1418	0.957	0.001	7	Common Region	40	5	0	Smooth_FLM
1419	0.938	0.001	7	Common Region	40	6	0	Smooth_FLM
1420	0.003	0.001	7	Common Region	40	7	0	Smooth_FLM
1421	0.943	0.001	7	Common Region	40	8	0	Smooth_FLM
1422	0.955	0.001	7	Common Region	40	9	0	Smooth_FLM
1423	0.497	0.001	7	Common Region	40	1	0.2	LFDA
1424	0.52	0.001	7	Common Region	40	2	0.2	LFDA
1425	0	0.001	7	Common Region	40	3	0.2	LFDA
1426	0.534	0.001	7	Common Region	40	4	0.2	LFDA
1427	0.185	0.001	7	Common Region	40	5	0.2	LFDA
1428	0.535	0.001	7	Common Region	40	6	0.2	LFDA
1429	0	0.001	7	Common Region	40	7	0.2	LFDA
1430	0.503	0.001	7	Common Region	40	8	0.2	LFDA
1431	0.504	0.001	7	Common Region	40	9	0.2	LFDA
1432	0.579	0.001	7	Common Region	40	1	0.2	Smooth_FLM
1433	0.544	0.001	7	Common Region	40	2	0.2	Smooth_FLM
1434	0	0.001	7	Common Region	40	3	0.2	Smooth_FLM
1435	0.544	0.001	7	Common Region	40	4	0.2	Smooth_FLM
1436	0.587	0.001	7	Common Region	40	5	0.2	Smooth_FLM
1437	0.55	0.001	7	Common Region	40	6	0.2	Smooth_FLM
1438	0	0.001	7	Common Region	40	7	0.2	Smooth_FLM
1439	0.552	0.001	7	Common Region	40	8	0.2	Smooth_FLM
1440	0.584	0.001	7	Common Region	40	9	0.2	Smooth_FLM
1441	0.127	0.001	7	Common Region	40	1	0.5	LFDA
1442	0.148	0.001	7	Common Region	40	2	0.5	LFDA
1443	0	0.001	7	Common Region	40	3	0.5	LFDA
1444	0.155	0.001	7	Common Region	40	4	0.5	LFDA
1445	0.026	0.001	7	Common Region	40	5	0.5	LFDA
1446	0.157	0.001	7	Common Region	40	6	0.5	LFDA
1447	0	0.001	7	Common Region	40	7	0.5	LFDA
1448	0.144	0.001	7	Common Region	40	8	0.5	LFDA
1449	0.124	0.001	7	Common Region	40	9	0.5	LFDA
1450	0.178	0.001	7	Common Region	40	1	0.5	Smooth_FLM
1451	0.169	0.001	7	Common Region	40	2	0.5	Smooth_FLM
1452	0.001	0.001	7	Common Region	40	3	0.5	Smooth_FLM
1453	0.173	0.001	7	Common Region	40	4	0.5	Smooth_FLM
1454	0.174	0.001	7	Common Region	40	5	0.5	Smooth_FLM
1455	0.166	0.001	7	Common Region	40	6	0.5	Smooth_FLM
1456	0.002	0.001	7	Common Region	40	7	0.5	Smooth_FLM
1457	0.158	0.001	7	Common Region	40	8	0.5	Smooth_FLM
1458	0.18	0.001	7	Common Region	40	9	0.5	Smooth_FLM
1459	0.129	0.0001	3	Common Region	10	1	0	LFDA
1460	0.049	0.0001	3	Common Region	10	2	0	LFDA
1461	0	0.0001	3	Common Region	10	3	0	LFDA
1462	0.054	0.0001	3	Common Region	10	4	0	LFDA
1463	0.026	0.0001	3	Common Region	10	5	0	LFDA
1464	0.047	0.0001	3	Common Region	10	6	0	LFDA
1465	0	0.0001	3	Common Region	10	7	0	LFDA
1466	0.044	0.0001	3	Common Region	10	8	0	LFDA
1467	0.139	0.0001	3	Common Region	10	9	0	LFDA
1468	0.194	0.0001	3	Common Region	10	1	0	Smooth_FLM
1469	0.072	0.0001	3	Common Region	10	2	0	Smooth_FLM
1470	0	0.0001	3	Common Region	10	3	0	Smooth_FLM
1471	0.082	0.0001	3	Common Region	10	4	0	Smooth_FLM
1472	0.199	0.0001	3	Common Region	10	5	0	Smooth_FLM
1473	0.062	0.0001	3	Common Region	10	6	0	Smooth_FLM
1474	0	0.0001	3	Common Region	10	7	0	Smooth_FLM
1475	0.065	0.0001	3	Common Region	10	8	0	Smooth_FLM
1476	0.192	0.0001	3	Common Region	10	9	0	Smooth_FLM
1477	0.051	0.0001	3	Common Region	10	1	0.2	LFDA
1478	0.018	0.0001	3	Common Region	10	2	0.2	LFDA
1479	0	0.0001	3	Common Region	10	3	0.2	LFDA
1480	0.018	0.0001	3	Common Region	10	4	0.2	LFDA
1481	0.005	0.0001	3	Common Region	10	5	0.2	LFDA
1482	0.013	0.0001	3	Common Region	10	6	0.2	LFDA
1483	0	0.0001	3	Common Region	10	7	0.2	LFDA
1484	0.025	0.0001	3	Common Region	10	8	0.2	LFDA
1485	0.054	0.0001	3	Common Region	10	9	0.2	LFDA
1486	0.076	0.0001	3	Common Region	10	1	0.2	Smooth_FLM
1487	0.024	0.0001	3	Common Region	10	2	0.2	Smooth_FLM
1488	0	0.0001	3	Common Region	10	3	0.2	Smooth_FLM
1489	0.031	0.0001	3	Common Region	10	4	0.2	Smooth_FLM
1490	0.079	0.0001	3	Common Region	10	5	0.2	Smooth_FLM
1491	0.025	0.0001	3	Common Region	10	6	0.2	Smooth_FLM
1492	0	0.0001	3	Common Region	10	7	0.2	Smooth_FLM
1493	0.028	0.0001	3	Common Region	10	8	0.2	Smooth_FLM
1494	0.069	0.0001	3	Common Region	10	9	0.2	Smooth_FLM
1495	0.035	0.0001	3	Common Region	10	1	0.5	LFDA
1496	0.012	0.0001	3	Common Region	10	2	0.5	LFDA
1497	0	0.0001	3	Common Region	10	3	0.5	LFDA
1498	0.006	0.0001	3	Common Region	10	4	0.5	LFDA
1499	0.004	0.0001	3	Common Region	10	5	0.5	LFDA
1500	0.01	0.0001	3	Common Region	10	6	0.5	LFDA
1501	0	0.0001	3	Common Region	10	7	0.5	LFDA
1502	0.017	0.0001	3	Common Region	10	8	0.5	LFDA
1503	0.033	0.0001	3	Common Region	10	9	0.5	LFDA
1504	0.053	0.0001	3	Common Region	10	1	0.5	Smooth_FLM
1505	0.016	0.0001	3	Common Region	10	2	0.5	Smooth_FLM
1506	0	0.0001	3	Common Region	10	3	0.5	Smooth_FLM
1507	0.011	0.0001	3	Common Region	10	4	0.5	Smooth_FLM
1508	0.053	0.0001	3	Common Region	10	5	0.5	Smooth_FLM
1509	0.018	0.0001	3	Common Region	10	6	0.5	Smooth_FLM
1510	0	0.0001	3	Common Region	10	7	0.5	Smooth_FLM
1511	0.018	0.0001	3	Common Region	10	8	0.5	Smooth_FLM
1512	0.059	0.0001	3	Common Region	10	9	0.5	Smooth_FLM
1513	0.358	0.0001	3	Common Region	20	1	0	LFDA
1514	0.215	0.0001	3	Common Region	20	2	0	LFDA
1515	0	0.0001	3	Common Region	20	3	0	LFDA
1516	0.215	0.0001	3	Common Region	20	4	0	LFDA
1517	0.092	0.0001	3	Common Region	20	5	0	LFDA
1518	0.224	0.0001	3	Common Region	20	6	0	LFDA
1519	0	0.0001	3	Common Region	20	7	0	LFDA
1520	0.219	0.0001	3	Common Region	20	8	0	LFDA
1521	0.367	0.0001	3	Common Region	20	9	0	LFDA
1522	0.438	0.0001	3	Common Region	20	1	0	Smooth_FLM
1523	0.272	0.0001	3	Common Region	20	2	0	Smooth_FLM
1524	0	0.0001	3	Common Region	20	3	0	Smooth_FLM
1525	0.258	0.0001	3	Common Region	20	4	0	Smooth_FLM
1526	0.437	0.0001	3	Common Region	20	5	0	Smooth_FLM
1527	0.277	0.0001	3	Common Region	20	6	0	Smooth_FLM
1528	0	0.0001	3	Common Region	20	7	0	Smooth_FLM
1529	0.276	0.0001	3	Common Region	20	8	0	Smooth_FLM
1530	0.453	0.0001	3	Common Region	20	9	0	Smooth_FLM
1531	0.128	0.0001	3	Common Region	20	1	0.2	LFDA
1532	0.082	0.0001	3	Common Region	20	2	0.2	LFDA
1533	0	0.0001	3	Common Region	20	3	0.2	LFDA
1534	0.084	0.0001	3	Common Region	20	4	0.2	LFDA
1535	0.019	0.0001	3	Common Region	20	5	0.2	LFDA
1536	0.077	0.0001	3	Common Region	20	6	0.2	LFDA
1537	0	0.0001	3	Common Region	20	7	0.2	LFDA
1538	0.076	0.0001	3	Common Region	20	8	0.2	LFDA
1539	0.133	0.0001	3	Common Region	20	9	0.2	LFDA
1540	0.191	0.0001	3	Common Region	20	1	0.2	Smooth_FLM
1541	0.101	0.0001	3	Common Region	20	2	0.2	Smooth_FLM
1542	0	0.0001	3	Common Region	20	3	0.2	Smooth_FLM
1543	0.111	0.0001	3	Common Region	20	4	0.2	Smooth_FLM
1544	0.181	0.0001	3	Common Region	20	5	0.2	Smooth_FLM
1545	0.1	0.0001	3	Common Region	20	6	0.2	Smooth_FLM
1546	0	0.0001	3	Common Region	20	7	0.2	Smooth_FLM
1547	0.099	0.0001	3	Common Region	20	8	0.2	Smooth_FLM
1548	0.184	0.0001	3	Common Region	20	9	0.2	Smooth_FLM
1549	0.042	0.0001	3	Common Region	20	1	0.5	LFDA
1550	0.026	0.0001	3	Common Region	20	2	0.5	LFDA
1551	0	0.0001	3	Common Region	20	3	0.5	LFDA
1552	0.024	0.0001	3	Common Region	20	4	0.5	LFDA
1553	0.004	0.0001	3	Common Region	20	5	0.5	LFDA
1554	0.028	0.0001	3	Common Region	20	6	0.5	LFDA
1555	0	0.0001	3	Common Region	20	7	0.5	LFDA
1556	0.022	0.0001	3	Common Region	20	8	0.5	LFDA
1557	0.041	0.0001	3	Common Region	20	9	0.5	LFDA
1558	0.076	0.0001	3	Common Region	20	1	0.5	Smooth_FLM
1559	0.044	0.0001	3	Common Region	20	2	0.5	Smooth_FLM
1560	0	0.0001	3	Common Region	20	3	0.5	Smooth_FLM
1561	0.035	0.0001	3	Common Region	20	4	0.5	Smooth_FLM
1562	0.069	0.0001	3	Common Region	20	5	0.5	Smooth_FLM
1563	0.037	0.0001	3	Common Region	20	6	0.5	Smooth_FLM
1564	0	0.0001	3	Common Region	20	7	0.5	Smooth_FLM
1565	0.035	0.0001	3	Common Region	20	8	0.5	Smooth_FLM
1566	0.07	0.0001	3	Common Region	20	9	0.5	Smooth_FLM
1567	0.834	0.0001	3	Common Region	40	1	0	LFDA
1568	0.769	0.0001	3	Common Region	40	2	0	LFDA
1569	0	0.0001	3	Common Region	40	3	0	LFDA
1570	0.769	0.0001	3	Common Region	40	4	0	LFDA
1571	0.504	0.0001	3	Common Region	40	5	0	LFDA
1572	0.791	0.0001	3	Common Region	40	6	0	LFDA
1573	0	0.0001	3	Common Region	40	7	0	LFDA
1574	0.778	0.0001	3	Common Region	40	8	0	LFDA
1575	0.843	0.0001	3	Common Region	40	9	0	LFDA
1576	0.89	0.0001	3	Common Region	40	1	0	Smooth_FLM
1577	0.814	0.0001	3	Common Region	40	2	0	Smooth_FLM
1578	0	0.0001	3	Common Region	40	3	0	Smooth_FLM
1579	0.801	0.0001	3	Common Region	40	4	0	Smooth_FLM
1580	0.876	0.0001	3	Common Region	40	5	0	Smooth_FLM
1581	0.809	0.0001	3	Common Region	40	6	0	Smooth_FLM
1582	0	0.0001	3	Common Region	40	7	0	Smooth_FLM
1583	0.814	0.0001	3	Common Region	40	8	0	Smooth_FLM
1584	0.895	0.0001	3	Common Region	40	9	0	Smooth_FLM
1585	0.27	0.0001	3	Common Region	40	1	0.2	LFDA
1586	0.232	0.0001	3	Common Region	40	2	0.2	LFDA
1587	0	0.0001	3	Common Region	40	3	0.2	LFDA
1588	0.241	0.0001	3	Common Region	40	4	0.2	LFDA
1589	0.054	0.0001	3	Common Region	40	5	0.2	LFDA
1590	0.234	0.0001	3	Common Region	40	6	0.2	LFDA
1591	0	0.0001	3	Common Region	40	7	0.2	LFDA
1592	0.227	0.0001	3	Common Region	40	8	0.2	LFDA
1593	0.262	0.0001	3	Common Region	40	9	0.2	LFDA
1594	0.355	0.0001	3	Common Region	40	1	0.2	Smooth_FLM
1595	0.274	0.0001	3	Common Region	40	2	0.2	Smooth_FLM
1596	0	0.0001	3	Common Region	40	3	0.2	Smooth_FLM
1597	0.27	0.0001	3	Common Region	40	4	0.2	Smooth_FLM
1598	0.354	0.0001	3	Common Region	40	5	0.2	Smooth_FLM
1599	0.271	0.0001	3	Common Region	40	6	0.2	Smooth_FLM
1600	0	0.0001	3	Common Region	40	7	0.2	Smooth_FLM
1601	0.265	0.0001	3	Common Region	40	8	0.2	Smooth_FLM
1602	0.354	0.0001	3	Common Region	40	9	0.2	Smooth_FLM
1603	0.043	0.0001	3	Common Region	40	1	0.5	LFDA
1604	0.045	0.0001	3	Common Region	40	2	0.5	LFDA
1605	0	0.0001	3	Common Region	40	3	0.5	LFDA
1606	0.044	0.0001	3	Common Region	40	4	0.5	LFDA
1607	0.008	0.0001	3	Common Region	40	5	0.5	LFDA
1608	0.047	0.0001	3	Common Region	40	6	0.5	LFDA
1609	0	0.0001	3	Common Region	40	7	0.5	LFDA
1610	0.038	0.0001	3	Common Region	40	8	0.5	LFDA
1611	0.041	0.0001	3	Common Region	40	9	0.5	LFDA
1612	0.072	0.0001	3	Common Region	40	1	0.5	Smooth_FLM
1613	0.053	0.0001	3	Common Region	40	2	0.5	Smooth_FLM
1614	0	0.0001	3	Common Region	40	3	0.5	Smooth_FLM
1615	0.053	0.0001	3	Common Region	40	4	0.5	Smooth_FLM
1616	0.075	0.0001	3	Common Region	40	5	0.5	Smooth_FLM
1617	0.057	0.0001	3	Common Region	40	6	0.5	Smooth_FLM
1618	0	0.0001	3	Common Region	40	7	0.5	Smooth_FLM
1619	0.047	0.0001	3	Common Region	40	8	0.5	Smooth_FLM
1620	0.07	0.0001	3	Common Region	40	9	0.5	Smooth_FLM
1621	0.153	0.0001	5	Common Region	10	1	0	LFDA
1622	0.092	0.0001	5	Common Region	10	2	0	LFDA
1623	0	0.0001	5	Common Region	10	3	0	LFDA
1624	0.098	0.0001	5	Common Region	10	4	0	LFDA
1625	0.027	0.0001	5	Common Region	10	5	0	LFDA
1626	0.092	0.0001	5	Common Region	10	6	0	LFDA
1627	0	0.0001	5	Common Region	10	7	0	LFDA
1628	0.09	0.0001	5	Common Region	10	8	0	LFDA
1629	0.162	0.0001	5	Common Region	10	9	0	LFDA
1630	0.207	0.0001	5	Common Region	10	1	0	Smooth_FLM
1631	0.12	0.0001	5	Common Region	10	2	0	Smooth_FLM
1632	0	0.0001	5	Common Region	10	3	0	Smooth_FLM
1633	0.124	0.0001	5	Common Region	10	4	0	Smooth_FLM
1634	0.224	0.0001	5	Common Region	10	5	0	Smooth_FLM
1635	0.11	0.0001	5	Common Region	10	6	0	Smooth_FLM
1636	0	0.0001	5	Common Region	10	7	0	Smooth_FLM
1637	0.12	0.0001	5	Common Region	10	8	0	Smooth_FLM
1638	0.214	0.0001	5	Common Region	10	9	0	Smooth_FLM
1639	0.078	0.0001	5	Common Region	10	1	0.2	LFDA
1640	0.051	0.0001	5	Common Region	10	2	0.2	LFDA
1641	0	0.0001	5	Common Region	10	3	0.2	LFDA
1642	0.052	0.0001	5	Common Region	10	4	0.2	LFDA
1643	0.009	0.0001	5	Common Region	10	5	0.2	LFDA
1644	0.052	0.0001	5	Common Region	10	6	0.2	LFDA
1645	0	0.0001	5	Common Region	10	7	0.2	LFDA
1646	0.048	0.0001	5	Common Region	10	8	0.2	LFDA
1647	0.085	0.0001	5	Common Region	10	9	0.2	LFDA
1648	0.121	0.0001	5	Common Region	10	1	0.2	Smooth_FLM
1649	0.064	0.0001	5	Common Region	10	2	0.2	Smooth_FLM
1650	0	0.0001	5	Common Region	10	3	0.2	Smooth_FLM
1651	0.075	0.0001	5	Common Region	10	4	0.2	Smooth_FLM
1652	0.125	0.0001	5	Common Region	10	5	0.2	Smooth_FLM
1653	0.067	0.0001	5	Common Region	10	6	0.2	Smooth_FLM
1654	0	0.0001	5	Common Region	10	7	0.2	Smooth_FLM
1655	0.067	0.0001	5	Common Region	10	8	0.2	Smooth_FLM
1656	0.124	0.0001	5	Common Region	10	9	0.2	Smooth_FLM
1657	0.056	0.0001	5	Common Region	10	1	0.5	LFDA
1658	0.039	0.0001	5	Common Region	10	2	0.5	LFDA
1659	0	0.0001	5	Common Region	10	3	0.5	LFDA
1660	0.028	0.0001	5	Common Region	10	4	0.5	LFDA
1661	0.007	0.0001	5	Common Region	10	5	0.5	LFDA
1662	0.031	0.0001	5	Common Region	10	6	0.5	LFDA
1663	0	0.0001	5	Common Region	10	7	0.5	LFDA
1664	0.044	0.0001	5	Common Region	10	8	0.5	LFDA
1665	0.059	0.0001	5	Common Region	10	9	0.5	LFDA
1666	0.083	0.0001	5	Common Region	10	1	0.5	Smooth_FLM
1667	0.049	0.0001	5	Common Region	10	2	0.5	Smooth_FLM
1668	0.001	0.0001	5	Common Region	10	3	0.5	Smooth_FLM
1669	0.041	0.0001	5	Common Region	10	4	0.5	Smooth_FLM
1670	0.087	0.0001	5	Common Region	10	5	0.5	Smooth_FLM
1671	0.048	0.0001	5	Common Region	10	6	0.5	Smooth_FLM
1672	0	0.0001	5	Common Region	10	7	0.5	Smooth_FLM
1673	0.053	0.0001	5	Common Region	10	8	0.5	Smooth_FLM
1674	0.081	0.0001	5	Common Region	10	9	0.5	Smooth_FLM
1675	0.393	0.0001	5	Common Region	20	1	0	LFDA
1676	0.349	0.0001	5	Common Region	20	2	0	LFDA
1677	0	0.0001	5	Common Region	20	3	0	LFDA
1678	0.364	0.0001	5	Common Region	20	4	0	LFDA
1679	0.124	0.0001	5	Common Region	20	5	0	LFDA
1680	0.351	0.0001	5	Common Region	20	6	0	LFDA
1681	0	0.0001	5	Common Region	20	7	0	LFDA
1682	0.344	0.0001	5	Common Region	20	8	0	LFDA
1683	0.405	0.0001	5	Common Region	20	9	0	LFDA
1684	0.484	0.0001	5	Common Region	20	1	0	Smooth_FLM
1685	0.395	0.0001	5	Common Region	20	2	0	Smooth_FLM
1686	0	0.0001	5	Common Region	20	3	0	Smooth_FLM
1687	0.388	0.0001	5	Common Region	20	4	0	Smooth_FLM
1688	0.495	0.0001	5	Common Region	20	5	0	Smooth_FLM
1689	0.384	0.0001	5	Common Region	20	6	0	Smooth_FLM
1690	0	0.0001	5	Common Region	20	7	0	Smooth_FLM
1691	0.393	0.0001	5	Common Region	20	8	0	Smooth_FLM
1692	0.497	0.0001	5	Common Region	20	9	0	Smooth_FLM
1693	0.15	0.0001	5	Common Region	20	1	0.2	LFDA
1694	0.134	0.0001	5	Common Region	20	2	0.2	LFDA
1695	0	0.0001	5	Common Region	20	3	0.2	LFDA
1696	0.133	0.0001	5	Common Region	20	4	0.2	LFDA
1697	0.029	0.0001	5	Common Region	20	5	0.2	LFDA
1698	0.13	0.0001	5	Common Region	20	6	0.2	LFDA
1699	0	0.0001	5	Common Region	20	7	0.2	LFDA
1700	0.127	0.0001	5	Common Region	20	8	0.2	LFDA
1701	0.157	0.0001	5	Common Region	20	9	0.2	LFDA
1702	0.201	0.0001	5	Common Region	20	1	0.2	Smooth_FLM
1703	0.162	0.0001	5	Common Region	20	2	0.2	Smooth_FLM
1704	0	0.0001	5	Common Region	20	3	0.2	Smooth_FLM
1705	0.149	0.0001	5	Common Region	20	4	0.2	Smooth_FLM
1706	0.2	0.0001	5	Common Region	20	5	0.2	Smooth_FLM
1707	0.148	0.0001	5	Common Region	20	6	0.2	Smooth_FLM
1708	0	0.0001	5	Common Region	20	7	0.2	Smooth_FLM
1709	0.167	0.0001	5	Common Region	20	8	0.2	Smooth_FLM
1710	0.201	0.0001	5	Common Region	20	9	0.2	Smooth_FLM
1711	0.05	0.0001	5	Common Region	20	1	0.5	LFDA
1712	0.046	0.0001	5	Common Region	20	2	0.5	LFDA
1713	0	0.0001	5	Common Region	20	3	0.5	LFDA
1714	0.057	0.0001	5	Common Region	20	4	0.5	LFDA
1715	0.008	0.0001	5	Common Region	20	5	0.5	LFDA
1716	0.056	0.0001	5	Common Region	20	6	0.5	LFDA
1717	0	0.0001	5	Common Region	20	7	0.5	LFDA
1718	0.053	0.0001	5	Common Region	20	8	0.5	LFDA
1719	0.054	0.0001	5	Common Region	20	9	0.5	LFDA
1720	0.09	0.0001	5	Common Region	20	1	0.5	Smooth_FLM
1721	0.06	0.0001	5	Common Region	20	2	0.5	Smooth_FLM
1722	0	0.0001	5	Common Region	20	3	0.5	Smooth_FLM
1723	0.066	0.0001	5	Common Region	20	4	0.5	Smooth_FLM
1724	0.086	0.0001	5	Common Region	20	5	0.5	Smooth_FLM
1725	0.064	0.0001	5	Common Region	20	6	0.5	Smooth_FLM
1726	0	0.0001	5	Common Region	20	7	0.5	Smooth_FLM
1727	0.064	0.0001	5	Common Region	20	8	0.5	Smooth_FLM
1728	0.096	0.0001	5	Common Region	20	9	0.5	Smooth_FLM
1729	0.818	0.0001	5	Common Region	40	1	0	LFDA
1730	0.809	0.0001	5	Common Region	40	2	0	LFDA
1731	0	0.0001	5	Common Region	40	3	0	LFDA
1732	0.808	0.0001	5	Common Region	40	4	0	LFDA
1733	0.5	0.0001	5	Common Region	40	5	0	LFDA
1734	0.813	0.0001	5	Common Region	40	6	0	LFDA
1735	0	0.0001	5	Common Region	40	7	0	LFDA
1736	0.806	0.0001	5	Common Region	40	8	0	LFDA
1737	0.822	0.0001	5	Common Region	40	9	0	LFDA
1738	0.88	0.0001	5	Common Region	40	1	0	Smooth_FLM
1739	0.832	0.0001	5	Common Region	40	2	0	Smooth_FLM
1740	0	0.0001	5	Common Region	40	3	0	Smooth_FLM
1741	0.827	0.0001	5	Common Region	40	4	0	Smooth_FLM
1742	0.872	0.0001	5	Common Region	40	5	0	Smooth_FLM
1743	0.828	0.0001	5	Common Region	40	6	0	Smooth_FLM
1744	0	0.0001	5	Common Region	40	7	0	Smooth_FLM
1745	0.832	0.0001	5	Common Region	40	8	0	Smooth_FLM
1746	0.874	0.0001	5	Common Region	40	9	0	Smooth_FLM
1747	0.302	0.0001	5	Common Region	40	1	0.2	LFDA
1748	0.303	0.0001	5	Common Region	40	2	0.2	LFDA
1749	0	0.0001	5	Common Region	40	3	0.2	LFDA
1750	0.311	0.0001	5	Common Region	40	4	0.2	LFDA
1751	0.063	0.0001	5	Common Region	40	5	0.2	LFDA
1752	0.307	0.0001	5	Common Region	40	6	0.2	LFDA
1753	0	0.0001	5	Common Region	40	7	0.2	LFDA
1754	0.306	0.0001	5	Common Region	40	8	0.2	LFDA
1755	0.299	0.0001	5	Common Region	40	9	0.2	LFDA
1756	0.378	0.0001	5	Common Region	40	1	0.2	Smooth_FLM
1757	0.333	0.0001	5	Common Region	40	2	0.2	Smooth_FLM
1758	0	0.0001	5	Common Region	40	3	0.2	Smooth_FLM
1759	0.332	0.0001	5	Common Region	40	4	0.2	Smooth_FLM
1760	0.377	0.0001	5	Common Region	40	5	0.2	Smooth_FLM
1761	0.334	0.0001	5	Common Region	40	6	0.2	Smooth_FLM
1762	0	0.0001	5	Common Region	40	7	0.2	Smooth_FLM
1763	0.337	0.0001	5	Common Region	40	8	0.2	Smooth_FLM
1764	0.38	0.0001	5	Common Region	40	9	0.2	Smooth_FLM
1765	0.052	0.0001	5	Common Region	40	1	0.5	LFDA
1766	0.057	0.0001	5	Common Region	40	2	0.5	LFDA
1767	0	0.0001	5	Common Region	40	3	0.5	LFDA
1768	0.071	0.0001	5	Common Region	40	4	0.5	LFDA
1769	0.007	0.0001	5	Common Region	40	5	0.5	LFDA
1770	0.068	0.0001	5	Common Region	40	6	0.5	LFDA
1771	0	0.0001	5	Common Region	40	7	0.5	LFDA
1772	0.061	0.0001	5	Common Region	40	8	0.5	LFDA
1773	0.054	0.0001	5	Common Region	40	9	0.5	LFDA
1774	0.08	0.0001	5	Common Region	40	1	0.5	Smooth_FLM
1775	0.068	0.0001	5	Common Region	40	2	0.5	Smooth_FLM
1776	0	0.0001	5	Common Region	40	3	0.5	Smooth_FLM
1777	0.078	0.0001	5	Common Region	40	4	0.5	Smooth_FLM
1778	0.082	0.0001	5	Common Region	40	5	0.5	Smooth_FLM
1779	0.076	0.0001	5	Common Region	40	6	0.5	Smooth_FLM
1780	0	0.0001	5	Common Region	40	7	0.5	Smooth_FLM
1781	0.072	0.0001	5	Common Region	40	8	0.5	Smooth_FLM
1782	0.084	0.0001	5	Common Region	40	9	0.5	Smooth_FLM
1783	0.172	0.0001	7	Common Region	10	1	0	LFDA
1784	0.131	0.0001	7	Common Region	10	2	0	LFDA
1785	0	0.0001	7	Common Region	10	3	0	LFDA
1786	0.138	0.0001	7	Common Region	10	4	0	LFDA
1787	0.044	0.0001	7	Common Region	10	5	0	LFDA
1788	0.135	0.0001	7	Common Region	10	6	0	LFDA
1789	0	0.0001	7	Common Region	10	7	0	LFDA
1790	0.131	0.0001	7	Common Region	10	8	0	LFDA
1791	0.168	0.0001	7	Common Region	10	9	0	LFDA
1792	0.246	0.0001	7	Common Region	10	1	0	Smooth_FLM
1793	0.164	0.0001	7	Common Region	10	2	0	Smooth_FLM
1794	0	0.0001	7	Common Region	10	3	0	Smooth_FLM
1795	0.16	0.0001	7	Common Region	10	4	0	Smooth_FLM
1796	0.237	0.0001	7	Common Region	10	5	0	Smooth_FLM
1797	0.163	0.0001	7	Common Region	10	6	0	Smooth_FLM
1798	0	0.0001	7	Common Region	10	7	0	Smooth_FLM
1799	0.159	0.0001	7	Common Region	10	8	0	Smooth_FLM
1800	0.242	0.0001	7	Common Region	10	9	0	Smooth_FLM
1801	0.087	0.0001	7	Common Region	10	1	0.2	LFDA
1802	0.065	0.0001	7	Common Region	10	2	0.2	LFDA
1803	0	0.0001	7	Common Region	10	3	0.2	LFDA
1804	0.076	0.0001	7	Common Region	10	4	0.2	LFDA
1805	0.011	0.0001	7	Common Region	10	5	0.2	LFDA
1806	0.066	0.0001	7	Common Region	10	6	0.2	LFDA
1807	0	0.0001	7	Common Region	10	7	0.2	LFDA
1808	0.065	0.0001	7	Common Region	10	8	0.2	LFDA
1809	0.087	0.0001	7	Common Region	10	9	0.2	LFDA
1810	0.126	0.0001	7	Common Region	10	1	0.2	Smooth_FLM
1811	0.078	0.0001	7	Common Region	10	2	0.2	Smooth_FLM
1812	0.001	0.0001	7	Common Region	10	3	0.2	Smooth_FLM
1813	0.093	0.0001	7	Common Region	10	4	0.2	Smooth_FLM
1814	0.133	0.0001	7	Common Region	10	5	0.2	Smooth_FLM
1815	0.085	0.0001	7	Common Region	10	6	0.2	Smooth_FLM
1816	0	0.0001	7	Common Region	10	7	0.2	Smooth_FLM
1817	0.08	0.0001	7	Common Region	10	8	0.2	Smooth_FLM
1818	0.133	0.0001	7	Common Region	10	9	0.2	Smooth_FLM
1819	0.044	0.0001	7	Common Region	10	1	0.5	LFDA
1820	0.038	0.0001	7	Common Region	10	2	0.5	LFDA
1821	0	0.0001	7	Common Region	10	3	0.5	LFDA
1822	0.042	0.0001	7	Common Region	10	4	0.5	LFDA
1823	0.003	0.0001	7	Common Region	10	5	0.5	LFDA
1824	0.044	0.0001	7	Common Region	10	6	0.5	LFDA
1825	0	0.0001	7	Common Region	10	7	0.5	LFDA
1826	0.036	0.0001	7	Common Region	10	8	0.5	LFDA
1827	0.051	0.0001	7	Common Region	10	9	0.5	LFDA
1828	0.069	0.0001	7	Common Region	10	1	0.5	Smooth_FLM
1829	0.054	0.0001	7	Common Region	10	2	0.5	Smooth_FLM
1830	0	0.0001	7	Common Region	10	3	0.5	Smooth_FLM
1831	0.054	0.0001	7	Common Region	10	4	0.5	Smooth_FLM
1832	0.082	0.0001	7	Common Region	10	5	0.5	Smooth_FLM
1833	0.054	0.0001	7	Common Region	10	6	0.5	Smooth_FLM
1834	0	0.0001	7	Common Region	10	7	0.5	Smooth_FLM
1835	0.054	0.0001	7	Common Region	10	8	0.5	Smooth_FLM
1836	0.078	0.0001	7	Common Region	10	9	0.5	Smooth_FLM
1837	0.427	0.0001	7	Common Region	20	1	0	LFDA
1838	0.401	0.0001	7	Common Region	20	2	0	LFDA
1839	0	0.0001	7	Common Region	20	3	0	LFDA
1840	0.423	0.0001	7	Common Region	20	4	0	LFDA
1841	0.128	0.0001	7	Common Region	20	5	0	LFDA
1842	0.42	0.0001	7	Common Region	20	6	0	LFDA
1843	0	0.0001	7	Common Region	20	7	0	LFDA
1844	0.404	0.0001	7	Common Region	20	8	0	LFDA
1845	0.431	0.0001	7	Common Region	20	9	0	LFDA
1846	0.51	0.0001	7	Common Region	20	1	0	Smooth_FLM
1847	0.446	0.0001	7	Common Region	20	2	0	Smooth_FLM
1848	0	0.0001	7	Common Region	20	3	0	Smooth_FLM
1849	0.455	0.0001	7	Common Region	20	4	0	Smooth_FLM
1850	0.51	0.0001	7	Common Region	20	5	0	Smooth_FLM
1851	0.452	0.0001	7	Common Region	20	6	0	Smooth_FLM
1852	0	0.0001	7	Common Region	20	7	0	Smooth_FLM
1853	0.447	0.0001	7	Common Region	20	8	0	Smooth_FLM
1854	0.518	0.0001	7	Common Region	20	9	0	Smooth_FLM
1855	0.14	0.0001	7	Common Region	20	1	0.2	LFDA
1856	0.132	0.0001	7	Common Region	20	2	0.2	LFDA
1857	0	0.0001	7	Common Region	20	3	0.2	LFDA
1858	0.138	0.0001	7	Common Region	20	4	0.2	LFDA
1859	0.027	0.0001	7	Common Region	20	5	0.2	LFDA
1860	0.142	0.0001	7	Common Region	20	6	0.2	LFDA
1861	0	0.0001	7	Common Region	20	7	0.2	LFDA
1862	0.137	0.0001	7	Common Region	20	8	0.2	LFDA
1863	0.132	0.0001	7	Common Region	20	9	0.2	LFDA
1864	0.183	0.0001	7	Common Region	20	1	0.2	Smooth_FLM
1865	0.147	0.0001	7	Common Region	20	2	0.2	Smooth_FLM
1866	0	0.0001	7	Common Region	20	3	0.2	Smooth_FLM
1867	0.153	0.0001	7	Common Region	20	4	0.2	Smooth_FLM
1868	0.182	0.0001	7	Common Region	20	5	0.2	Smooth_FLM
1869	0.157	0.0001	7	Common Region	20	6	0.2	Smooth_FLM
1870	0.001	0.0001	7	Common Region	20	7	0.2	Smooth_FLM
1871	0.152	0.0001	7	Common Region	20	8	0.2	Smooth_FLM
1872	0.187	0.0001	7	Common Region	20	9	0.2	Smooth_FLM
1873	0.051	0.0001	7	Common Region	20	1	0.5	LFDA
1874	0.05	0.0001	7	Common Region	20	2	0.5	LFDA
1875	0	0.0001	7	Common Region	20	3	0.5	LFDA
1876	0.05	0.0001	7	Common Region	20	4	0.5	LFDA
1877	0.008	0.0001	7	Common Region	20	5	0.5	LFDA
1878	0.057	0.0001	7	Common Region	20	6	0.5	LFDA
1879	0	0.0001	7	Common Region	20	7	0.5	LFDA
1880	0.05	0.0001	7	Common Region	20	8	0.5	LFDA
1881	0.047	0.0001	7	Common Region	20	9	0.5	LFDA
1882	0.077	0.0001	7	Common Region	20	1	0.5	Smooth_FLM
1883	0.063	0.0001	7	Common Region	20	2	0.5	Smooth_FLM
1884	0	0.0001	7	Common Region	20	3	0.5	Smooth_FLM
1885	0.059	0.0001	7	Common Region	20	4	0.5	Smooth_FLM
1886	0.074	0.0001	7	Common Region	20	5	0.5	Smooth_FLM
1887	0.065	0.0001	7	Common Region	20	6	0.5	Smooth_FLM
1888	0	0.0001	7	Common Region	20	7	0.5	Smooth_FLM
1889	0.058	0.0001	7	Common Region	20	8	0.5	Smooth_FLM
1890	0.085	0.0001	7	Common Region	20	9	0.5	Smooth_FLM
1891	0.835	0.0001	7	Common Region	40	1	0	LFDA
1892	0.833	0.0001	7	Common Region	40	2	0	LFDA
1893	0	0.0001	7	Common Region	40	3	0	LFDA
1894	0.846	0.0001	7	Common Region	40	4	0	LFDA
1895	0.485	0.0001	7	Common Region	40	5	0	LFDA
1896	0.851	0.0001	7	Common Region	40	6	0	LFDA
1897	0	0.0001	7	Common Region	40	7	0	LFDA
1898	0.831	0.0001	7	Common Region	40	8	0	LFDA
1899	0.83	0.0001	7	Common Region	40	9	0	LFDA
1900	0.883	0.0001	7	Common Region	40	1	0	Smooth_FLM
1901	0.857	0.0001	7	Common Region	40	2	0	Smooth_FLM
1902	0	0.0001	7	Common Region	40	3	0	Smooth_FLM
1903	0.862	0.0001	7	Common Region	40	4	0	Smooth_FLM
1904	0.886	0.0001	7	Common Region	40	5	0	Smooth_FLM
1905	0.862	0.0001	7	Common Region	40	6	0	Smooth_FLM
1906	0.001	0.0001	7	Common Region	40	7	0	Smooth_FLM
1907	0.857	0.0001	7	Common Region	40	8	0	Smooth_FLM
1908	0.88	0.0001	7	Common Region	40	9	0	Smooth_FLM
1909	0.295	0.0001	7	Common Region	40	1	0.2	LFDA
1910	0.316	0.0001	7	Common Region	40	2	0.2	LFDA
1911	0	0.0001	7	Common Region	40	3	0.2	LFDA
1912	0.327	0.0001	7	Common Region	40	4	0.2	LFDA
1913	0.07	0.0001	7	Common Region	40	5	0.2	LFDA
1914	0.319	0.0001	7	Common Region	40	6	0.2	LFDA
1915	0	0.0001	7	Common Region	40	7	0.2	LFDA
1916	0.311	0.0001	7	Common Region	40	8	0.2	LFDA
1917	0.29	0.0001	7	Common Region	40	9	0.2	LFDA
1918	0.388	0.0001	7	Common Region	40	1	0.2	Smooth_FLM
1919	0.352	0.0001	7	Common Region	40	2	0.2	Smooth_FLM
1920	0	0.0001	7	Common Region	40	3	0.2	Smooth_FLM
1921	0.35	0.0001	7	Common Region	40	4	0.2	Smooth_FLM
1922	0.37	0.0001	7	Common Region	40	5	0.2	Smooth_FLM
1923	0.35	0.0001	7	Common Region	40	6	0.2	Smooth_FLM
1924	0	0.0001	7	Common Region	40	7	0.2	Smooth_FLM
1925	0.348	0.0001	7	Common Region	40	8	0.2	Smooth_FLM
1926	0.378	0.0001	7	Common Region	40	9	0.2	Smooth_FLM
1927	0.048	0.0001	7	Common Region	40	1	0.5	LFDA
1928	0.058	0.0001	7	Common Region	40	2	0.5	LFDA
1929	0	0.0001	7	Common Region	40	3	0.5	LFDA
1930	0.064	0.0001	7	Common Region	40	4	0.5	LFDA
1931	0.005	0.0001	7	Common Region	40	5	0.5	LFDA
1932	0.065	0.0001	7	Common Region	40	6	0.5	LFDA
1933	0	0.0001	7	Common Region	40	7	0.5	LFDA
1934	0.057	0.0001	7	Common Region	40	8	0.5	LFDA
1935	0.044	0.0001	7	Common Region	40	9	0.5	LFDA
1936	0.077	0.0001	7	Common Region	40	1	0.5	Smooth_FLM
1937	0.069	0.0001	7	Common Region	40	2	0.5	Smooth_FLM
1938	0	0.0001	7	Common Region	40	3	0.5	Smooth_FLM
1939	0.072	0.0001	7	Common Region	40	4	0.5	Smooth_FLM
1940	0.077	0.0001	7	Common Region	40	5	0.5	Smooth_FLM
1941	0.071	0.0001	7	Common Region	40	6	0.5	Smooth_FLM
1942	0	0.0001	7	Common Region	40	7	0.5	Smooth_FLM
1943	0.07	0.0001	7	Common Region	40	8	0.5	Smooth_FLM
1944	0.081	0.0001	7	Common Region	40	9	0.5	Smooth_FLM
1945	0.032	1e-06	3	Common Region	10	1	0	LFDA
1946	0.007	1e-06	3	Common Region	10	2	0	LFDA
1947	0	1e-06	3	Common Region	10	3	0	LFDA
1948	0.007	1e-06	3	Common Region	10	4	0	LFDA
1949	0.001	1e-06	3	Common Region	10	5	0	LFDA
1950	0.005	1e-06	3	Common Region	10	6	0	LFDA
1951	0	1e-06	3	Common Region	10	7	0	LFDA
1952	0.006	1e-06	3	Common Region	10	8	0	LFDA
1953	0.03	1e-06	3	Common Region	10	9	0	LFDA
1954	0.043	1e-06	3	Common Region	10	1	0	Smooth_FLM
1955	0.008	1e-06	3	Common Region	10	2	0	Smooth_FLM
1956	0	1e-06	3	Common Region	10	3	0	Smooth_FLM
1957	0.011	1e-06	3	Common Region	10	4	0	Smooth_FLM
1958	0.05	1e-06	3	Common Region	10	5	0	Smooth_FLM
1959	0.011	1e-06	3	Common Region	10	6	0	Smooth_FLM
1960	0	1e-06	3	Common Region	10	7	0	Smooth_FLM
1961	0.008	1e-06	3	Common Region	10	8	0	Smooth_FLM
1962	0.047	1e-06	3	Common Region	10	9	0	Smooth_FLM
1963	0.006	1e-06	3	Common Region	10	1	0.2	LFDA
1964	0.002	1e-06	3	Common Region	10	2	0.2	LFDA
1965	0	1e-06	3	Common Region	10	3	0.2	LFDA
1966	0.001	1e-06	3	Common Region	10	4	0.2	LFDA
1967	0	1e-06	3	Common Region	10	5	0.2	LFDA
1968	0	1e-06	3	Common Region	10	6	0.2	LFDA
1969	0	1e-06	3	Common Region	10	7	0.2	LFDA
1970	0	1e-06	3	Common Region	10	8	0.2	LFDA
1971	0.005	1e-06	3	Common Region	10	9	0.2	LFDA
1972	0.013	1e-06	3	Common Region	10	1	0.2	Smooth_FLM
1973	0.002	1e-06	3	Common Region	10	2	0.2	Smooth_FLM
1974	0	1e-06	3	Common Region	10	3	0.2	Smooth_FLM
1975	0.002	1e-06	3	Common Region	10	4	0.2	Smooth_FLM
1976	0.007	1e-06	3	Common Region	10	5	0.2	Smooth_FLM
1977	0.001	1e-06	3	Common Region	10	6	0.2	Smooth_FLM
1978	0	1e-06	3	Common Region	10	7	0.2	Smooth_FLM
1979	0.001	1e-06	3	Common Region	10	8	0.2	Smooth_FLM
1980	0.011	1e-06	3	Common Region	10	9	0.2	Smooth_FLM
1981	0.004	1e-06	3	Common Region	10	1	0.5	LFDA
1982	0	1e-06	3	Common Region	10	2	0.5	LFDA
1983	0	1e-06	3	Common Region	10	3	0.5	LFDA
1984	0	1e-06	3	Common Region	10	4	0.5	LFDA
1985	0	1e-06	3	Common Region	10	5	0.5	LFDA
1986	0	1e-06	3	Common Region	10	6	0.5	LFDA
1987	0	1e-06	3	Common Region	10	7	0.5	LFDA
1988	0.001	1e-06	3	Common Region	10	8	0.5	LFDA
1989	0.003	1e-06	3	Common Region	10	9	0.5	LFDA
1990	0.009	1e-06	3	Common Region	10	1	0.5	Smooth_FLM
1991	0	1e-06	3	Common Region	10	2	0.5	Smooth_FLM
1992	0	1e-06	3	Common Region	10	3	0.5	Smooth_FLM
1993	0.003	1e-06	3	Common Region	10	4	0.5	Smooth_FLM
1994	0.009	1e-06	3	Common Region	10	5	0.5	Smooth_FLM
1995	0.002	1e-06	3	Common Region	10	6	0.5	Smooth_FLM
1996	0	1e-06	3	Common Region	10	7	0.5	Smooth_FLM
1997	0.001	1e-06	3	Common Region	10	8	0.5	Smooth_FLM
1998	0.008	1e-06	3	Common Region	10	9	0.5	Smooth_FLM
1999	0.109	1e-06	3	Common Region	20	1	0	LFDA
[truncated: 12,581 more rows]
