# Supplementary material for: Gene Region Association Analysis of Longitudinal Quantitative Traits Based on a Function-On-Function Regression Model
Source: Front Genet. 2022 Feb 21;13:781740. doi: 10.3389/fgene.2022.781740 (PMC8899465; doi:10.3389/fgene.2022.781740)
Supplement: Supplementary file 1 [file DataSheet1.ZIP › data in brief/S3/ISE0,ISE1,and PMSE of Sample 1000(Case1).xlsx]

## Sheet: Sheet1
			ISE0
Proportion of causal variants	c value	Proportion of negative effects	Common Region	Rare Region	Low Region	Mixture Region One	Mixture Region Two
0.01	3	0	0.0201801	0.200521	0.13599	0.0850378	0.0225271
			0.0275648	0.262587	0.188937	0.117577	0.0301619
		0.2	0.018775	0.217432	0.123724	0.0892987	0.025756
			0.026322	0.299874	0.179616	0.126285	0.0380686
		0.5	0.0186995	0.205343	0.127521	0.0832424	0.0273361
			0.0242965	0.27207	0.178193	0.119261	0.03849
	5	0	0.0401843	0.405689	0.257612	0.147928	0.0460096
			0.05377	0.556019	0.361149	0.201979	0.063406
		0.2	0.0388902	0.402893	0.268061	0.186394	0.0478207
			0.0509824	0.571005	0.367879	0.26425	0.0650866
		0.5	0.0392324	0.397918	0.255406	0.155013	0.0512261
			0.0535225	0.533036	0.347551	0.224102	0.0720046
	7	0	0.0780883	0.78837	0.554211	0.339975	0.0926992
			0.103289	1.05947	0.71757	0.462989	0.123351
		0.2	0.0750577	0.759953	0.491319	0.309652	0.094511
			0.105077	0.98889	0.655337	0.428021	0.123782
		0.5	0.0766094	0.804558	0.529761	0.309509	0.0972498
			0.106992	1.05556	0.750882	0.439493	0.131913
0.02	3	0	0.04095	0.454317	0.279998	0.171429	0.057466
			0.0588862	0.628787	0.391828	0.233623	0.0730393
		0.2	0.0396488	0.449859	0.278268	0.187243	0.050961
			0.053336	0.614852	0.380231	0.268339	0.0652182
		0.5	0.0443048	0.401358	0.263212	0.180681	0.0557396
			0.0632801	0.529082	0.371555	0.264654	0.0786615
	5	0	0.0827318	0.88841	0.521532	0.326851	0.102139
			0.114243	1.26787	0.750893	0.450173	0.147151
		0.2	0.0788163	0.828217	0.547513	0.376047	0.105899
			0.104887	1.0903	0.735354	0.535004	0.160705
		0.5	0.0854538	0.772573	0.566324	0.362473	0.107665
			0.118195	1.07238	0.760895	0.521078	0.15116
	7	0	0.158338	1.62263	1.12126	0.709226	0.209345
			0.227859	2.12909	1.40825	0.965814	0.2749
		0.2	0.157037	1.79574	1.09011	0.679952	0.199825
			0.198542	2.34354	1.45565	0.948119	0.26163
		0.5	0.171038	1.69007	1.16441	0.698797	0.209587
			0.237164	2.38243	1.63135	0.941813	0.296743
0.04	3	0	0.0602394	0.61923	0.396935	0.277565	0.0741636
			0.0797673	0.875221	0.52371	0.420005	0.098702
		0.2	0.0599281	0.609137	0.370365	0.26916	0.0726539
			0.0832557	0.776613	0.548514	0.389563	0.0985841
		0.5	0.0578858	0.598539	0.412929	0.269497	0.078561
			0.0762824	0.793807	0.569952	0.386432	0.105061
	5	0	0.12256	1.1583	0.796032	0.541635	0.155351
			0.181422	1.45114	1.05653	0.769135	0.225439
		0.2	0.126439	1.23747	0.762173	0.512942	0.166143
			0.179255	1.66121	1.02549	0.724968	0.238906
		0.5	0.120728	1.24873	0.798397	0.519892	0.162415
			0.16371	1.67284	1.19737	0.706897	0.230978
	7	0	0.226385	2.48011	1.59134	1.03359	0.278566
			0.28289	3.33893	2.08521	1.47324	0.375194
		0.2	0.217839	2.42817	1.56485	1.00455	0.286645
			0.316125	3.34753	2.18996	1.454	0.389879
		0.5	0.232147	2.56911	1.52919	1.13558	0.323941
			0.325592	3.7666	2.1544	1.58184	0.450803
			ISE1
Proportion of causal variants	c value	Proportion of negative effects	Common Region	Rare Region	Low Region	Mixture Region One	Mixture Region Two
0.01	3	0	1.82382	26.0175	11.0499	15.9632	3.14055
			0.400943	2.62065	1.04486	3.34023	1.02177
		0.2	1.83715	26.1634	11.2416	15.968	3.09621
			0.405071	2.52055	1.03965	3.33092	0.962652
		0.5	1.82963	26.4722	11.3364	16.2496	3.12436
			0.390383	2.50512	1.13786	3.34194	0.999741
	5	0	1.70866	24.335	10.5091	15.0527	2.91734
			0.277385	2.17285	1.06825	2.28041	0.681189
		0.2	1.74222	24.8625	10.7966	15.1383	2.94228
			0.27558	2.15216	1.23277	2.2481	0.676325
		0.5	1.76631	25.2418	10.84	15.3247	2.95648
			0.285893	2.15879	0.966794	2.15396	0.664878
	7	0	1.64525	23.1267	10.1069	14.5398	2.80014
			0.233856	1.95033	1.26082	1.66093	0.495755
		0.2	1.72843	24.4094	10.5363	14.9529	2.9188
			0.288387	2.13638	1.18788	1.76021	0.510425
		0.5	1.76506	24.9482	10.9243	15.0707	2.96421
			0.259466	2.11436	1.45747	1.63888	0.518629
0.02	3	0	3.89188	55.7731	23.8043	34.5145	6.56572
			0.842804	5.98498	2.40289	7.07921	2.09748
		0.2	3.95971	56.5846	24.2439	34.4002	6.7097
			0.816962	5.48698	2.36081	6.93372	2.21441
		0.5	3.95795	56.9506	24.4205	34.6497	6.69607
			0.932203	5.53441	2.2376	6.79338	2.13852
	5	0	3.67546	52.3856	22.4102	32.1481	6.20675
			0.623101	4.4724	2.21427	4.71097	1.46018
		0.2	3.72183	53.7169	22.9843	32.6829	6.34048
			0.60731	5.03341	2.12491	4.69296	1.44628
		0.5	3.80728	54.1063	23.2941	32.8674	6.36261
			0.697281	4.51675	2.00489	4.72812	1.41644
	7	0	3.53134	49.8326	21.4901	31.1564	6.08646
			0.525707	4.20434	2.59347	3.58964	1.067
		0.2	3.71266	52.1718	22.602	31.8581	6.24133
			0.594853	4.40161	2.44392	3.68028	1.09408
		0.5	3.78264	53.6101	23.2845	32.4356	6.37361
			0.58138	4.16045	2.83958	3.45144	1.10083
0.04	3	0	5.69329	81.3337	34.9104	49.8659	9.75706
			1.202	8.70036	3.36717	10.1806	3.16295
		0.2	5.69153	82.0911	35.3456	49.6924	9.85025
			1.24908	7.81798	3.08447	10.672	3.20304
		0.5	5.85947	82.7147	35.5168	50.2874	9.82828
			1.21764	7.93521	3.18772	10.4432	3.25679
	5	0	5.36084	76.5472	32.6567	47.0636	9.21092
			0.917553	6.65448	3.26556	7.00358	2.15557
		0.2	5.50409	78.1003	33.4764	47.8461	9.27073
			0.982169	6.73134	2.92511	7.27521	2.11867
		0.5	5.55651	79.6257	34.0494	47.8506	9.52098
			0.885567	7.48475	3.31219	7.14517	2.13155
	7	0	5.11837	72.7459	31.4436	45.6107	8.85372
			0.750861	6.26954	3.3659	5.25934	1.54502
		0.2	5.39171	76.3681	33.0822	46.7148	9.15852
			0.796033	6.80396	3.73927	5.22421	1.6048
		0.5	5.51714	78.6548	33.9394	47.2691	9.28529
			0.824697	7.47984	3.92327	5.22116	1.57227
			PMSE
Proportion of causal variants	c value	Proportion of negative effects	Common Region	Rare Region	Low Region	Mixture Region One	Mixture Region Two
0.01	3	0	5.5332	2.82795	5.74434	4.51381	5.85515
			0.490905	0.222726	0.321615	0.581761	0.520252
		0.2	5.58148	2.84116	5.74875	4.53368	5.87841
			0.51329	0.215623	0.317514	0.57233	0.502362
		0.5	5.56938	2.8512	5.78326	4.53282	5.87196
			0.514202	0.226003	0.33009	0.580113	0.507624
	5	0	9.98246	4.63234	10.3373	8.03379	10.6293
			0.753152	0.331257	0.553481	0.833773	0.795835
		0.2	10.0999	4.69963	10.487	8.10572	10.6763
			0.75904	0.358158	0.564501	0.844604	0.798717
		0.5	10.1671	4.71712	10.5348	8.10791	10.8123
			0.763809	0.335184	0.588472	0.803034	0.789895
	7	0	18.7028	8.13085	19.3809	14.7885	19.8782
			1.27876	0.49331	1.0413	1.18523	1.36494
		0.2	19.0976	8.30688	19.9175	15.011	20.3243
			1.27449	0.541447	1.05439	1.26381	1.36794
		0.5	19.382	8.46159	20.1377	15.2195	20.5149
			1.23352	0.532914	1.09129	1.31586	1.27676
0.02	3	0	10.7663	4.94498	11.1453	8.54941	11.3867
			1.06059	0.459385	0.666997	1.21426	1.10309
		0.2	10.8652	4.9593	11.2211	8.60968	11.415
			1.04732	0.475752	0.681989	1.25574	1.11364
		0.5	10.8191	4.98166	11.269	8.5524	11.4792
			1.07523	0.457502	0.694027	1.21046	1.08231
	5	0	20.3408	8.81659	21.1121	16.0387	21.6046
			1.68868	0.679739	1.1482	1.73757	1.66107
		0.2	20.5006	8.91469	21.3591	16.1814	21.8419
			1.60451	0.73249	1.24312	1.76415	1.72985
		0.5	20.7073	8.98744	21.5215	16.2036	22.0042
			1.65506	0.720043	1.17474	1.8487	1.78259
	7	0	39.0033	16.3203	40.3806	30.6156	41.5133
			2.62226	1.11379	2.10293	2.68181	2.92851
		0.2	39.8278	16.7393	41.4292	31.2529	42.4164
			2.68789	1.15319	2.2167	2.79273	2.87268
		0.5	40.3619	16.9465	42.1405	31.5632	42.9839
			2.6737	1.15146	2.29384	2.91053	2.99761
0.04	3	0	15.2542	6.81135	15.9071	12.0883	16.2087
			1.51425	0.679621	1.01802	1.69456	1.61453
		0.2	15.3022	6.83946	15.9364	12.1896	16.3821
			1.5797	0.660825	0.972818	1.78274	1.56994
		0.5	15.4879	6.85303	16.0252	12.1888	16.3019
			1.54252	0.685831	1.00841	1.82298	1.6294
	5	0	29.2473	12.4357	30.5102	23.0299	31.0488
			2.26314	0.988706	1.72234	2.5075	2.47641
		0.2	29.6471	12.6005	30.8579	23.1095	31.4143
			2.39873	1.05477	1.71401	2.6316	2.4695
		0.5	29.7543	12.6278	31.1805	23.4202	31.7401
			2.39066	1.0888	1.80644	2.64289	2.53533
	7	0	56.2783	23.3994	58.6692	44.4509	60.3251
			3.67762	1.57196	3.15601	3.91136	3.91347
		0.2	57.7184	24.0891	60.2557	45.1398	61.618
			3.7526	1.62167	3.20986	4.25128	4.04767
		0.5	58.4868	24.3928	61.1941	45.7529	62.2737
			3.93505	1.73011	3.17347	4.1503	4.11637
