# Supplementary material for: Gene Region Association Analysis of Longitudinal Quantitative Traits Based on a Function-On-Function Regression Model
Source: Front Genet. 2022 Feb 21;13:781740. doi: 10.3389/fgene.2022.781740 (PMC8899465; doi:10.3389/fgene.2022.781740)
Supplement: Supplementary file 1 [file DataSheet1.ZIP › data in brief/S3/ISE0,ISE1,and PMSE of Sample 1500(Case1).xlsx]

## Sheet: Sheet1
			ISE0
Proportion of causal variants	c value	Proportion of negative effects	Common Region	Rare Region	Low Region	Mixture Region One	Mixture Region Two
0.01	3	0	0.0161267	0.232317	0.118121	0.076016	0.0235096
			0.0220066	0.298879	0.169892	0.103696	0.0316926
		0.2	0.0164668	0.210247	0.107203	0.077356	0.023368
			0.021816	0.287652	0.143146	0.109695	0.032189
		0.5	0.0163311	0.200652	0.120952	0.0780775	0.0234215
			0.0216958	0.267038	0.164208	0.125711	0.0346402
	5	0	0.0308427	0.407159	0.217786	0.160997	0.0456913
			0.0415567	0.551532	0.305752	0.229792	0.0590076
		0.2	0.0331021	0.392546	0.22479	0.165596	0.0481853
			0.0471065	0.544423	0.320698	0.220087	0.0668928
		0.5	0.0320872	0.427811	0.227532	0.145653	0.0496813
			0.046522	0.564231	0.313324	0.201648	0.0735518
	7	0	0.0621169	0.780731	0.492839	0.303944	0.0919387
			0.0824705	1.06087	0.640327	0.428513	0.125506
		0.2	0.0657142	0.758024	0.451363	0.31192	0.0902633
			0.0899548	1.03845	0.612235	0.425826	0.123523
		0.5	0.0675117	0.829714	0.443246	0.328273	0.098484
			0.0921528	1.03073	0.594745	0.458526	0.137686
0.02	3	0	0.032844	0.464314	0.249327	0.168645	0.0525044
			0.0436855	0.632959	0.349184	0.23278	0.0709632
		0.2	0.034536	0.428689	0.250664	0.175818	0.0497924
			0.0451869	0.612541	0.347341	0.24602	0.0671752
		0.5	0.0383055	0.449168	0.246427	0.173439	0.0448925
			0.0520352	0.618085	0.352778	0.263874	0.0621673
	5	0	0.0721565	0.86714	0.502339	0.345371	0.104454
			0.0996565	1.089	0.709285	0.492631	0.143675
		0.2	0.068458	0.867366	0.495708	0.341629	0.100488
			0.0922333	1.21105	0.685939	0.469533	0.138101
		0.5	0.071249	0.816957	0.501495	0.3483	0.101617
			0.0963971	1.118	0.703024	0.473179	0.139143
	7	0	0.146312	1.72618	0.92179	0.67462	0.195294
			0.185755	2.16786	1.1822	0.923407	0.28671
		0.2	0.135617	1.68107	0.979287	0.738624	0.192236
			0.178682	2.25111	1.31946	1.02366	0.261858
		0.5	0.144139	1.795	0.980622	0.693096	0.199671
			0.199085	2.42388	1.47573	1.00356	0.28819
0.04	3	0	0.0491984	0.625248	0.336705	0.23778	0.071289
			0.0656825	0.805519	0.434641	0.32212	0.0991551
		0.2	0.0542409	0.591086	0.347	0.247329	0.074178
			0.0738363	0.782892	0.473143	0.356604	0.100708
		0.5	0.0546988	0.69139	0.341166	0.246967	0.0781523
			0.0717335	0.910506	0.457195	0.413625	0.109225
	5	0	0.0990409	1.18031	0.665329	0.487854	0.148957
			0.13561	1.58505	0.901208	0.677886	0.203144
		0.2	0.101009	1.25057	0.722784	0.470526	0.142349
			0.14029	1.86559	0.877449	0.659953	0.199215
		0.5	0.100959	1.17436	0.719906	0.495307	0.150046
			0.135501	1.57332	1.02779	0.742903	0.201277
	7	0	0.20866	2.43503	1.35567	0.930789	0.290986
			0.2773	2.95472	1.76087	1.27879	0.420143
		0.2	0.217549	2.55171	1.43734	1.0102	0.292105
			0.290957	3.47363	1.97833	1.51575	0.382715
		0.5	0.211866	2.53608	1.39618	1.02731	0.286425
			0.283997	3.47695	1.86111	1.47429	0.406825
			ISE1
Proportion of causal variants	c value	Proportion of negative effects	Common Region	Rare Region	Low Region	Mixture Region One	Mixture Region Two
0.01	3	0	1.77129	25.1725	10.9509	15.7475	3.09766
			0.366146	2.28002	1.03877	3.22818	1.02469
		0.2	1.80181	25.3663	11.0806	15.6276	3.188
			0.381042	2.18933	0.989843	3.28366	1.03228
		0.5	1.80245	25.66	11.2103	16.0251	3.19904
			0.368971	2.39834	1.04892	3.41599	1.0484
	5	0	1.66706	23.7143	10.3031	14.8593	2.95288
			0.276691	2.08421	0.893817	2.2628	0.688675
		0.2	1.69797	24.1954	10.573	14.9928	2.99582
			0.266801	2.00279	0.918947	2.30546	0.714836
		0.5	1.72524	24.6857	10.7392	15.0416	3.01065
			0.265834	2.01527	0.896378	2.21724	0.680971
	7	0	1.58492	22.5265	9.91893	14.1958	2.84099
			0.214781	2.33609	1.11448	1.61073	0.498647
		0.2	1.66175	23.7326	10.411	14.7616	2.93701
			0.220812	2.0159	1.05495	1.70653	0.502981
		0.5	1.69496	24.3495	10.7037	14.8642	2.9904
			0.235453	2.06375	1.12016	1.67574	0.495352
0.02	3	0	3.79619	53.9301	23.6309	34.0805	6.79157
			0.811639	4.73781	2.1351	7.11873	2.30386
		0.2	3.78411	54.7982	23.9826	34.2339	6.74918
			0.770366	4.72589	2.33909	7.06614	2.16143
		0.5	3.84253	55.0582	23.901	34.2353	6.82041
			0.860391	4.86107	2.28784	7.00779	2.20076
	5	0	3.57026	50.5473	22.1499	31.9857	6.28666
			0.607397	3.91444	2.01424	4.87118	1.44438
		0.2	3.62483	51.8692	22.681	32.2423	6.43418
			0.58292	4.0836	2.08332	4.81656	1.48866
		0.5	3.67876	52.621	23.0489	32.3641	6.55842
			0.583989	3.87799	2.11186	4.89548	1.58048
	7	0	3.41959	48.4161	21.2335	30.6597	6.10715
			0.470242	3.97418	2.38709	3.53301	1.13549
		0.2	3.5677	50.7971	22.2142	31.6882	6.32326
			0.488907	4.45178	2.24179	3.56464	1.06713
		0.5	3.6497	52.2583	22.9323	31.9199	6.48676
			0.518196	4.83069	2.40206	3.65278	1.12953
0.04	3	0	5.58424	78.7621	34.6949	49.6335	9.70305
			1.22144	7.3113	3.24853	10.4257	3.13609
		0.2	5.59927	79.9285	34.8932	49.3724	9.94233
			1.1889	7.58318	3.33949	10.0095	3.28521
		0.5	5.64396	80.3518	35.2681	49.8842	9.94584
			1.16167	7.50006	3.44392	10.471	3.1402
	5	0	5.25791	74.0339	32.3488	46.573	9.22202
			0.873397	5.87633	3.01831	7.1297	2.21313
		0.2	5.28119	75.8676	33.2292	47.2738	9.42125
			0.867915	6.33664	3.29154	6.89235	2.22206
		0.5	5.3334	76.7968	33.6108	47.3045	9.54075
			0.846019	5.93064	2.96954	6.89386	2.24446
	7	0	5.03026	70.6669	30.9683	44.6513	8.97589
			0.794167	5.89822	2.95778	5.2876	1.5746
		0.2	5.19751	74.4551	32.779	46.3383	9.22211
			0.726555	6.4387	4.07406	5.05753	1.54259
		0.5	5.4122	76.2234	33.3902	47.0681	9.38805
			0.737361	6.09808	3.36117	5.71309	1.58356
			PMSE
Proportion of causal variants	c value	Proportion of negative effects	Common Region	Rare Region	Low Region	Mixture Region One	Mixture Region Two
0.01	3	0	5.50406	2.88848	5.7979	4.55272	5.85493
			0.470536	0.201495	0.295673	0.550902	0.490987
		0.2	5.55373	2.9095	5.81214	4.61098	5.8954
			0.48639	0.202477	0.294366	0.569306	0.479876
		0.5	5.55208	2.92402	5.84438	4.56657	5.93889
			0.493116	0.208651	0.28683	0.584779	0.485665
	5	0	9.92983	4.74411	10.4785	8.08022	10.7029
			0.724426	0.30889	0.493336	0.811567	0.722381
		0.2	10.0237	4.81386	10.6319	8.17025	10.753
			0.737537	0.295189	0.506501	0.859514	0.72301
		0.5	10.1114	4.8204	10.6769	8.18684	10.8171
			0.738939	0.31346	0.516951	0.832161	0.726087
	7	0	18.4868	8.38612	19.6089	15.0019	19.9984
			1.17355	0.463367	0.891355	1.14152	1.2132
		0.2	18.9799	8.56808	20.0895	15.2032	20.4669
			1.21105	0.48301	0.897166	1.23581	1.25813
		0.5	19.1493	8.65805	20.356	15.3771	20.6323
			1.12475	0.480847	0.906581	1.32663	1.22207
0.02	3	0	10.6578	5.07532	11.3026	8.62869	11.5072
			1.01863	0.416601	0.602493	1.21342	1.0331
		0.2	10.7084	5.11031	11.3744	8.67373	11.5313
			1.01754	0.426048	0.623175	1.20148	1.00203
		0.5	10.7424	5.11196	11.4209	8.71667	11.5394
			1.06673	0.418324	0.618258	1.21307	1.00669
	5	0	20.1539	9.11185	21.3659	16.1622	21.7496
			1.61706	0.647134	1.02137	1.70204	1.6393
		0.2	20.3484	9.17905	21.7046	16.3898	22.0082
			1.56219	0.666014	1.06329	1.75803	1.63344
		0.5	20.5454	9.23237	21.7539	16.4877	22.1391
			1.54938	0.63971	1.14763	1.80355	1.59403
	7	0	38.6915	16.8504	40.9036	31.1306	41.7667
			2.44724	1.03547	1.843	2.45052	2.54048
		0.2	39.5627	17.2477	42.0009	31.4688	42.8414
			2.48247	1.05217	1.90536	2.53819	2.57309
		0.5	40.0224	17.4718	42.6086	31.946	43.2643
			2.42417	1.04189	1.91303	2.80764	2.4501
0.04	3	0	15.1838	6.96029	15.9678	12.1504	16.3424
			1.55091	0.611517	0.899567	1.7389	1.46714
		0.2	15.2498	6.98775	16.1349	12.2822	16.4162
			1.49095	0.612027	0.905046	1.73836	1.46859
		0.5	15.298	7.01711	16.2294	12.296	16.4275
			1.49353	0.641639	0.887733	1.83826	1.42987
	5	0	29.0743	12.7887	30.8021	23.1986	31.3754
			2.32868	0.936008	1.53319	2.48408	2.25565
		0.2	29.2897	12.9687	31.1365	23.4553	31.5725
			2.30384	0.94996	1.52932	2.5647	2.34636
		0.5	29.3984	13.0619	31.3961	23.6398	31.9425
			2.24801	0.916459	1.53743	2.60026	2.3519
	7	0	55.9565	24.2322	59.458	45.0947	60.8872
			3.61161	1.48982	2.72117	3.68602	3.76745
		0.2	57.3458	24.7991	60.9439	45.5662	62.1203
			3.56953	1.53971	2.75898	3.86206	3.78345
		0.5	58.2137	25.1869	61.9182	45.979	62.8362
			3.64357	1.56486	2.85979	3.9547	3.77781
