# Supplementary material for: Gene Region Association Analysis of Longitudinal Quantitative Traits Based on a Function-On-Function Regression Model
Source: Front Genet. 2022 Feb 21;13:781740. doi: 10.3389/fgene.2022.781740 (PMC8899465; doi:10.3389/fgene.2022.781740)
Supplement: Supplementary file 1 [file DataSheet1.ZIP › data in brief/S3/ISE0,ISE1,and PMSE of Sample 2000(Case1).xlsx]

## Sheet: Sheet1
			ISE0
Proportion of causal variants	c value	Proportion of negative effects	Common Region	Rare Region	Low Region	Mixture Region One	Mixture Region Two
0.01	3	0	0.0146522	0.22794	0.112829	0.0745887	0.0199124
			0.0193066	0.304601	0.166433	0.106154	0.0296587
		0.2	0.0149636	0.230632	0.114288	0.0701837	0.0219157
			0.0218087	0.340548	0.159431	0.106158	0.0332054
		0.5	0.015274	0.208727	0.109359	0.0790459	0.0217243
			0.0207672	0.289702	0.149834	0.117948	0.02863
	5	0	0.0288963	0.421677	0.23238	0.152119	0.0419829
			0.0386488	0.580771	0.311602	0.208559	0.0566509
		0.2	0.0289958	0.438096	0.207426	0.156792	0.0427728
			0.0401735	0.557517	0.28043	0.232711	0.0571018
		0.5	0.0334661	0.451875	0.229679	0.147366	0.041904
			0.046821	0.641094	0.315569	0.2185	0.0608928
	7	0	0.06278	0.813861	0.47919	0.293986	0.0811694
			0.0847511	0.983292	0.631349	0.385343	0.10838
		0.2	0.0598017	0.780142	0.440799	0.261982	0.0826317
			0.0784329	1.08836	0.55641	0.361508	0.106143
		0.5	0.0590518	0.823232	0.464103	0.271838	0.0808768
			0.0781067	1.06927	0.627924	0.395982	0.103597
0.02	3	0	0.0326286	0.439578	0.225383	0.171438	0.0477479
			0.0446835	0.614811	0.313139	0.258482	0.0651541
		0.2	0.0337477	0.437961	0.232931	0.163625	0.0399035
			0.0505163	0.619855	0.303119	0.245108	0.0553524
		0.5	0.0355842	0.47629	0.232646	0.151745	0.0387042
			0.0454958	0.637451	0.322147	0.22441	0.0535935
	5	0	0.0670469	0.90063	0.461962	0.304692	0.0882173
			0.0855077	1.18314	0.62784	0.408168	0.117742
		0.2	0.0717389	0.93673	0.483949	0.3344	0.0949241
			0.0953796	1.2693	0.668151	0.476232	0.131147
		0.5	0.0674646	0.907187	0.475003	0.357708	0.0901901
			0.0919097	1.23276	0.650248	0.502404	0.127861
	7	0	0.134784	1.79489	0.930337	0.624375	0.175147
			0.182548	2.34845	1.25283	0.823681	0.222687
		0.2	0.12762	1.8432	0.966799	0.619603	0.184429
			0.170479	2.83029	1.3079	0.849405	0.278279
		0.5	0.136964	1.85452	0.939606	0.648859	0.17327
			0.188206	2.50254	1.21124	0.938566	0.248337
0.04	3	0	0.0518661	0.743134	0.359181	0.232712	0.0687868
			0.0710412	1.09409	0.501692	0.373496	0.0954163
		0.2	0.0477149	0.693887	0.350431	0.217818	0.067878
			0.0653837	0.962178	0.473864	0.336584	0.0934666
		0.5	0.0486957	0.735167	0.329544	0.232166	0.0645481
			0.0635822	0.953595	0.469234	0.364465	0.0858541
	5	0	0.094677	1.33537	0.623669	0.482204	0.13185
			0.127338	1.82598	0.889078	0.702243	0.161654
		0.2	0.0927221	1.30291	0.698999	0.507093	0.122738
			0.125978	1.79828	0.975232	0.718499	0.161787
		0.5	0.0987193	1.28262	0.751192	0.47142	0.124453
			0.144623	1.7702	1.05006	0.715186	0.158854
	7	0	0.206613	2.66175	1.29655	0.912401	0.262566
			0.262234	3.4534	1.73821	1.29292	0.364797
		0.2	0.193192	2.61978	1.41425	0.891982	0.246099
			0.263047	3.49527	2.00674	1.25496	0.337531
		0.5	0.175363	2.79766	1.33872	0.942303	0.243138
			0.235304	3.78803	1.87363	1.28843	0.333121
			ISE1
Proportion of causal variants	c value	Proportion of negative effects	Common Region	Rare Region	Low Region	Mixture Region One	Mixture Region Two
0.01	3	0	1.79124	25.2242	10.9895	16.0261	3.24978
			0.363077	2.34157	0.875471	3.40981	1.19777
		0.2	1.81097	25.6326	11.1544	16.2048	3.27741
			0.36694	2.56853	0.9289	3.30679	1.18985
		0.5	1.8056	25.8496	11.2297	16.0103	3.29751
			0.373772	2.25211	0.940695	3.31261	1.17322
	5	0	1.67508	23.7572	10.4158	15.2121	3.06699
			0.269301	2.16804	0.993548	2.24327	0.758259
		0.2	1.70114	24.3513	10.6548	15.401	3.1052
			0.242044	2.10562	0.907023	2.26287	0.782849
		0.5	1.73025	24.6771	10.7858	15.4561	3.13904
			0.257823	2.13669	0.953217	2.46212	0.757703
	7	0	1.61335	22.5997	9.97252	14.6055	2.92849
			0.25206	2.05558	1.08701	1.68578	0.544372
		0.2	1.66651	23.7102	10.4557	14.891	3.06104
			0.212645	1.97101	1.11869	1.62857	0.547864
		0.5	1.71119	24.4786	10.823	15.1653	3.08804
			0.204094	2.16574	1.26414	1.67027	0.546889
0.02	3	0	3.83668	54.3616	23.648	34.2534	6.91851
			0.770416	4.97425	2.25182	7.39068	2.52665
		0.2	3.89068	54.9193	23.9972	34.6453	6.96228
			0.786421	4.94595	2.15775	7.32185	2.37968
		0.5	3.92337	55.088	24.2107	34.832	6.99622
			0.803273	4.77539	2.18834	7.1636	2.42936
	5	0	3.5784	50.9545	22.1597	32.5278	6.52839
			0.56929	4.48204	1.82319	4.79843	1.65173
		0.2	3.67418	52.3292	22.7206	32.9366	6.66496
			0.587678	4.43553	1.84622	4.99768	1.59377
		0.5	3.70824	52.973	23.2804	33.1965	6.77269
			0.571224	4.28564	2.10424	4.94472	1.66316
	7	0	3.44555	48.6988	21.261	31.4993	6.32269
			0.436447	4.507	2.18435	3.76447	1.15738
		0.2	3.58792	51.0296	22.396	32.1782	6.50412
			0.501985	5.37173	2.48271	3.53195	1.16593
		0.5	3.72145	52.5333	23.0018	32.4724	6.66957
			0.471857	4.55493	2.21997	3.70457	1.1864
0.04	3	0	5.58944	78.9674	34.6343	50.0997	10.0478
			1.169	7.18852	3.13995	10.0029	3.47084
		0.2	5.64147	80.1677	35.0952	50.7919	10.2044
			1.18411	7.3921	2.94804	10.6214	3.59485
		0.5	5.75236	81.1388	35.3965	51.1528	10.3085
			1.14142	7.76173	3.40136	10.419	3.53256
	5	0	5.24749	74.6632	32.5333	47.5784	9.52775
			0.772187	6.66011	2.96097	7.14274	2.39062
		0.2	5.37698	76.4254	33.3803	48.0351	9.89005
			0.801458	6.13363	2.88991	7.07878	2.40835
		0.5	5.48491	77.3835	33.9064	48.5332	9.83594
			0.853179	6.06318	3.17764	7.02988	2.51845
	7	0	5.05003	71.1807	31.1565	45.9145	9.19947
			0.676603	6.83845	4.26825	5.48371	1.70475
		0.2	5.30007	74.5522	32.8244	46.767	9.48522
			0.766428	6.46597	3.78894	4.84062	1.62654
		0.5	5.34972	76.7036	33.698	47.9491	9.77612
			0.637672	7.13106	3.66039	5.12312	1.76852
			PMSE
Proportion of causal variants	c value	Proportion of negative effects	Common Region	Rare Region	Low Region	Mixture Region One	Mixture Region Two
0.01	3	0	5.57229	2.88346	5.79505	4.57615	5.80552
			0.475996	0.193882	0.268007	0.557448	0.507781
		0.2	5.58857	2.88208	5.81719	4.56026	5.84915
			0.467299	0.19714	0.270914	0.556044	0.481972
		0.5	5.60915	2.88616	5.8479	4.61492	5.90242
			0.476764	0.194097	0.27203	0.584892	0.482839
	5	0	10.0548	4.73634	10.4874	8.05346	10.5764
			0.688224	0.275319	0.462105	0.77571	0.721973
		0.2	10.1539	4.77652	10.6122	8.12004	10.6492
			0.691971	0.286065	0.471476	0.816726	0.763272
		0.5	10.1867	4.79124	10.6748	8.17422	10.7449
			0.69308	0.289615	0.491722	0.874908	0.729951
	7	0	18.7939	8.29751	19.6078	14.9609	19.8323
			1.0537	0.411003	0.83793	1.14563	1.17298
		0.2	19.2165	8.47927	20.0897	15.2452	20.2631
			1.14888	0.442225	0.828048	1.13253	1.22443
		0.5	19.4848	8.60725	20.3247	15.373	20.4452
			1.07477	0.488123	0.858212	1.29208	1.16988
0.02	3	0	10.822	5.04479	11.2935	8.70206	11.333
			0.981946	0.394688	0.585961	1.22787	1.0186
		0.2	10.904	5.06468	11.3652	8.65709	11.3788
			1.05325	0.405509	0.580975	1.23182	1.06808
		0.5	10.9457	5.08017	11.3703	8.66756	11.427
			0.984256	0.414065	0.594853	1.19443	1.03879
	5	0	20.4295	8.98444	21.3156	16.2	21.5515
			1.50608	0.582058	0.930689	1.69063	1.60863
		0.2	20.6234	9.0282	21.6585	16.3453	21.8065
			1.56876	0.604101	1.03969	1.79762	1.58844
		0.5	20.7916	9.13519	21.7494	16.4454	21.9176
			1.55221	0.643043	0.971693	1.81801	1.54998
	7	0	39.1895	16.6576	40.8726	30.9038	41.3138
			2.3791	0.922461	1.67909	2.41634	2.50872
		0.2	40.0262	17.1283	41.9619	31.5618	42.1535
			2.37733	0.961209	1.74097	2.62954	2.38652
		0.5	40.6531	17.3001	42.6121	31.9034	42.7657
			2.41131	0.978121	1.79409	2.65709	2.46921
0.04	3	0	15.3614	6.9324	16.0112	12.2662	16.1209
			1.49058	0.598851	0.777997	1.72466	1.51981
		0.2	15.342	6.93705	16.1338	12.2317	16.255
			1.48996	0.59692	0.808129	1.79053	1.57265
		0.5	15.5551	6.93718	16.1559	12.301	16.2678
			1.43008	0.619636	0.849555	1.80554	1.49402
	5	0	29.3302	12.6503	30.732	23.1972	31.0086
			2.08531	0.860866	1.39501	2.48895	2.35442
		0.2	29.8307	12.8395	31.0909	23.4721	31.4403
			2.25263	0.856768	1.43515	2.53185	2.32184
		0.5	30.0184	12.872	31.3947	23.5035	31.5124
			2.14274	0.854462	1.43343	2.56183	2.22733
	7	0	56.8129	23.8544	59.2546	44.7596	60.0145
			3.3692	1.37555	2.37935	3.49344	3.60455
		0.2	58.2451	24.5254	60.8794	45.5915	61.505
			3.3687	1.38637	2.53801	3.70296	3.71109
		0.5	58.7568	24.7995	61.8834	46.057	61.8898
			3.54236	1.46962	2.60945	4.0171	3.69849
