# Supplementary material for: Gene Region Association Analysis of Longitudinal Quantitative Traits Based on a Function-On-Function Regression Model
Source: Front Genet. 2022 Feb 21;13:781740. doi: 10.3389/fgene.2022.781740 (PMC8899465; doi:10.3389/fgene.2022.781740)
Supplement: Supplementary file 1 [file DataSheet1.ZIP › data in brief/S3/Power of Sample 2000(Case1).xlsx]

## Sheet: Power of LFDAT and Smoothed FLM
	Power	alpha	Effect	Genomic_Region	Associated_SNP	Time	Negative	Method
1	0.997	0.05	3	Common Region	10	1	0	LFDA
2	0.999	0.05	3	Common Region	10	2	0	LFDA
3	1	0.05	3	Common Region	10	3	0	LFDA
4	1	0.05	3	Common Region	10	4	0	LFDA
5	1	0.05	3	Common Region	10	5	0	LFDA
6	1	0.05	3	Common Region	10	6	0	LFDA
7	1	0.05	3	Common Region	10	7	0	LFDA
8	1	0.05	3	Common Region	10	8	0	LFDA
9	1	0.05	3	Common Region	10	9	0	LFDA
10	0.997	0.05	3	Common Region	10	1	0	Smooth_FLM
11	0.999	0.05	3	Common Region	10	2	0	Smooth_FLM
12	1	0.05	3	Common Region	10	3	0	Smooth_FLM
13	1	0.05	3	Common Region	10	4	0	Smooth_FLM
14	1	0.05	3	Common Region	10	5	0	Smooth_FLM
15	1	0.05	3	Common Region	10	6	0	Smooth_FLM
16	1	0.05	3	Common Region	10	7	0	Smooth_FLM
17	1	0.05	3	Common Region	10	8	0	Smooth_FLM
18	1	0.05	3	Common Region	10	9	0	Smooth_FLM
19	0.988	0.05	3	Common Region	10	1	0.2	LFDA
20	0.993	0.05	3	Common Region	10	2	0.2	LFDA
21	0.993	0.05	3	Common Region	10	3	0.2	LFDA
22	0.996	0.05	3	Common Region	10	4	0.2	LFDA
23	0.995	0.05	3	Common Region	10	5	0.2	LFDA
24	0.995	0.05	3	Common Region	10	6	0.2	LFDA
25	0.996	0.05	3	Common Region	10	7	0.2	LFDA
26	0.996	0.05	3	Common Region	10	8	0.2	LFDA
27	0.991	0.05	3	Common Region	10	9	0.2	LFDA
28	0.99	0.05	3	Common Region	10	1	0.2	Smooth_FLM
29	0.993	0.05	3	Common Region	10	2	0.2	Smooth_FLM
30	0.994	0.05	3	Common Region	10	3	0.2	Smooth_FLM
31	0.997	0.05	3	Common Region	10	4	0.2	Smooth_FLM
32	0.995	0.05	3	Common Region	10	5	0.2	Smooth_FLM
33	0.996	0.05	3	Common Region	10	6	0.2	Smooth_FLM
34	0.997	0.05	3	Common Region	10	7	0.2	Smooth_FLM
35	0.996	0.05	3	Common Region	10	8	0.2	Smooth_FLM
36	0.992	0.05	3	Common Region	10	9	0.2	Smooth_FLM
37	0.952	0.05	3	Common Region	10	1	0.5	LFDA
38	0.962	0.05	3	Common Region	10	2	0.5	LFDA
39	0.973	0.05	3	Common Region	10	3	0.5	LFDA
40	0.979	0.05	3	Common Region	10	4	0.5	LFDA
41	0.975	0.05	3	Common Region	10	5	0.5	LFDA
42	0.979	0.05	3	Common Region	10	6	0.5	LFDA
43	0.974	0.05	3	Common Region	10	7	0.5	LFDA
44	0.975	0.05	3	Common Region	10	8	0.5	LFDA
45	0.97	0.05	3	Common Region	10	9	0.5	LFDA
46	0.959	0.05	3	Common Region	10	1	0.5	Smooth_FLM
47	0.967	0.05	3	Common Region	10	2	0.5	Smooth_FLM
48	0.978	0.05	3	Common Region	10	3	0.5	Smooth_FLM
49	0.983	0.05	3	Common Region	10	4	0.5	Smooth_FLM
50	0.979	0.05	3	Common Region	10	5	0.5	Smooth_FLM
51	0.981	0.05	3	Common Region	10	6	0.5	Smooth_FLM
52	0.976	0.05	3	Common Region	10	7	0.5	Smooth_FLM
53	0.977	0.05	3	Common Region	10	8	0.5	Smooth_FLM
54	0.97	0.05	3	Common Region	10	9	0.5	Smooth_FLM
55	1	0.05	3	Common Region	20	1	0	LFDA
56	1	0.05	3	Common Region	20	2	0	LFDA
57	1	0.05	3	Common Region	20	3	0	LFDA
58	1	0.05	3	Common Region	20	4	0	LFDA
59	1	0.05	3	Common Region	20	5	0	LFDA
60	1	0.05	3	Common Region	20	6	0	LFDA
61	1	0.05	3	Common Region	20	7	0	LFDA
62	1	0.05	3	Common Region	20	8	0	LFDA
63	1	0.05	3	Common Region	20	9	0	LFDA
64	1	0.05	3	Common Region	20	1	0	Smooth_FLM
65	1	0.05	3	Common Region	20	2	0	Smooth_FLM
66	1	0.05	3	Common Region	20	3	0	Smooth_FLM
67	1	0.05	3	Common Region	20	4	0	Smooth_FLM
68	1	0.05	3	Common Region	20	5	0	Smooth_FLM
69	1	0.05	3	Common Region	20	6	0	Smooth_FLM
70	1	0.05	3	Common Region	20	7	0	Smooth_FLM
71	1	0.05	3	Common Region	20	8	0	Smooth_FLM
72	1	0.05	3	Common Region	20	9	0	Smooth_FLM
73	0.996	0.05	3	Common Region	20	1	0.2	LFDA
74	0.998	0.05	3	Common Region	20	2	0.2	LFDA
75	0.998	0.05	3	Common Region	20	3	0.2	LFDA
76	0.997	0.05	3	Common Region	20	4	0.2	LFDA
77	0.998	0.05	3	Common Region	20	5	0.2	LFDA
78	0.997	0.05	3	Common Region	20	6	0.2	LFDA
79	0.997	0.05	3	Common Region	20	7	0.2	LFDA
80	0.997	0.05	3	Common Region	20	8	0.2	LFDA
81	0.997	0.05	3	Common Region	20	9	0.2	LFDA
82	0.996	0.05	3	Common Region	20	1	0.2	Smooth_FLM
83	0.998	0.05	3	Common Region	20	2	0.2	Smooth_FLM
84	0.998	0.05	3	Common Region	20	3	0.2	Smooth_FLM
85	0.997	0.05	3	Common Region	20	4	0.2	Smooth_FLM
86	0.998	0.05	3	Common Region	20	5	0.2	Smooth_FLM
87	0.997	0.05	3	Common Region	20	6	0.2	Smooth_FLM
88	0.998	0.05	3	Common Region	20	7	0.2	Smooth_FLM
89	0.998	0.05	3	Common Region	20	8	0.2	Smooth_FLM
90	0.997	0.05	3	Common Region	20	9	0.2	Smooth_FLM
91	0.974	0.05	3	Common Region	20	1	0.5	LFDA
92	0.977	0.05	3	Common Region	20	2	0.5	LFDA
93	0.985	0.05	3	Common Region	20	3	0.5	LFDA
94	0.984	0.05	3	Common Region	20	4	0.5	LFDA
95	0.985	0.05	3	Common Region	20	5	0.5	LFDA
96	0.988	0.05	3	Common Region	20	6	0.5	LFDA
97	0.985	0.05	3	Common Region	20	7	0.5	LFDA
98	0.981	0.05	3	Common Region	20	8	0.5	LFDA
99	0.981	0.05	3	Common Region	20	9	0.5	LFDA
100	0.977	0.05	3	Common Region	20	1	0.5	Smooth_FLM
101	0.98	0.05	3	Common Region	20	2	0.5	Smooth_FLM
102	0.987	0.05	3	Common Region	20	3	0.5	Smooth_FLM
103	0.984	0.05	3	Common Region	20	4	0.5	Smooth_FLM
104	0.985	0.05	3	Common Region	20	5	0.5	Smooth_FLM
105	0.989	0.05	3	Common Region	20	6	0.5	Smooth_FLM
106	0.987	0.05	3	Common Region	20	7	0.5	Smooth_FLM
107	0.981	0.05	3	Common Region	20	8	0.5	Smooth_FLM
108	0.984	0.05	3	Common Region	20	9	0.5	Smooth_FLM
109	1	0.05	3	Common Region	40	1	0	LFDA
110	1	0.05	3	Common Region	40	2	0	LFDA
111	1	0.05	3	Common Region	40	3	0	LFDA
112	1	0.05	3	Common Region	40	4	0	LFDA
113	1	0.05	3	Common Region	40	5	0	LFDA
114	1	0.05	3	Common Region	40	6	0	LFDA
115	1	0.05	3	Common Region	40	7	0	LFDA
116	1	0.05	3	Common Region	40	8	0	LFDA
117	1	0.05	3	Common Region	40	9	0	LFDA
118	1	0.05	3	Common Region	40	1	0	Smooth_FLM
119	1	0.05	3	Common Region	40	2	0	Smooth_FLM
120	1	0.05	3	Common Region	40	3	0	Smooth_FLM
121	1	0.05	3	Common Region	40	4	0	Smooth_FLM
122	1	0.05	3	Common Region	40	5	0	Smooth_FLM
123	1	0.05	3	Common Region	40	6	0	Smooth_FLM
124	1	0.05	3	Common Region	40	7	0	Smooth_FLM
125	1	0.05	3	Common Region	40	8	0	Smooth_FLM
126	1	0.05	3	Common Region	40	9	0	Smooth_FLM
127	1	0.05	3	Common Region	40	1	0.2	LFDA
128	1	0.05	3	Common Region	40	2	0.2	LFDA
129	1	0.05	3	Common Region	40	3	0.2	LFDA
130	1	0.05	3	Common Region	40	4	0.2	LFDA
131	1	0.05	3	Common Region	40	5	0.2	LFDA
132	1	0.05	3	Common Region	40	6	0.2	LFDA
133	1	0.05	3	Common Region	40	7	0.2	LFDA
134	1	0.05	3	Common Region	40	8	0.2	LFDA
135	1	0.05	3	Common Region	40	9	0.2	LFDA
136	1	0.05	3	Common Region	40	1	0.2	Smooth_FLM
137	1	0.05	3	Common Region	40	2	0.2	Smooth_FLM
138	1	0.05	3	Common Region	40	3	0.2	Smooth_FLM
139	1	0.05	3	Common Region	40	4	0.2	Smooth_FLM
140	1	0.05	3	Common Region	40	5	0.2	Smooth_FLM
141	1	0.05	3	Common Region	40	6	0.2	Smooth_FLM
142	1	0.05	3	Common Region	40	7	0.2	Smooth_FLM
143	1	0.05	3	Common Region	40	8	0.2	Smooth_FLM
144	1	0.05	3	Common Region	40	9	0.2	Smooth_FLM
145	0.968	0.05	3	Common Region	40	1	0.5	LFDA
146	0.971	0.05	3	Common Region	40	2	0.5	LFDA
147	0.97	0.05	3	Common Region	40	3	0.5	LFDA
148	0.975	0.05	3	Common Region	40	4	0.5	LFDA
149	0.973	0.05	3	Common Region	40	5	0.5	LFDA
150	0.975	0.05	3	Common Region	40	6	0.5	LFDA
151	0.975	0.05	3	Common Region	40	7	0.5	LFDA
152	0.971	0.05	3	Common Region	40	8	0.5	LFDA
153	0.974	0.05	3	Common Region	40	9	0.5	LFDA
154	0.97	0.05	3	Common Region	40	1	0.5	Smooth_FLM
155	0.973	0.05	3	Common Region	40	2	0.5	Smooth_FLM
156	0.972	0.05	3	Common Region	40	3	0.5	Smooth_FLM
157	0.976	0.05	3	Common Region	40	4	0.5	Smooth_FLM
158	0.974	0.05	3	Common Region	40	5	0.5	Smooth_FLM
159	0.977	0.05	3	Common Region	40	6	0.5	Smooth_FLM
160	0.976	0.05	3	Common Region	40	7	0.5	Smooth_FLM
161	0.971	0.05	3	Common Region	40	8	0.5	Smooth_FLM
162	0.975	0.05	3	Common Region	40	9	0.5	Smooth_FLM
163	0.999	0.05	5	Common Region	10	1	0	LFDA
164	1	0.05	5	Common Region	10	2	0	LFDA
165	1	0.05	5	Common Region	10	3	0	LFDA
166	1	0.05	5	Common Region	10	4	0	LFDA
167	1	0.05	5	Common Region	10	5	0	LFDA
168	1	0.05	5	Common Region	10	6	0	LFDA
169	1	0.05	5	Common Region	10	7	0	LFDA
170	1	0.05	5	Common Region	10	8	0	LFDA
171	1	0.05	5	Common Region	10	9	0	LFDA
172	0.999	0.05	5	Common Region	10	1	0	Smooth_FLM
173	1	0.05	5	Common Region	10	2	0	Smooth_FLM
174	1	0.05	5	Common Region	10	3	0	Smooth_FLM
175	1	0.05	5	Common Region	10	4	0	Smooth_FLM
176	1	0.05	5	Common Region	10	5	0	Smooth_FLM
177	1	0.05	5	Common Region	10	6	0	Smooth_FLM
178	1	0.05	5	Common Region	10	7	0	Smooth_FLM
179	1	0.05	5	Common Region	10	8	0	Smooth_FLM
180	1	0.05	5	Common Region	10	9	0	Smooth_FLM
181	0.992	0.05	5	Common Region	10	1	0.2	LFDA
182	0.997	0.05	5	Common Region	10	2	0.2	LFDA
183	0.996	0.05	5	Common Region	10	3	0.2	LFDA
184	0.997	0.05	5	Common Region	10	4	0.2	LFDA
185	0.997	0.05	5	Common Region	10	5	0.2	LFDA
186	0.998	0.05	5	Common Region	10	6	0.2	LFDA
187	0.997	0.05	5	Common Region	10	7	0.2	LFDA
188	0.997	0.05	5	Common Region	10	8	0.2	LFDA
189	0.998	0.05	5	Common Region	10	9	0.2	LFDA
190	0.993	0.05	5	Common Region	10	1	0.2	Smooth_FLM
191	0.997	0.05	5	Common Region	10	2	0.2	Smooth_FLM
192	0.997	0.05	5	Common Region	10	3	0.2	Smooth_FLM
193	0.997	0.05	5	Common Region	10	4	0.2	Smooth_FLM
194	0.998	0.05	5	Common Region	10	5	0.2	Smooth_FLM
195	0.998	0.05	5	Common Region	10	6	0.2	Smooth_FLM
196	0.997	0.05	5	Common Region	10	7	0.2	Smooth_FLM
197	0.998	0.05	5	Common Region	10	8	0.2	Smooth_FLM
198	0.998	0.05	5	Common Region	10	9	0.2	Smooth_FLM
199	0.972	0.05	5	Common Region	10	1	0.5	LFDA
200	0.976	0.05	5	Common Region	10	2	0.5	LFDA
201	0.974	0.05	5	Common Region	10	3	0.5	LFDA
202	0.982	0.05	5	Common Region	10	4	0.5	LFDA
203	0.982	0.05	5	Common Region	10	5	0.5	LFDA
204	0.982	0.05	5	Common Region	10	6	0.5	LFDA
205	0.985	0.05	5	Common Region	10	7	0.5	LFDA
206	0.981	0.05	5	Common Region	10	8	0.5	LFDA
207	0.978	0.05	5	Common Region	10	9	0.5	LFDA
208	0.974	0.05	5	Common Region	10	1	0.5	Smooth_FLM
209	0.978	0.05	5	Common Region	10	2	0.5	Smooth_FLM
210	0.975	0.05	5	Common Region	10	3	0.5	Smooth_FLM
211	0.982	0.05	5	Common Region	10	4	0.5	Smooth_FLM
212	0.982	0.05	5	Common Region	10	5	0.5	Smooth_FLM
213	0.985	0.05	5	Common Region	10	6	0.5	Smooth_FLM
214	0.986	0.05	5	Common Region	10	7	0.5	Smooth_FLM
215	0.984	0.05	5	Common Region	10	8	0.5	Smooth_FLM
216	0.98	0.05	5	Common Region	10	9	0.5	Smooth_FLM
217	1	0.05	5	Common Region	20	1	0	LFDA
218	1	0.05	5	Common Region	20	2	0	LFDA
219	1	0.05	5	Common Region	20	3	0	LFDA
220	1	0.05	5	Common Region	20	4	0	LFDA
221	1	0.05	5	Common Region	20	5	0	LFDA
222	1	0.05	5	Common Region	20	6	0	LFDA
223	1	0.05	5	Common Region	20	7	0	LFDA
224	1	0.05	5	Common Region	20	8	0	LFDA
225	1	0.05	5	Common Region	20	9	0	LFDA
226	1	0.05	5	Common Region	20	1	0	Smooth_FLM
227	1	0.05	5	Common Region	20	2	0	Smooth_FLM
228	1	0.05	5	Common Region	20	3	0	Smooth_FLM
229	1	0.05	5	Common Region	20	4	0	Smooth_FLM
230	1	0.05	5	Common Region	20	5	0	Smooth_FLM
231	1	0.05	5	Common Region	20	6	0	Smooth_FLM
232	1	0.05	5	Common Region	20	7	0	Smooth_FLM
233	1	0.05	5	Common Region	20	8	0	Smooth_FLM
234	1	0.05	5	Common Region	20	9	0	Smooth_FLM
235	0.997	0.05	5	Common Region	20	1	0.2	LFDA
236	0.998	0.05	5	Common Region	20	2	0.2	LFDA
237	0.998	0.05	5	Common Region	20	3	0.2	LFDA
238	0.998	0.05	5	Common Region	20	4	0.2	LFDA
239	0.999	0.05	5	Common Region	20	5	0.2	LFDA
240	0.999	0.05	5	Common Region	20	6	0.2	LFDA
241	0.999	0.05	5	Common Region	20	7	0.2	LFDA
242	0.999	0.05	5	Common Region	20	8	0.2	LFDA
243	0.999	0.05	5	Common Region	20	9	0.2	LFDA
244	0.997	0.05	5	Common Region	20	1	0.2	Smooth_FLM
245	0.998	0.05	5	Common Region	20	2	0.2	Smooth_FLM
246	0.998	0.05	5	Common Region	20	3	0.2	Smooth_FLM
247	0.999	0.05	5	Common Region	20	4	0.2	Smooth_FLM
248	0.999	0.05	5	Common Region	20	5	0.2	Smooth_FLM
249	0.999	0.05	5	Common Region	20	6	0.2	Smooth_FLM
250	0.999	0.05	5	Common Region	20	7	0.2	Smooth_FLM
251	0.999	0.05	5	Common Region	20	8	0.2	Smooth_FLM
252	0.999	0.05	5	Common Region	20	9	0.2	Smooth_FLM
253	0.98	0.05	5	Common Region	20	1	0.5	LFDA
254	0.981	0.05	5	Common Region	20	2	0.5	LFDA
255	0.984	0.05	5	Common Region	20	3	0.5	LFDA
256	0.982	0.05	5	Common Region	20	4	0.5	LFDA
257	0.984	0.05	5	Common Region	20	5	0.5	LFDA
258	0.986	0.05	5	Common Region	20	6	0.5	LFDA
259	0.985	0.05	5	Common Region	20	7	0.5	LFDA
260	0.982	0.05	5	Common Region	20	8	0.5	LFDA
261	0.982	0.05	5	Common Region	20	9	0.5	LFDA
262	0.981	0.05	5	Common Region	20	1	0.5	Smooth_FLM
263	0.983	0.05	5	Common Region	20	2	0.5	Smooth_FLM
264	0.986	0.05	5	Common Region	20	3	0.5	Smooth_FLM
265	0.984	0.05	5	Common Region	20	4	0.5	Smooth_FLM
266	0.984	0.05	5	Common Region	20	5	0.5	Smooth_FLM
267	0.986	0.05	5	Common Region	20	6	0.5	Smooth_FLM
268	0.985	0.05	5	Common Region	20	7	0.5	Smooth_FLM
269	0.983	0.05	5	Common Region	20	8	0.5	Smooth_FLM
270	0.983	0.05	5	Common Region	20	9	0.5	Smooth_FLM
271	1	0.05	5	Common Region	40	1	0	LFDA
272	1	0.05	5	Common Region	40	2	0	LFDA
273	1	0.05	5	Common Region	40	3	0	LFDA
274	1	0.05	5	Common Region	40	4	0	LFDA
275	1	0.05	5	Common Region	40	5	0	LFDA
276	1	0.05	5	Common Region	40	6	0	LFDA
277	1	0.05	5	Common Region	40	7	0	LFDA
278	1	0.05	5	Common Region	40	8	0	LFDA
279	1	0.05	5	Common Region	40	9	0	LFDA
280	1	0.05	5	Common Region	40	1	0	Smooth_FLM
281	1	0.05	5	Common Region	40	2	0	Smooth_FLM
282	1	0.05	5	Common Region	40	3	0	Smooth_FLM
283	1	0.05	5	Common Region	40	4	0	Smooth_FLM
284	1	0.05	5	Common Region	40	5	0	Smooth_FLM
285	1	0.05	5	Common Region	40	6	0	Smooth_FLM
286	1	0.05	5	Common Region	40	7	0	Smooth_FLM
287	1	0.05	5	Common Region	40	8	0	Smooth_FLM
288	1	0.05	5	Common Region	40	9	0	Smooth_FLM
289	1	0.05	5	Common Region	40	1	0.2	LFDA
290	1	0.05	5	Common Region	40	2	0.2	LFDA
291	1	0.05	5	Common Region	40	3	0.2	LFDA
292	1	0.05	5	Common Region	40	4	0.2	LFDA
293	1	0.05	5	Common Region	40	5	0.2	LFDA
294	1	0.05	5	Common Region	40	6	0.2	LFDA
295	1	0.05	5	Common Region	40	7	0.2	LFDA
296	1	0.05	5	Common Region	40	8	0.2	LFDA
297	1	0.05	5	Common Region	40	9	0.2	LFDA
298	1	0.05	5	Common Region	40	1	0.2	Smooth_FLM
299	1	0.05	5	Common Region	40	2	0.2	Smooth_FLM
300	1	0.05	5	Common Region	40	3	0.2	Smooth_FLM
301	1	0.05	5	Common Region	40	4	0.2	Smooth_FLM
302	1	0.05	5	Common Region	40	5	0.2	Smooth_FLM
303	1	0.05	5	Common Region	40	6	0.2	Smooth_FLM
304	1	0.05	5	Common Region	40	7	0.2	Smooth_FLM
305	1	0.05	5	Common Region	40	8	0.2	Smooth_FLM
306	1	0.05	5	Common Region	40	9	0.2	Smooth_FLM
307	0.979	0.05	5	Common Region	40	1	0.5	LFDA
308	0.98	0.05	5	Common Region	40	2	0.5	LFDA
309	0.981	0.05	5	Common Region	40	3	0.5	LFDA
310	0.983	0.05	5	Common Region	40	4	0.5	LFDA
311	0.982	0.05	5	Common Region	40	5	0.5	LFDA
312	0.98	0.05	5	Common Region	40	6	0.5	LFDA
313	0.987	0.05	5	Common Region	40	7	0.5	LFDA
314	0.984	0.05	5	Common Region	40	8	0.5	LFDA
315	0.984	0.05	5	Common Region	40	9	0.5	LFDA
316	0.979	0.05	5	Common Region	40	1	0.5	Smooth_FLM
317	0.98	0.05	5	Common Region	40	2	0.5	Smooth_FLM
318	0.982	0.05	5	Common Region	40	3	0.5	Smooth_FLM
319	0.984	0.05	5	Common Region	40	4	0.5	Smooth_FLM
320	0.982	0.05	5	Common Region	40	5	0.5	Smooth_FLM
321	0.981	0.05	5	Common Region	40	6	0.5	Smooth_FLM
322	0.987	0.05	5	Common Region	40	7	0.5	Smooth_FLM
323	0.984	0.05	5	Common Region	40	8	0.5	Smooth_FLM
324	0.984	0.05	5	Common Region	40	9	0.5	Smooth_FLM
325	1	0.05	7	Common Region	10	1	0	LFDA
326	1	0.05	7	Common Region	10	2	0	LFDA
327	1	0.05	7	Common Region	10	3	0	LFDA
328	1	0.05	7	Common Region	10	4	0	LFDA
329	1	0.05	7	Common Region	10	5	0	LFDA
330	1	0.05	7	Common Region	10	6	0	LFDA
331	1	0.05	7	Common Region	10	7	0	LFDA
332	1	0.05	7	Common Region	10	8	0	LFDA
333	1	0.05	7	Common Region	10	9	0	LFDA
334	1	0.05	7	Common Region	10	1	0	Smooth_FLM
335	1	0.05	7	Common Region	10	2	0	Smooth_FLM
336	1	0.05	7	Common Region	10	3	0	Smooth_FLM
337	1	0.05	7	Common Region	10	4	0	Smooth_FLM
338	1	0.05	7	Common Region	10	5	0	Smooth_FLM
339	1	0.05	7	Common Region	10	6	0	Smooth_FLM
340	1	0.05	7	Common Region	10	7	0	Smooth_FLM
341	1	0.05	7	Common Region	10	8	0	Smooth_FLM
342	1	0.05	7	Common Region	10	9	0	Smooth_FLM
343	0.994	0.05	7	Common Region	10	1	0.2	LFDA
344	0.998	0.05	7	Common Region	10	2	0.2	LFDA
345	0.996	0.05	7	Common Region	10	3	0.2	LFDA
346	0.998	0.05	7	Common Region	10	4	0.2	LFDA
347	0.998	0.05	7	Common Region	10	5	0.2	LFDA
348	0.999	0.05	7	Common Region	10	6	0.2	LFDA
349	0.999	0.05	7	Common Region	10	7	0.2	LFDA
350	0.998	0.05	7	Common Region	10	8	0.2	LFDA
351	0.998	0.05	7	Common Region	10	9	0.2	LFDA
352	0.994	0.05	7	Common Region	10	1	0.2	Smooth_FLM
353	0.999	0.05	7	Common Region	10	2	0.2	Smooth_FLM
354	0.997	0.05	7	Common Region	10	3	0.2	Smooth_FLM
355	0.998	0.05	7	Common Region	10	4	0.2	Smooth_FLM
356	0.998	0.05	7	Common Region	10	5	0.2	Smooth_FLM
357	0.999	0.05	7	Common Region	10	6	0.2	Smooth_FLM
358	0.999	0.05	7	Common Region	10	7	0.2	Smooth_FLM
359	0.998	0.05	7	Common Region	10	8	0.2	Smooth_FLM
360	0.999	0.05	7	Common Region	10	9	0.2	Smooth_FLM
361	0.968	0.05	7	Common Region	10	1	0.5	LFDA
362	0.976	0.05	7	Common Region	10	2	0.5	LFDA
363	0.979	0.05	7	Common Region	10	3	0.5	LFDA
364	0.983	0.05	7	Common Region	10	4	0.5	LFDA
365	0.983	0.05	7	Common Region	10	5	0.5	LFDA
366	0.98	0.05	7	Common Region	10	6	0.5	LFDA
367	0.981	0.05	7	Common Region	10	7	0.5	LFDA
368	0.981	0.05	7	Common Region	10	8	0.5	LFDA
369	0.976	0.05	7	Common Region	10	9	0.5	LFDA
370	0.972	0.05	7	Common Region	10	1	0.5	Smooth_FLM
371	0.977	0.05	7	Common Region	10	2	0.5	Smooth_FLM
372	0.98	0.05	7	Common Region	10	3	0.5	Smooth_FLM
373	0.984	0.05	7	Common Region	10	4	0.5	Smooth_FLM
374	0.983	0.05	7	Common Region	10	5	0.5	Smooth_FLM
375	0.981	0.05	7	Common Region	10	6	0.5	Smooth_FLM
376	0.982	0.05	7	Common Region	10	7	0.5	Smooth_FLM
377	0.982	0.05	7	Common Region	10	8	0.5	Smooth_FLM
378	0.978	0.05	7	Common Region	10	9	0.5	Smooth_FLM
379	1	0.05	7	Common Region	20	1	0	LFDA
380	1	0.05	7	Common Region	20	2	0	LFDA
381	1	0.05	7	Common Region	20	3	0	LFDA
382	1	0.05	7	Common Region	20	4	0	LFDA
383	1	0.05	7	Common Region	20	5	0	LFDA
384	1	0.05	7	Common Region	20	6	0	LFDA
385	1	0.05	7	Common Region	20	7	0	LFDA
386	1	0.05	7	Common Region	20	8	0	LFDA
387	1	0.05	7	Common Region	20	9	0	LFDA
388	1	0.05	7	Common Region	20	1	0	Smooth_FLM
389	1	0.05	7	Common Region	20	2	0	Smooth_FLM
390	1	0.05	7	Common Region	20	3	0	Smooth_FLM
391	1	0.05	7	Common Region	20	4	0	Smooth_FLM
392	1	0.05	7	Common Region	20	5	0	Smooth_FLM
393	1	0.05	7	Common Region	20	6	0	Smooth_FLM
394	1	0.05	7	Common Region	20	7	0	Smooth_FLM
395	1	0.05	7	Common Region	20	8	0	Smooth_FLM
396	1	0.05	7	Common Region	20	9	0	Smooth_FLM
397	1	0.05	7	Common Region	20	1	0.2	LFDA
398	1	0.05	7	Common Region	20	2	0.2	LFDA
399	1	0.05	7	Common Region	20	3	0.2	LFDA
400	1	0.05	7	Common Region	20	4	0.2	LFDA
401	1	0.05	7	Common Region	20	5	0.2	LFDA
402	1	0.05	7	Common Region	20	6	0.2	LFDA
403	1	0.05	7	Common Region	20	7	0.2	LFDA
404	1	0.05	7	Common Region	20	8	0.2	LFDA
405	1	0.05	7	Common Region	20	9	0.2	LFDA
406	1	0.05	7	Common Region	20	1	0.2	Smooth_FLM
407	1	0.05	7	Common Region	20	2	0.2	Smooth_FLM
408	1	0.05	7	Common Region	20	3	0.2	Smooth_FLM
409	1	0.05	7	Common Region	20	4	0.2	Smooth_FLM
410	1	0.05	7	Common Region	20	5	0.2	Smooth_FLM
411	1	0.05	7	Common Region	20	6	0.2	Smooth_FLM
412	1	0.05	7	Common Region	20	7	0.2	Smooth_FLM
413	1	0.05	7	Common Region	20	8	0.2	Smooth_FLM
414	1	0.05	7	Common Region	20	9	0.2	Smooth_FLM
415	0.984	0.05	7	Common Region	20	1	0.5	LFDA
416	0.984	0.05	7	Common Region	20	2	0.5	LFDA
417	0.986	0.05	7	Common Region	20	3	0.5	LFDA
418	0.988	0.05	7	Common Region	20	4	0.5	LFDA
419	0.987	0.05	7	Common Region	20	5	0.5	LFDA
420	0.988	0.05	7	Common Region	20	6	0.5	LFDA
421	0.986	0.05	7	Common Region	20	7	0.5	LFDA
422	0.988	0.05	7	Common Region	20	8	0.5	LFDA
423	0.987	0.05	7	Common Region	20	9	0.5	LFDA
424	0.985	0.05	7	Common Region	20	1	0.5	Smooth_FLM
425	0.985	0.05	7	Common Region	20	2	0.5	Smooth_FLM
426	0.986	0.05	7	Common Region	20	3	0.5	Smooth_FLM
427	0.988	0.05	7	Common Region	20	4	0.5	Smooth_FLM
428	0.987	0.05	7	Common Region	20	5	0.5	Smooth_FLM
429	0.988	0.05	7	Common Region	20	6	0.5	Smooth_FLM
430	0.987	0.05	7	Common Region	20	7	0.5	Smooth_FLM
431	0.988	0.05	7	Common Region	20	8	0.5	Smooth_FLM
432	0.987	0.05	7	Common Region	20	9	0.5	Smooth_FLM
433	1	0.05	7	Common Region	40	1	0	LFDA
434	1	0.05	7	Common Region	40	2	0	LFDA
435	1	0.05	7	Common Region	40	3	0	LFDA
436	1	0.05	7	Common Region	40	4	0	LFDA
437	1	0.05	7	Common Region	40	5	0	LFDA
438	1	0.05	7	Common Region	40	6	0	LFDA
439	1	0.05	7	Common Region	40	7	0	LFDA
440	1	0.05	7	Common Region	40	8	0	LFDA
441	1	0.05	7	Common Region	40	9	0	LFDA
442	1	0.05	7	Common Region	40	1	0	Smooth_FLM
443	1	0.05	7	Common Region	40	2	0	Smooth_FLM
444	1	0.05	7	Common Region	40	3	0	Smooth_FLM
445	1	0.05	7	Common Region	40	4	0	Smooth_FLM
446	1	0.05	7	Common Region	40	5	0	Smooth_FLM
447	1	0.05	7	Common Region	40	6	0	Smooth_FLM
448	1	0.05	7	Common Region	40	7	0	Smooth_FLM
449	1	0.05	7	Common Region	40	8	0	Smooth_FLM
450	1	0.05	7	Common Region	40	9	0	Smooth_FLM
451	1	0.05	7	Common Region	40	1	0.2	LFDA
452	1	0.05	7	Common Region	40	2	0.2	LFDA
453	1	0.05	7	Common Region	40	3	0.2	LFDA
454	1	0.05	7	Common Region	40	4	0.2	LFDA
455	1	0.05	7	Common Region	40	5	0.2	LFDA
456	1	0.05	7	Common Region	40	6	0.2	LFDA
457	1	0.05	7	Common Region	40	7	0.2	LFDA
458	1	0.05	7	Common Region	40	8	0.2	LFDA
459	1	0.05	7	Common Region	40	9	0.2	LFDA
460	1	0.05	7	Common Region	40	1	0.2	Smooth_FLM
461	1	0.05	7	Common Region	40	2	0.2	Smooth_FLM
462	1	0.05	7	Common Region	40	3	0.2	Smooth_FLM
463	1	0.05	7	Common Region	40	4	0.2	Smooth_FLM
464	1	0.05	7	Common Region	40	5	0.2	Smooth_FLM
465	1	0.05	7	Common Region	40	6	0.2	Smooth_FLM
466	1	0.05	7	Common Region	40	7	0.2	Smooth_FLM
467	1	0.05	7	Common Region	40	8	0.2	Smooth_FLM
468	1	0.05	7	Common Region	40	9	0.2	Smooth_FLM
469	0.98	0.05	7	Common Region	40	1	0.5	LFDA
470	0.98	0.05	7	Common Region	40	2	0.5	LFDA
471	0.98	0.05	7	Common Region	40	3	0.5	LFDA
472	0.981	0.05	7	Common Region	40	4	0.5	LFDA
473	0.98	0.05	7	Common Region	40	5	0.5	LFDA
474	0.982	0.05	7	Common Region	40	6	0.5	LFDA
475	0.979	0.05	7	Common Region	40	7	0.5	LFDA
476	0.979	0.05	7	Common Region	40	8	0.5	LFDA
477	0.981	0.05	7	Common Region	40	9	0.5	LFDA
478	0.98	0.05	7	Common Region	40	1	0.5	Smooth_FLM
479	0.98	0.05	7	Common Region	40	2	0.5	Smooth_FLM
480	0.98	0.05	7	Common Region	40	3	0.5	Smooth_FLM
481	0.982	0.05	7	Common Region	40	4	0.5	Smooth_FLM
482	0.98	0.05	7	Common Region	40	5	0.5	Smooth_FLM
483	0.982	0.05	7	Common Region	40	6	0.5	Smooth_FLM
484	0.979	0.05	7	Common Region	40	7	0.5	Smooth_FLM
485	0.98	0.05	7	Common Region	40	8	0.5	Smooth_FLM
486	0.981	0.05	7	Common Region	40	9	0.5	Smooth_FLM
487	0.994	0.01	3	Common Region	10	1	0	LFDA
488	0.997	0.01	3	Common Region	10	2	0	LFDA
489	0.997	0.01	3	Common Region	10	3	0	LFDA
490	0.998	0.01	3	Common Region	10	4	0	LFDA
491	0.998	0.01	3	Common Region	10	5	0	LFDA
492	0.999	0.01	3	Common Region	10	6	0	LFDA
493	0.997	0.01	3	Common Region	10	7	0	LFDA
494	0.999	0.01	3	Common Region	10	8	0	LFDA
495	0.996	0.01	3	Common Region	10	9	0	LFDA
496	0.994	0.01	3	Common Region	10	1	0	Smooth_FLM
497	0.998	0.01	3	Common Region	10	2	0	Smooth_FLM
498	0.997	0.01	3	Common Region	10	3	0	Smooth_FLM
499	0.998	0.01	3	Common Region	10	4	0	Smooth_FLM
500	0.999	0.01	3	Common Region	10	5	0	Smooth_FLM
501	0.999	0.01	3	Common Region	10	6	0	Smooth_FLM
502	0.997	0.01	3	Common Region	10	7	0	Smooth_FLM
503	0.999	0.01	3	Common Region	10	8	0	Smooth_FLM
504	0.996	0.01	3	Common Region	10	9	0	Smooth_FLM
505	0.961	0.01	3	Common Region	10	1	0.2	LFDA
506	0.972	0.01	3	Common Region	10	2	0.2	LFDA
507	0.983	0.01	3	Common Region	10	3	0.2	LFDA
508	0.982	0.01	3	Common Region	10	4	0.2	LFDA
509	0.983	0.01	3	Common Region	10	5	0.2	LFDA
510	0.983	0.01	3	Common Region	10	6	0.2	LFDA
511	0.984	0.01	3	Common Region	10	7	0.2	LFDA
512	0.976	0.01	3	Common Region	10	8	0.2	LFDA
513	0.981	0.01	3	Common Region	10	9	0.2	LFDA
514	0.963	0.01	3	Common Region	10	1	0.2	Smooth_FLM
515	0.976	0.01	3	Common Region	10	2	0.2	Smooth_FLM
516	0.985	0.01	3	Common Region	10	3	0.2	Smooth_FLM
517	0.985	0.01	3	Common Region	10	4	0.2	Smooth_FLM
518	0.988	0.01	3	Common Region	10	5	0.2	Smooth_FLM
519	0.984	0.01	3	Common Region	10	6	0.2	Smooth_FLM
520	0.985	0.01	3	Common Region	10	7	0.2	Smooth_FLM
521	0.978	0.01	3	Common Region	10	8	0.2	Smooth_FLM
522	0.983	0.01	3	Common Region	10	9	0.2	Smooth_FLM
523	0.883	0.01	3	Common Region	10	1	0.5	LFDA
524	0.92	0.01	3	Common Region	10	2	0.5	LFDA
525	0.93	0.01	3	Common Region	10	3	0.5	LFDA
526	0.942	0.01	3	Common Region	10	4	0.5	LFDA
527	0.941	0.01	3	Common Region	10	5	0.5	LFDA
528	0.943	0.01	3	Common Region	10	6	0.5	LFDA
529	0.95	0.01	3	Common Region	10	7	0.5	LFDA
530	0.933	0.01	3	Common Region	10	8	0.5	LFDA
531	0.932	0.01	3	Common Region	10	9	0.5	LFDA
532	0.897	0.01	3	Common Region	10	1	0.5	Smooth_FLM
533	0.932	0.01	3	Common Region	10	2	0.5	Smooth_FLM
534	0.942	0.01	3	Common Region	10	3	0.5	Smooth_FLM
535	0.951	0.01	3	Common Region	10	4	0.5	Smooth_FLM
536	0.947	0.01	3	Common Region	10	5	0.5	Smooth_FLM
537	0.946	0.01	3	Common Region	10	6	0.5	Smooth_FLM
538	0.955	0.01	3	Common Region	10	7	0.5	Smooth_FLM
539	0.941	0.01	3	Common Region	10	8	0.5	Smooth_FLM
540	0.935	0.01	3	Common Region	10	9	0.5	Smooth_FLM
541	1	0.01	3	Common Region	20	1	0	LFDA
542	1	0.01	3	Common Region	20	2	0	LFDA
543	1	0.01	3	Common Region	20	3	0	LFDA
544	1	0.01	3	Common Region	20	4	0	LFDA
545	1	0.01	3	Common Region	20	5	0	LFDA
546	1	0.01	3	Common Region	20	6	0	LFDA
547	1	0.01	3	Common Region	20	7	0	LFDA
548	1	0.01	3	Common Region	20	8	0	LFDA
549	1	0.01	3	Common Region	20	9	0	LFDA
550	1	0.01	3	Common Region	20	1	0	Smooth_FLM
551	1	0.01	3	Common Region	20	2	0	Smooth_FLM
552	1	0.01	3	Common Region	20	3	0	Smooth_FLM
553	1	0.01	3	Common Region	20	4	0	Smooth_FLM
554	1	0.01	3	Common Region	20	5	0	Smooth_FLM
555	1	0.01	3	Common Region	20	6	0	Smooth_FLM
556	1	0.01	3	Common Region	20	7	0	Smooth_FLM
557	1	0.01	3	Common Region	20	8	0	Smooth_FLM
558	1	0.01	3	Common Region	20	9	0	Smooth_FLM
559	0.991	0.01	3	Common Region	20	1	0.2	LFDA
560	0.989	0.01	3	Common Region	20	2	0.2	LFDA
561	0.994	0.01	3	Common Region	20	3	0.2	LFDA
562	0.996	0.01	3	Common Region	20	4	0.2	LFDA
563	0.995	0.01	3	Common Region	20	5	0.2	LFDA
564	0.994	0.01	3	Common Region	20	6	0.2	LFDA
565	0.994	0.01	3	Common Region	20	7	0.2	LFDA
566	0.995	0.01	3	Common Region	20	8	0.2	LFDA
567	0.993	0.01	3	Common Region	20	9	0.2	LFDA
568	0.991	0.01	3	Common Region	20	1	0.2	Smooth_FLM
569	0.991	0.01	3	Common Region	20	2	0.2	Smooth_FLM
570	0.994	0.01	3	Common Region	20	3	0.2	Smooth_FLM
571	0.996	0.01	3	Common Region	20	4	0.2	Smooth_FLM
572	0.996	0.01	3	Common Region	20	5	0.2	Smooth_FLM
573	0.995	0.01	3	Common Region	20	6	0.2	Smooth_FLM
574	0.994	0.01	3	Common Region	20	7	0.2	Smooth_FLM
575	0.995	0.01	3	Common Region	20	8	0.2	Smooth_FLM
576	0.993	0.01	3	Common Region	20	9	0.2	Smooth_FLM
577	0.938	0.01	3	Common Region	20	1	0.5	LFDA
578	0.934	0.01	3	Common Region	20	2	0.5	LFDA
579	0.952	0.01	3	Common Region	20	3	0.5	LFDA
580	0.95	0.01	3	Common Region	20	4	0.5	LFDA
581	0.947	0.01	3	Common Region	20	5	0.5	LFDA
582	0.957	0.01	3	Common Region	20	6	0.5	LFDA
583	0.955	0.01	3	Common Region	20	7	0.5	LFDA
584	0.952	0.01	3	Common Region	20	8	0.5	LFDA
585	0.951	0.01	3	Common Region	20	9	0.5	LFDA
586	0.944	0.01	3	Common Region	20	1	0.5	Smooth_FLM
587	0.936	0.01	3	Common Region	20	2	0.5	Smooth_FLM
588	0.957	0.01	3	Common Region	20	3	0.5	Smooth_FLM
589	0.953	0.01	3	Common Region	20	4	0.5	Smooth_FLM
590	0.95	0.01	3	Common Region	20	5	0.5	Smooth_FLM
591	0.958	0.01	3	Common Region	20	6	0.5	Smooth_FLM
592	0.955	0.01	3	Common Region	20	7	0.5	Smooth_FLM
593	0.952	0.01	3	Common Region	20	8	0.5	Smooth_FLM
594	0.952	0.01	3	Common Region	20	9	0.5	Smooth_FLM
595	1	0.01	3	Common Region	40	1	0	LFDA
596	1	0.01	3	Common Region	40	2	0	LFDA
597	1	0.01	3	Common Region	40	3	0	LFDA
598	1	0.01	3	Common Region	40	4	0	LFDA
599	1	0.01	3	Common Region	40	5	0	LFDA
600	1	0.01	3	Common Region	40	6	0	LFDA
601	1	0.01	3	Common Region	40	7	0	LFDA
602	1	0.01	3	Common Region	40	8	0	LFDA
603	1	0.01	3	Common Region	40	9	0	LFDA
604	1	0.01	3	Common Region	40	1	0	Smooth_FLM
605	1	0.01	3	Common Region	40	2	0	Smooth_FLM
606	1	0.01	3	Common Region	40	3	0	Smooth_FLM
607	1	0.01	3	Common Region	40	4	0	Smooth_FLM
608	1	0.01	3	Common Region	40	5	0	Smooth_FLM
609	1	0.01	3	Common Region	40	6	0	Smooth_FLM
610	1	0.01	3	Common Region	40	7	0	Smooth_FLM
611	1	0.01	3	Common Region	40	8	0	Smooth_FLM
612	1	0.01	3	Common Region	40	9	0	Smooth_FLM
613	1	0.01	3	Common Region	40	1	0.2	LFDA
614	1	0.01	3	Common Region	40	2	0.2	LFDA
615	1	0.01	3	Common Region	40	3	0.2	LFDA
616	1	0.01	3	Common Region	40	4	0.2	LFDA
617	1	0.01	3	Common Region	40	5	0.2	LFDA
618	1	0.01	3	Common Region	40	6	0.2	LFDA
619	1	0.01	3	Common Region	40	7	0.2	LFDA
620	1	0.01	3	Common Region	40	8	0.2	LFDA
621	1	0.01	3	Common Region	40	9	0.2	LFDA
622	1	0.01	3	Common Region	40	1	0.2	Smooth_FLM
623	1	0.01	3	Common Region	40	2	0.2	Smooth_FLM
624	1	0.01	3	Common Region	40	3	0.2	Smooth_FLM
625	1	0.01	3	Common Region	40	4	0.2	Smooth_FLM
626	1	0.01	3	Common Region	40	5	0.2	Smooth_FLM
627	1	0.01	3	Common Region	40	6	0.2	Smooth_FLM
628	1	0.01	3	Common Region	40	7	0.2	Smooth_FLM
629	1	0.01	3	Common Region	40	8	0.2	Smooth_FLM
630	1	0.01	3	Common Region	40	9	0.2	Smooth_FLM
631	0.93	0.01	3	Common Region	40	1	0.5	LFDA
632	0.936	0.01	3	Common Region	40	2	0.5	LFDA
633	0.941	0.01	3	Common Region	40	3	0.5	LFDA
634	0.948	0.01	3	Common Region	40	4	0.5	LFDA
635	0.945	0.01	3	Common Region	40	5	0.5	LFDA
636	0.945	0.01	3	Common Region	40	6	0.5	LFDA
637	0.947	0.01	3	Common Region	40	7	0.5	LFDA
638	0.941	0.01	3	Common Region	40	8	0.5	LFDA
639	0.941	0.01	3	Common Region	40	9	0.5	LFDA
640	0.934	0.01	3	Common Region	40	1	0.5	Smooth_FLM
641	0.936	0.01	3	Common Region	40	2	0.5	Smooth_FLM
642	0.942	0.01	3	Common Region	40	3	0.5	Smooth_FLM
643	0.948	0.01	3	Common Region	40	4	0.5	Smooth_FLM
644	0.945	0.01	3	Common Region	40	5	0.5	Smooth_FLM
645	0.945	0.01	3	Common Region	40	6	0.5	Smooth_FLM
646	0.949	0.01	3	Common Region	40	7	0.5	Smooth_FLM
647	0.943	0.01	3	Common Region	40	8	0.5	Smooth_FLM
648	0.942	0.01	3	Common Region	40	9	0.5	Smooth_FLM
649	0.999	0.01	5	Common Region	10	1	0	LFDA
650	1	0.01	5	Common Region	10	2	0	LFDA
651	0.999	0.01	5	Common Region	10	3	0	LFDA
652	0.999	0.01	5	Common Region	10	4	0	LFDA
653	0.999	0.01	5	Common Region	10	5	0	LFDA
654	0.999	0.01	5	Common Region	10	6	0	LFDA
655	0.999	0.01	5	Common Region	10	7	0	LFDA
656	0.999	0.01	5	Common Region	10	8	0	LFDA
657	0.999	0.01	5	Common Region	10	9	0	LFDA
658	0.999	0.01	5	Common Region	10	1	0	Smooth_FLM
659	1	0.01	5	Common Region	10	2	0	Smooth_FLM
660	0.999	0.01	5	Common Region	10	3	0	Smooth_FLM
661	0.999	0.01	5	Common Region	10	4	0	Smooth_FLM
662	0.999	0.01	5	Common Region	10	5	0	Smooth_FLM
663	0.999	0.01	5	Common Region	10	6	0	Smooth_FLM
664	0.999	0.01	5	Common Region	10	7	0	Smooth_FLM
665	0.999	0.01	5	Common Region	10	8	0	Smooth_FLM
666	1	0.01	5	Common Region	10	9	0	Smooth_FLM
667	0.979	0.01	5	Common Region	10	1	0.2	LFDA
668	0.984	0.01	5	Common Region	10	2	0.2	LFDA
669	0.987	0.01	5	Common Region	10	3	0.2	LFDA
670	0.986	0.01	5	Common Region	10	4	0.2	LFDA
671	0.987	0.01	5	Common Region	10	5	0.2	LFDA
672	0.987	0.01	5	Common Region	10	6	0.2	LFDA
673	0.99	0.01	5	Common Region	10	7	0.2	LFDA
674	0.988	0.01	5	Common Region	10	8	0.2	LFDA
675	0.983	0.01	5	Common Region	10	9	0.2	LFDA
676	0.98	0.01	5	Common Region	10	1	0.2	Smooth_FLM
677	0.985	0.01	5	Common Region	10	2	0.2	Smooth_FLM
678	0.989	0.01	5	Common Region	10	3	0.2	Smooth_FLM
679	0.988	0.01	5	Common Region	10	4	0.2	Smooth_FLM
680	0.988	0.01	5	Common Region	10	5	0.2	Smooth_FLM
681	0.987	0.01	5	Common Region	10	6	0.2	Smooth_FLM
682	0.99	0.01	5	Common Region	10	7	0.2	Smooth_FLM
683	0.989	0.01	5	Common Region	10	8	0.2	Smooth_FLM
684	0.984	0.01	5	Common Region	10	9	0.2	Smooth_FLM
685	0.926	0.01	5	Common Region	10	1	0.5	LFDA
686	0.941	0.01	5	Common Region	10	2	0.5	LFDA
687	0.949	0.01	5	Common Region	10	3	0.5	LFDA
688	0.948	0.01	5	Common Region	10	4	0.5	LFDA
689	0.949	0.01	5	Common Region	10	5	0.5	LFDA
690	0.955	0.01	5	Common Region	10	6	0.5	LFDA
691	0.949	0.01	5	Common Region	10	7	0.5	LFDA
692	0.95	0.01	5	Common Region	10	8	0.5	LFDA
693	0.952	0.01	5	Common Region	10	9	0.5	LFDA
694	0.927	0.01	5	Common Region	10	1	0.5	Smooth_FLM
695	0.944	0.01	5	Common Region	10	2	0.5	Smooth_FLM
696	0.95	0.01	5	Common Region	10	3	0.5	Smooth_FLM
697	0.951	0.01	5	Common Region	10	4	0.5	Smooth_FLM
698	0.95	0.01	5	Common Region	10	5	0.5	Smooth_FLM
699	0.957	0.01	5	Common Region	10	6	0.5	Smooth_FLM
700	0.953	0.01	5	Common Region	10	7	0.5	Smooth_FLM
701	0.953	0.01	5	Common Region	10	8	0.5	Smooth_FLM
702	0.953	0.01	5	Common Region	10	9	0.5	Smooth_FLM
703	1	0.01	5	Common Region	20	1	0	LFDA
704	1	0.01	5	Common Region	20	2	0	LFDA
705	1	0.01	5	Common Region	20	3	0	LFDA
706	1	0.01	5	Common Region	20	4	0	LFDA
707	1	0.01	5	Common Region	20	5	0	LFDA
708	1	0.01	5	Common Region	20	6	0	LFDA
709	1	0.01	5	Common Region	20	7	0	LFDA
710	1	0.01	5	Common Region	20	8	0	LFDA
711	1	0.01	5	Common Region	20	9	0	LFDA
712	1	0.01	5	Common Region	20	1	0	Smooth_FLM
713	1	0.01	5	Common Region	20	2	0	Smooth_FLM
714	1	0.01	5	Common Region	20	3	0	Smooth_FLM
715	1	0.01	5	Common Region	20	4	0	Smooth_FLM
716	1	0.01	5	Common Region	20	5	0	Smooth_FLM
717	1	0.01	5	Common Region	20	6	0	Smooth_FLM
718	1	0.01	5	Common Region	20	7	0	Smooth_FLM
719	1	0.01	5	Common Region	20	8	0	Smooth_FLM
720	1	0.01	5	Common Region	20	9	0	Smooth_FLM
721	0.993	0.01	5	Common Region	20	1	0.2	LFDA
722	0.994	0.01	5	Common Region	20	2	0.2	LFDA
723	0.994	0.01	5	Common Region	20	3	0.2	LFDA
724	0.997	0.01	5	Common Region	20	4	0.2	LFDA
725	0.995	0.01	5	Common Region	20	5	0.2	LFDA
726	0.995	0.01	5	Common Region	20	6	0.2	LFDA
727	0.996	0.01	5	Common Region	20	7	0.2	LFDA
728	0.995	0.01	5	Common Region	20	8	0.2	LFDA
729	0.995	0.01	5	Common Region	20	9	0.2	LFDA
730	0.994	0.01	5	Common Region	20	1	0.2	Smooth_FLM
731	0.994	0.01	5	Common Region	20	2	0.2	Smooth_FLM
732	0.994	0.01	5	Common Region	20	3	0.2	Smooth_FLM
733	0.997	0.01	5	Common Region	20	4	0.2	Smooth_FLM
734	0.995	0.01	5	Common Region	20	5	0.2	Smooth_FLM
735	0.995	0.01	5	Common Region	20	6	0.2	Smooth_FLM
736	0.996	0.01	5	Common Region	20	7	0.2	Smooth_FLM
737	0.995	0.01	5	Common Region	20	8	0.2	Smooth_FLM
738	0.995	0.01	5	Common Region	20	9	0.2	Smooth_FLM
739	0.936	0.01	5	Common Region	20	1	0.5	LFDA
740	0.944	0.01	5	Common Region	20	2	0.5	LFDA
741	0.941	0.01	5	Common Region	20	3	0.5	LFDA
742	0.945	0.01	5	Common Region	20	4	0.5	LFDA
743	0.95	0.01	5	Common Region	20	5	0.5	LFDA
744	0.95	0.01	5	Common Region	20	6	0.5	LFDA
745	0.949	0.01	5	Common Region	20	7	0.5	LFDA
746	0.95	0.01	5	Common Region	20	8	0.5	LFDA
747	0.951	0.01	5	Common Region	20	9	0.5	LFDA
748	0.937	0.01	5	Common Region	20	1	0.5	Smooth_FLM
749	0.946	0.01	5	Common Region	20	2	0.5	Smooth_FLM
750	0.943	0.01	5	Common Region	20	3	0.5	Smooth_FLM
751	0.948	0.01	5	Common Region	20	4	0.5	Smooth_FLM
752	0.952	0.01	5	Common Region	20	5	0.5	Smooth_FLM
753	0.951	0.01	5	Common Region	20	6	0.5	Smooth_FLM
754	0.949	0.01	5	Common Region	20	7	0.5	Smooth_FLM
755	0.951	0.01	5	Common Region	20	8	0.5	Smooth_FLM
756	0.951	0.01	5	Common Region	20	9	0.5	Smooth_FLM
757	1	0.01	5	Common Region	40	1	0	LFDA
758	1	0.01	5	Common Region	40	2	0	LFDA
759	1	0.01	5	Common Region	40	3	0	LFDA
760	1	0.01	5	Common Region	40	4	0	LFDA
761	1	0.01	5	Common Region	40	5	0	LFDA
762	1	0.01	5	Common Region	40	6	0	LFDA
763	1	0.01	5	Common Region	40	7	0	LFDA
764	1	0.01	5	Common Region	40	8	0	LFDA
765	1	0.01	5	Common Region	40	9	0	LFDA
766	1	0.01	5	Common Region	40	1	0	Smooth_FLM
767	1	0.01	5	Common Region	40	2	0	Smooth_FLM
768	1	0.01	5	Common Region	40	3	0	Smooth_FLM
769	1	0.01	5	Common Region	40	4	0	Smooth_FLM
770	1	0.01	5	Common Region	40	5	0	Smooth_FLM
771	1	0.01	5	Common Region	40	6	0	Smooth_FLM
772	1	0.01	5	Common Region	40	7	0	Smooth_FLM
773	1	0.01	5	Common Region	40	8	0	Smooth_FLM
774	1	0.01	5	Common Region	40	9	0	Smooth_FLM
775	1	0.01	5	Common Region	40	1	0.2	LFDA
776	1	0.01	5	Common Region	40	2	0.2	LFDA
777	1	0.01	5	Common Region	40	3	0.2	LFDA
778	1	0.01	5	Common Region	40	4	0.2	LFDA
779	1	0.01	5	Common Region	40	5	0.2	LFDA
780	1	0.01	5	Common Region	40	6	0.2	LFDA
781	1	0.01	5	Common Region	40	7	0.2	LFDA
782	1	0.01	5	Common Region	40	8	0.2	LFDA
783	1	0.01	5	Common Region	40	9	0.2	LFDA
784	1	0.01	5	Common Region	40	1	0.2	Smooth_FLM
785	1	0.01	5	Common Region	40	2	0.2	Smooth_FLM
786	1	0.01	5	Common Region	40	3	0.2	Smooth_FLM
787	1	0.01	5	Common Region	40	4	0.2	Smooth_FLM
788	1	0.01	5	Common Region	40	5	0.2	Smooth_FLM
789	1	0.01	5	Common Region	40	6	0.2	Smooth_FLM
790	1	0.01	5	Common Region	40	7	0.2	Smooth_FLM
791	1	0.01	5	Common Region	40	8	0.2	Smooth_FLM
792	1	0.01	5	Common Region	40	9	0.2	Smooth_FLM
793	0.939	0.01	5	Common Region	40	1	0.5	LFDA
794	0.943	0.01	5	Common Region	40	2	0.5	LFDA
795	0.946	0.01	5	Common Region	40	3	0.5	LFDA
796	0.947	0.01	5	Common Region	40	4	0.5	LFDA
797	0.945	0.01	5	Common Region	40	5	0.5	LFDA
798	0.95	0.01	5	Common Region	40	6	0.5	LFDA
799	0.948	0.01	5	Common Region	40	7	0.5	LFDA
800	0.945	0.01	5	Common Region	40	8	0.5	LFDA
801	0.949	0.01	5	Common Region	40	9	0.5	LFDA
802	0.941	0.01	5	Common Region	40	1	0.5	Smooth_FLM
803	0.943	0.01	5	Common Region	40	2	0.5	Smooth_FLM
804	0.946	0.01	5	Common Region	40	3	0.5	Smooth_FLM
805	0.947	0.01	5	Common Region	40	4	0.5	Smooth_FLM
806	0.945	0.01	5	Common Region	40	5	0.5	Smooth_FLM
807	0.952	0.01	5	Common Region	40	6	0.5	Smooth_FLM
808	0.948	0.01	5	Common Region	40	7	0.5	Smooth_FLM
809	0.946	0.01	5	Common Region	40	8	0.5	Smooth_FLM
810	0.951	0.01	5	Common Region	40	9	0.5	Smooth_FLM
811	1	0.01	7	Common Region	10	1	0	LFDA
812	1	0.01	7	Common Region	10	2	0	LFDA
813	1	0.01	7	Common Region	10	3	0	LFDA
814	1	0.01	7	Common Region	10	4	0	LFDA
815	1	0.01	7	Common Region	10	5	0	LFDA
816	1	0.01	7	Common Region	10	6	0	LFDA
817	1	0.01	7	Common Region	10	7	0	LFDA
818	1	0.01	7	Common Region	10	8	0	LFDA
819	1	0.01	7	Common Region	10	9	0	LFDA
820	1	0.01	7	Common Region	10	1	0	Smooth_FLM
821	1	0.01	7	Common Region	10	2	0	Smooth_FLM
822	1	0.01	7	Common Region	10	3	0	Smooth_FLM
823	1	0.01	7	Common Region	10	4	0	Smooth_FLM
824	1	0.01	7	Common Region	10	5	0	Smooth_FLM
825	1	0.01	7	Common Region	10	6	0	Smooth_FLM
826	1	0.01	7	Common Region	10	7	0	Smooth_FLM
827	1	0.01	7	Common Region	10	8	0	Smooth_FLM
828	1	0.01	7	Common Region	10	9	0	Smooth_FLM
829	0.986	0.01	7	Common Region	10	1	0.2	LFDA
830	0.981	0.01	7	Common Region	10	2	0.2	LFDA
831	0.987	0.01	7	Common Region	10	3	0.2	LFDA
832	0.989	0.01	7	Common Region	10	4	0.2	LFDA
833	0.991	0.01	7	Common Region	10	5	0.2	LFDA
834	0.986	0.01	7	Common Region	10	6	0.2	LFDA
835	0.992	0.01	7	Common Region	10	7	0.2	LFDA
836	0.988	0.01	7	Common Region	10	8	0.2	LFDA
837	0.984	0.01	7	Common Region	10	9	0.2	LFDA
838	0.988	0.01	7	Common Region	10	1	0.2	Smooth_FLM
839	0.984	0.01	7	Common Region	10	2	0.2	Smooth_FLM
840	0.987	0.01	7	Common Region	10	3	0.2	Smooth_FLM
841	0.989	0.01	7	Common Region	10	4	0.2	Smooth_FLM
842	0.992	0.01	7	Common Region	10	5	0.2	Smooth_FLM
843	0.986	0.01	7	Common Region	10	6	0.2	Smooth_FLM
844	0.992	0.01	7	Common Region	10	7	0.2	Smooth_FLM
845	0.988	0.01	7	Common Region	10	8	0.2	Smooth_FLM
846	0.984	0.01	7	Common Region	10	9	0.2	Smooth_FLM
847	0.928	0.01	7	Common Region	10	1	0.5	LFDA
848	0.937	0.01	7	Common Region	10	2	0.5	LFDA
849	0.937	0.01	7	Common Region	10	3	0.5	LFDA
850	0.948	0.01	7	Common Region	10	4	0.5	LFDA
851	0.946	0.01	7	Common Region	10	5	0.5	LFDA
852	0.95	0.01	7	Common Region	10	6	0.5	LFDA
853	0.942	0.01	7	Common Region	10	7	0.5	LFDA
854	0.943	0.01	7	Common Region	10	8	0.5	LFDA
855	0.942	0.01	7	Common Region	10	9	0.5	LFDA
856	0.933	0.01	7	Common Region	10	1	0.5	Smooth_FLM
857	0.94	0.01	7	Common Region	10	2	0.5	Smooth_FLM
858	0.94	0.01	7	Common Region	10	3	0.5	Smooth_FLM
859	0.951	0.01	7	Common Region	10	4	0.5	Smooth_FLM
860	0.949	0.01	7	Common Region	10	5	0.5	Smooth_FLM
861	0.951	0.01	7	Common Region	10	6	0.5	Smooth_FLM
862	0.944	0.01	7	Common Region	10	7	0.5	Smooth_FLM
863	0.945	0.01	7	Common Region	10	8	0.5	Smooth_FLM
864	0.945	0.01	7	Common Region	10	9	0.5	Smooth_FLM
865	1	0.01	7	Common Region	20	1	0	LFDA
866	1	0.01	7	Common Region	20	2	0	LFDA
867	1	0.01	7	Common Region	20	3	0	LFDA
868	1	0.01	7	Common Region	20	4	0	LFDA
869	1	0.01	7	Common Region	20	5	0	LFDA
870	1	0.01	7	Common Region	20	6	0	LFDA
871	1	0.01	7	Common Region	20	7	0	LFDA
872	1	0.01	7	Common Region	20	8	0	LFDA
873	1	0.01	7	Common Region	20	9	0	LFDA
874	1	0.01	7	Common Region	20	1	0	Smooth_FLM
875	1	0.01	7	Common Region	20	2	0	Smooth_FLM
876	1	0.01	7	Common Region	20	3	0	Smooth_FLM
877	1	0.01	7	Common Region	20	4	0	Smooth_FLM
878	1	0.01	7	Common Region	20	5	0	Smooth_FLM
879	1	0.01	7	Common Region	20	6	0	Smooth_FLM
880	1	0.01	7	Common Region	20	7	0	Smooth_FLM
881	1	0.01	7	Common Region	20	8	0	Smooth_FLM
882	1	0.01	7	Common Region	20	9	0	Smooth_FLM
883	0.999	0.01	7	Common Region	20	1	0.2	LFDA
884	0.998	0.01	7	Common Region	20	2	0.2	LFDA
885	0.999	0.01	7	Common Region	20	3	0.2	LFDA
886	0.999	0.01	7	Common Region	20	4	0.2	LFDA
887	0.998	0.01	7	Common Region	20	5	0.2	LFDA
888	0.999	0.01	7	Common Region	20	6	0.2	LFDA
889	0.999	0.01	7	Common Region	20	7	0.2	LFDA
890	0.999	0.01	7	Common Region	20	8	0.2	LFDA
891	0.999	0.01	7	Common Region	20	9	0.2	LFDA
892	0.999	0.01	7	Common Region	20	1	0.2	Smooth_FLM
893	0.998	0.01	7	Common Region	20	2	0.2	Smooth_FLM
894	0.999	0.01	7	Common Region	20	3	0.2	Smooth_FLM
895	0.999	0.01	7	Common Region	20	4	0.2	Smooth_FLM
896	0.998	0.01	7	Common Region	20	5	0.2	Smooth_FLM
897	0.999	0.01	7	Common Region	20	6	0.2	Smooth_FLM
898	0.999	0.01	7	Common Region	20	7	0.2	Smooth_FLM
899	0.999	0.01	7	Common Region	20	8	0.2	Smooth_FLM
900	0.999	0.01	7	Common Region	20	9	0.2	Smooth_FLM
901	0.946	0.01	7	Common Region	20	1	0.5	LFDA
902	0.955	0.01	7	Common Region	20	2	0.5	LFDA
903	0.955	0.01	7	Common Region	20	3	0.5	LFDA
904	0.948	0.01	7	Common Region	20	4	0.5	LFDA
905	0.951	0.01	7	Common Region	20	5	0.5	LFDA
906	0.956	0.01	7	Common Region	20	6	0.5	LFDA
907	0.957	0.01	7	Common Region	20	7	0.5	LFDA
908	0.955	0.01	7	Common Region	20	8	0.5	LFDA
909	0.955	0.01	7	Common Region	20	9	0.5	LFDA
910	0.948	0.01	7	Common Region	20	1	0.5	Smooth_FLM
911	0.955	0.01	7	Common Region	20	2	0.5	Smooth_FLM
912	0.955	0.01	7	Common Region	20	3	0.5	Smooth_FLM
913	0.948	0.01	7	Common Region	20	4	0.5	Smooth_FLM
914	0.954	0.01	7	Common Region	20	5	0.5	Smooth_FLM
915	0.957	0.01	7	Common Region	20	6	0.5	Smooth_FLM
916	0.957	0.01	7	Common Region	20	7	0.5	Smooth_FLM
917	0.955	0.01	7	Common Region	20	8	0.5	Smooth_FLM
918	0.956	0.01	7	Common Region	20	9	0.5	Smooth_FLM
919	1	0.01	7	Common Region	40	1	0	LFDA
920	1	0.01	7	Common Region	40	2	0	LFDA
921	1	0.01	7	Common Region	40	3	0	LFDA
922	1	0.01	7	Common Region	40	4	0	LFDA
923	1	0.01	7	Common Region	40	5	0	LFDA
924	1	0.01	7	Common Region	40	6	0	LFDA
925	1	0.01	7	Common Region	40	7	0	LFDA
926	1	0.01	7	Common Region	40	8	0	LFDA
927	1	0.01	7	Common Region	40	9	0	LFDA
928	1	0.01	7	Common Region	40	1	0	Smooth_FLM
929	1	0.01	7	Common Region	40	2	0	Smooth_FLM
930	1	0.01	7	Common Region	40	3	0	Smooth_FLM
931	1	0.01	7	Common Region	40	4	0	Smooth_FLM
932	1	0.01	7	Common Region	40	5	0	Smooth_FLM
933	1	0.01	7	Common Region	40	6	0	Smooth_FLM
934	1	0.01	7	Common Region	40	7	0	Smooth_FLM
935	1	0.01	7	Common Region	40	8	0	Smooth_FLM
936	1	0.01	7	Common Region	40	9	0	Smooth_FLM
937	1	0.01	7	Common Region	40	1	0.2	LFDA
938	1	0.01	7	Common Region	40	2	0.2	LFDA
939	1	0.01	7	Common Region	40	3	0.2	LFDA
940	1	0.01	7	Common Region	40	4	0.2	LFDA
941	1	0.01	7	Common Region	40	5	0.2	LFDA
942	1	0.01	7	Common Region	40	6	0.2	LFDA
943	1	0.01	7	Common Region	40	7	0.2	LFDA
944	1	0.01	7	Common Region	40	8	0.2	LFDA
945	1	0.01	7	Common Region	40	9	0.2	LFDA
946	1	0.01	7	Common Region	40	1	0.2	Smooth_FLM
947	1	0.01	7	Common Region	40	2	0.2	Smooth_FLM
948	1	0.01	7	Common Region	40	3	0.2	Smooth_FLM
949	1	0.01	7	Common Region	40	4	0.2	Smooth_FLM
950	1	0.01	7	Common Region	40	5	0.2	Smooth_FLM
951	1	0.01	7	Common Region	40	6	0.2	Smooth_FLM
952	1	0.01	7	Common Region	40	7	0.2	Smooth_FLM
953	1	0.01	7	Common Region	40	8	0.2	Smooth_FLM
954	1	0.01	7	Common Region	40	9	0.2	Smooth_FLM
955	0.964	0.01	7	Common Region	40	1	0.5	LFDA
956	0.962	0.01	7	Common Region	40	2	0.5	LFDA
957	0.967	0.01	7	Common Region	40	3	0.5	LFDA
958	0.967	0.01	7	Common Region	40	4	0.5	LFDA
959	0.966	0.01	7	Common Region	40	5	0.5	LFDA
960	0.967	0.01	7	Common Region	40	6	0.5	LFDA
961	0.967	0.01	7	Common Region	40	7	0.5	LFDA
962	0.967	0.01	7	Common Region	40	8	0.5	LFDA
963	0.964	0.01	7	Common Region	40	9	0.5	LFDA
964	0.964	0.01	7	Common Region	40	1	0.5	Smooth_FLM
965	0.963	0.01	7	Common Region	40	2	0.5	Smooth_FLM
966	0.968	0.01	7	Common Region	40	3	0.5	Smooth_FLM
967	0.968	0.01	7	Common Region	40	4	0.5	Smooth_FLM
968	0.966	0.01	7	Common Region	40	5	0.5	Smooth_FLM
969	0.967	0.01	7	Common Region	40	6	0.5	Smooth_FLM
970	0.967	0.01	7	Common Region	40	7	0.5	Smooth_FLM
971	0.967	0.01	7	Common Region	40	8	0.5	Smooth_FLM
972	0.965	0.01	7	Common Region	40	9	0.5	Smooth_FLM
973	0.979	0.001	3	Common Region	10	1	0	LFDA
974	0.985	0.001	3	Common Region	10	2	0	LFDA
975	0.991	0.001	3	Common Region	10	3	0	LFDA
976	0.993	0.001	3	Common Region	10	4	0	LFDA
977	0.994	0.001	3	Common Region	10	5	0	LFDA
978	0.992	0.001	3	Common Region	10	6	0	LFDA
979	0.991	0.001	3	Common Region	10	7	0	LFDA
980	0.993	0.001	3	Common Region	10	8	0	LFDA
981	0.987	0.001	3	Common Region	10	9	0	LFDA
982	0.981	0.001	3	Common Region	10	1	0	Smooth_FLM
983	0.987	0.001	3	Common Region	10	2	0	Smooth_FLM
984	0.992	0.001	3	Common Region	10	3	0	Smooth_FLM
985	0.993	0.001	3	Common Region	10	4	0	Smooth_FLM
986	0.995	0.001	3	Common Region	10	5	0	Smooth_FLM
987	0.993	0.001	3	Common Region	10	6	0	Smooth_FLM
988	0.993	0.001	3	Common Region	10	7	0	Smooth_FLM
989	0.993	0.001	3	Common Region	10	8	0	Smooth_FLM
990	0.987	0.001	3	Common Region	10	9	0	Smooth_FLM
991	0.871	0.001	3	Common Region	10	1	0.2	LFDA
992	0.903	0.001	3	Common Region	10	2	0.2	LFDA
993	0.934	0.001	3	Common Region	10	3	0.2	LFDA
994	0.935	0.001	3	Common Region	10	4	0.2	LFDA
995	0.946	0.001	3	Common Region	10	5	0.2	LFDA
996	0.948	0.001	3	Common Region	10	6	0.2	LFDA
997	0.941	0.001	3	Common Region	10	7	0.2	LFDA
998	0.942	0.001	3	Common Region	10	8	0.2	LFDA
999	0.931	0.001	3	Common Region	10	9	0.2	LFDA
1000	0.878	0.001	3	Common Region	10	1	0.2	Smooth_FLM
1001	0.914	0.001	3	Common Region	10	2	0.2	Smooth_FLM
1002	0.943	0.001	3	Common Region	10	3	0.2	Smooth_FLM
1003	0.946	0.001	3	Common Region	10	4	0.2	Smooth_FLM
1004	0.951	0.001	3	Common Region	10	5	0.2	Smooth_FLM
1005	0.955	0.001	3	Common Region	10	6	0.2	Smooth_FLM
1006	0.945	0.001	3	Common Region	10	7	0.2	Smooth_FLM
1007	0.95	0.001	3	Common Region	10	8	0.2	Smooth_FLM
1008	0.936	0.001	3	Common Region	10	9	0.2	Smooth_FLM
1009	0.758	0.001	3	Common Region	10	1	0.5	LFDA
1010	0.801	0.001	3	Common Region	10	2	0.5	LFDA
1011	0.829	0.001	3	Common Region	10	3	0.5	LFDA
1012	0.856	0.001	3	Common Region	10	4	0.5	LFDA
1013	0.863	0.001	3	Common Region	10	5	0.5	LFDA
1014	0.863	0.001	3	Common Region	10	6	0.5	LFDA
1015	0.868	0.001	3	Common Region	10	7	0.5	LFDA
1016	0.852	0.001	3	Common Region	10	8	0.5	LFDA
1017	0.837	0.001	3	Common Region	10	9	0.5	LFDA
1018	0.766	0.001	3	Common Region	10	1	0.5	Smooth_FLM
1019	0.813	0.001	3	Common Region	10	2	0.5	Smooth_FLM
1020	0.839	0.001	3	Common Region	10	3	0.5	Smooth_FLM
1021	0.862	0.001	3	Common Region	10	4	0.5	Smooth_FLM
1022	0.868	0.001	3	Common Region	10	5	0.5	Smooth_FLM
1023	0.869	0.001	3	Common Region	10	6	0.5	Smooth_FLM
1024	0.881	0.001	3	Common Region	10	7	0.5	Smooth_FLM
1025	0.864	0.001	3	Common Region	10	8	0.5	Smooth_FLM
1026	0.843	0.001	3	Common Region	10	9	0.5	Smooth_FLM
1027	1	0.001	3	Common Region	20	1	0	LFDA
1028	1	0.001	3	Common Region	20	2	0	LFDA
1029	1	0.001	3	Common Region	20	3	0	LFDA
1030	1	0.001	3	Common Region	20	4	0	LFDA
1031	1	0.001	3	Common Region	20	5	0	LFDA
1032	1	0.001	3	Common Region	20	6	0	LFDA
1033	1	0.001	3	Common Region	20	7	0	LFDA
1034	1	0.001	3	Common Region	20	8	0	LFDA
1035	1	0.001	3	Common Region	20	9	0	LFDA
1036	1	0.001	3	Common Region	20	1	0	Smooth_FLM
1037	1	0.001	3	Common Region	20	2	0	Smooth_FLM
1038	1	0.001	3	Common Region	20	3	0	Smooth_FLM
1039	1	0.001	3	Common Region	20	4	0	Smooth_FLM
1040	1	0.001	3	Common Region	20	5	0	Smooth_FLM
1041	1	0.001	3	Common Region	20	6	0	Smooth_FLM
1042	1	0.001	3	Common Region	20	7	0	Smooth_FLM
1043	1	0.001	3	Common Region	20	8	0	Smooth_FLM
1044	1	0.001	3	Common Region	20	9	0	Smooth_FLM
1045	0.972	0.001	3	Common Region	20	1	0.2	LFDA
1046	0.975	0.001	3	Common Region	20	2	0.2	LFDA
1047	0.98	0.001	3	Common Region	20	3	0.2	LFDA
1048	0.98	0.001	3	Common Region	20	4	0.2	LFDA
1049	0.976	0.001	3	Common Region	20	5	0.2	LFDA
1050	0.98	0.001	3	Common Region	20	6	0.2	LFDA
1051	0.977	0.001	3	Common Region	20	7	0.2	LFDA
1052	0.975	0.001	3	Common Region	20	8	0.2	LFDA
1053	0.98	0.001	3	Common Region	20	9	0.2	LFDA
1054	0.973	0.001	3	Common Region	20	1	0.2	Smooth_FLM
1055	0.975	0.001	3	Common Region	20	2	0.2	Smooth_FLM
1056	0.98	0.001	3	Common Region	20	3	0.2	Smooth_FLM
1057	0.981	0.001	3	Common Region	20	4	0.2	Smooth_FLM
1058	0.977	0.001	3	Common Region	20	5	0.2	Smooth_FLM
1059	0.981	0.001	3	Common Region	20	6	0.2	Smooth_FLM
1060	0.978	0.001	3	Common Region	20	7	0.2	Smooth_FLM
1061	0.976	0.001	3	Common Region	20	8	0.2	Smooth_FLM
1062	0.98	0.001	3	Common Region	20	9	0.2	Smooth_FLM
1063	0.842	0.001	3	Common Region	20	1	0.5	LFDA
1064	0.854	0.001	3	Common Region	20	2	0.5	LFDA
1065	0.876	0.001	3	Common Region	20	3	0.5	LFDA
1066	0.875	0.001	3	Common Region	20	4	0.5	LFDA
1067	0.886	0.001	3	Common Region	20	5	0.5	LFDA
1068	0.878	0.001	3	Common Region	20	6	0.5	LFDA
1069	0.886	0.001	3	Common Region	20	7	0.5	LFDA
1070	0.877	0.001	3	Common Region	20	8	0.5	LFDA
1071	0.865	0.001	3	Common Region	20	9	0.5	LFDA
1072	0.845	0.001	3	Common Region	20	1	0.5	Smooth_FLM
1073	0.861	0.001	3	Common Region	20	2	0.5	Smooth_FLM
1074	0.882	0.001	3	Common Region	20	3	0.5	Smooth_FLM
1075	0.882	0.001	3	Common Region	20	4	0.5	Smooth_FLM
1076	0.893	0.001	3	Common Region	20	5	0.5	Smooth_FLM
1077	0.883	0.001	3	Common Region	20	6	0.5	Smooth_FLM
1078	0.892	0.001	3	Common Region	20	7	0.5	Smooth_FLM
1079	0.882	0.001	3	Common Region	20	8	0.5	Smooth_FLM
1080	0.871	0.001	3	Common Region	20	9	0.5	Smooth_FLM
1081	1	0.001	3	Common Region	40	1	0	LFDA
1082	1	0.001	3	Common Region	40	2	0	LFDA
1083	1	0.001	3	Common Region	40	3	0	LFDA
1084	1	0.001	3	Common Region	40	4	0	LFDA
1085	1	0.001	3	Common Region	40	5	0	LFDA
1086	1	0.001	3	Common Region	40	6	0	LFDA
1087	1	0.001	3	Common Region	40	7	0	LFDA
1088	1	0.001	3	Common Region	40	8	0	LFDA
1089	1	0.001	3	Common Region	40	9	0	LFDA
1090	1	0.001	3	Common Region	40	1	0	Smooth_FLM
1091	1	0.001	3	Common Region	40	2	0	Smooth_FLM
1092	1	0.001	3	Common Region	40	3	0	Smooth_FLM
1093	1	0.001	3	Common Region	40	4	0	Smooth_FLM
1094	1	0.001	3	Common Region	40	5	0	Smooth_FLM
1095	1	0.001	3	Common Region	40	6	0	Smooth_FLM
1096	1	0.001	3	Common Region	40	7	0	Smooth_FLM
1097	1	0.001	3	Common Region	40	8	0	Smooth_FLM
1098	1	0.001	3	Common Region	40	9	0	Smooth_FLM
1099	1	0.001	3	Common Region	40	1	0.2	LFDA
1100	1	0.001	3	Common Region	40	2	0.2	LFDA
1101	0.999	0.001	3	Common Region	40	3	0.2	LFDA
1102	1	0.001	3	Common Region	40	4	0.2	LFDA
1103	1	0.001	3	Common Region	40	5	0.2	LFDA
1104	1	0.001	3	Common Region	40	6	0.2	LFDA
1105	1	0.001	3	Common Region	40	7	0.2	LFDA
1106	1	0.001	3	Common Region	40	8	0.2	LFDA
1107	1	0.001	3	Common Region	40	9	0.2	LFDA
1108	1	0.001	3	Common Region	40	1	0.2	Smooth_FLM
1109	1	0.001	3	Common Region	40	2	0.2	Smooth_FLM
1110	0.999	0.001	3	Common Region	40	3	0.2	Smooth_FLM
1111	1	0.001	3	Common Region	40	4	0.2	Smooth_FLM
1112	1	0.001	3	Common Region	40	5	0.2	Smooth_FLM
1113	1	0.001	3	Common Region	40	6	0.2	Smooth_FLM
1114	1	0.001	3	Common Region	40	7	0.2	Smooth_FLM
1115	1	0.001	3	Common Region	40	8	0.2	Smooth_FLM
1116	1	0.001	3	Common Region	40	9	0.2	Smooth_FLM
1117	0.847	0.001	3	Common Region	40	1	0.5	LFDA
1118	0.858	0.001	3	Common Region	40	2	0.5	LFDA
1119	0.858	0.001	3	Common Region	40	3	0.5	LFDA
1120	0.863	0.001	3	Common Region	40	4	0.5	LFDA
1121	0.868	0.001	3	Common Region	40	5	0.5	LFDA
1122	0.867	0.001	3	Common Region	40	6	0.5	LFDA
1123	0.868	0.001	3	Common Region	40	7	0.5	LFDA
1124	0.866	0.001	3	Common Region	40	8	0.5	LFDA
1125	0.862	0.001	3	Common Region	40	9	0.5	LFDA
1126	0.849	0.001	3	Common Region	40	1	0.5	Smooth_FLM
1127	0.86	0.001	3	Common Region	40	2	0.5	Smooth_FLM
1128	0.862	0.001	3	Common Region	40	3	0.5	Smooth_FLM
1129	0.865	0.001	3	Common Region	40	4	0.5	Smooth_FLM
1130	0.87	0.001	3	Common Region	40	5	0.5	Smooth_FLM
1131	0.869	0.001	3	Common Region	40	6	0.5	Smooth_FLM
1132	0.869	0.001	3	Common Region	40	7	0.5	Smooth_FLM
1133	0.867	0.001	3	Common Region	40	8	0.5	Smooth_FLM
1134	0.865	0.001	3	Common Region	40	9	0.5	Smooth_FLM
1135	0.997	0.001	5	Common Region	10	1	0	LFDA
1136	0.996	0.001	5	Common Region	10	2	0	LFDA
1137	0.995	0.001	5	Common Region	10	3	0	LFDA
1138	0.998	0.001	5	Common Region	10	4	0	LFDA
1139	0.997	0.001	5	Common Region	10	5	0	LFDA
1140	0.999	0.001	5	Common Region	10	6	0	LFDA
1141	0.998	0.001	5	Common Region	10	7	0	LFDA
1142	0.996	0.001	5	Common Region	10	8	0	LFDA
1143	0.997	0.001	5	Common Region	10	9	0	LFDA
1144	0.997	0.001	5	Common Region	10	1	0	Smooth_FLM
1145	0.997	0.001	5	Common Region	10	2	0	Smooth_FLM
1146	0.996	0.001	5	Common Region	10	3	0	Smooth_FLM
1147	0.998	0.001	5	Common Region	10	4	0	Smooth_FLM
1148	0.998	0.001	5	Common Region	10	5	0	Smooth_FLM
1149	0.999	0.001	5	Common Region	10	6	0	Smooth_FLM
1150	0.998	0.001	5	Common Region	10	7	0	Smooth_FLM
1151	0.997	0.001	5	Common Region	10	8	0	Smooth_FLM
1152	0.997	0.001	5	Common Region	10	9	0	Smooth_FLM
1153	0.936	0.001	5	Common Region	10	1	0.2	LFDA
1154	0.944	0.001	5	Common Region	10	2	0.2	LFDA
1155	0.951	0.001	5	Common Region	10	3	0.2	LFDA
1156	0.952	0.001	5	Common Region	10	4	0.2	LFDA
1157	0.954	0.001	5	Common Region	10	5	0.2	LFDA
1158	0.958	0.001	5	Common Region	10	6	0.2	LFDA
1159	0.957	0.001	5	Common Region	10	7	0.2	LFDA
1160	0.953	0.001	5	Common Region	10	8	0.2	LFDA
1161	0.951	0.001	5	Common Region	10	9	0.2	LFDA
1162	0.939	0.001	5	Common Region	10	1	0.2	Smooth_FLM
1163	0.945	0.001	5	Common Region	10	2	0.2	Smooth_FLM
1164	0.954	0.001	5	Common Region	10	3	0.2	Smooth_FLM
1165	0.954	0.001	5	Common Region	10	4	0.2	Smooth_FLM
1166	0.956	0.001	5	Common Region	10	5	0.2	Smooth_FLM
1167	0.96	0.001	5	Common Region	10	6	0.2	Smooth_FLM
1168	0.957	0.001	5	Common Region	10	7	0.2	Smooth_FLM
1169	0.955	0.001	5	Common Region	10	8	0.2	Smooth_FLM
1170	0.952	0.001	5	Common Region	10	9	0.2	Smooth_FLM
1171	0.837	0.001	5	Common Region	10	1	0.5	LFDA
1172	0.858	0.001	5	Common Region	10	2	0.5	LFDA
1173	0.875	0.001	5	Common Region	10	3	0.5	LFDA
1174	0.87	0.001	5	Common Region	10	4	0.5	LFDA
1175	0.881	0.001	5	Common Region	10	5	0.5	LFDA
1176	0.877	0.001	5	Common Region	10	6	0.5	LFDA
1177	0.885	0.001	5	Common Region	10	7	0.5	LFDA
1178	0.88	0.001	5	Common Region	10	8	0.5	LFDA
1179	0.872	0.001	5	Common Region	10	9	0.5	LFDA
1180	0.846	0.001	5	Common Region	10	1	0.5	Smooth_FLM
1181	0.862	0.001	5	Common Region	10	2	0.5	Smooth_FLM
1182	0.878	0.001	5	Common Region	10	3	0.5	Smooth_FLM
1183	0.879	0.001	5	Common Region	10	4	0.5	Smooth_FLM
1184	0.885	0.001	5	Common Region	10	5	0.5	Smooth_FLM
1185	0.882	0.001	5	Common Region	10	6	0.5	Smooth_FLM
1186	0.888	0.001	5	Common Region	10	7	0.5	Smooth_FLM
1187	0.882	0.001	5	Common Region	10	8	0.5	Smooth_FLM
1188	0.877	0.001	5	Common Region	10	9	0.5	Smooth_FLM
1189	1	0.001	5	Common Region	20	1	0	LFDA
1190	1	0.001	5	Common Region	20	2	0	LFDA
1191	1	0.001	5	Common Region	20	3	0	LFDA
1192	1	0.001	5	Common Region	20	4	0	LFDA
1193	1	0.001	5	Common Region	20	5	0	LFDA
1194	1	0.001	5	Common Region	20	6	0	LFDA
1195	1	0.001	5	Common Region	20	7	0	LFDA
1196	1	0.001	5	Common Region	20	8	0	LFDA
1197	1	0.001	5	Common Region	20	9	0	LFDA
1198	1	0.001	5	Common Region	20	1	0	Smooth_FLM
1199	1	0.001	5	Common Region	20	2	0	Smooth_FLM
1200	1	0.001	5	Common Region	20	3	0	Smooth_FLM
1201	1	0.001	5	Common Region	20	4	0	Smooth_FLM
1202	1	0.001	5	Common Region	20	5	0	Smooth_FLM
1203	1	0.001	5	Common Region	20	6	0	Smooth_FLM
1204	1	0.001	5	Common Region	20	7	0	Smooth_FLM
1205	1	0.001	5	Common Region	20	8	0	Smooth_FLM
1206	1	0.001	5	Common Region	20	9	0	Smooth_FLM
1207	0.989	0.001	5	Common Region	20	1	0.2	LFDA
1208	0.989	0.001	5	Common Region	20	2	0.2	LFDA
1209	0.99	0.001	5	Common Region	20	3	0.2	LFDA
1210	0.989	0.001	5	Common Region	20	4	0.2	LFDA
1211	0.989	0.001	5	Common Region	20	5	0.2	LFDA
1212	0.991	0.001	5	Common Region	20	6	0.2	LFDA
1213	0.99	0.001	5	Common Region	20	7	0.2	LFDA
1214	0.991	0.001	5	Common Region	20	8	0.2	LFDA
1215	0.989	0.001	5	Common Region	20	9	0.2	LFDA
1216	0.989	0.001	5	Common Region	20	1	0.2	Smooth_FLM
1217	0.989	0.001	5	Common Region	20	2	0.2	Smooth_FLM
1218	0.99	0.001	5	Common Region	20	3	0.2	Smooth_FLM
1219	0.99	0.001	5	Common Region	20	4	0.2	Smooth_FLM
1220	0.99	0.001	5	Common Region	20	5	0.2	Smooth_FLM
1221	0.991	0.001	5	Common Region	20	6	0.2	Smooth_FLM
1222	0.99	0.001	5	Common Region	20	7	0.2	Smooth_FLM
1223	0.991	0.001	5	Common Region	20	8	0.2	Smooth_FLM
1224	0.99	0.001	5	Common Region	20	9	0.2	Smooth_FLM
1225	0.845	0.001	5	Common Region	20	1	0.5	LFDA
1226	0.864	0.001	5	Common Region	20	2	0.5	LFDA
1227	0.867	0.001	5	Common Region	20	3	0.5	LFDA
1228	0.877	0.001	5	Common Region	20	4	0.5	LFDA
1229	0.879	0.001	5	Common Region	20	5	0.5	LFDA
1230	0.878	0.001	5	Common Region	20	6	0.5	LFDA
1231	0.879	0.001	5	Common Region	20	7	0.5	LFDA
1232	0.873	0.001	5	Common Region	20	8	0.5	LFDA
1233	0.87	0.001	5	Common Region	20	9	0.5	LFDA
1234	0.85	0.001	5	Common Region	20	1	0.5	Smooth_FLM
1235	0.867	0.001	5	Common Region	20	2	0.5	Smooth_FLM
1236	0.869	0.001	5	Common Region	20	3	0.5	Smooth_FLM
1237	0.879	0.001	5	Common Region	20	4	0.5	Smooth_FLM
1238	0.881	0.001	5	Common Region	20	5	0.5	Smooth_FLM
1239	0.879	0.001	5	Common Region	20	6	0.5	Smooth_FLM
1240	0.879	0.001	5	Common Region	20	7	0.5	Smooth_FLM
1241	0.877	0.001	5	Common Region	20	8	0.5	Smooth_FLM
1242	0.871	0.001	5	Common Region	20	9	0.5	Smooth_FLM
1243	1	0.001	5	Common Region	40	1	0	LFDA
1244	1	0.001	5	Common Region	40	2	0	LFDA
1245	1	0.001	5	Common Region	40	3	0	LFDA
1246	1	0.001	5	Common Region	40	4	0	LFDA
1247	1	0.001	5	Common Region	40	5	0	LFDA
1248	1	0.001	5	Common Region	40	6	0	LFDA
1249	1	0.001	5	Common Region	40	7	0	LFDA
1250	1	0.001	5	Common Region	40	8	0	LFDA
1251	1	0.001	5	Common Region	40	9	0	LFDA
1252	1	0.001	5	Common Region	40	1	0	Smooth_FLM
1253	1	0.001	5	Common Region	40	2	0	Smooth_FLM
1254	1	0.001	5	Common Region	40	3	0	Smooth_FLM
1255	1	0.001	5	Common Region	40	4	0	Smooth_FLM
1256	1	0.001	5	Common Region	40	5	0	Smooth_FLM
1257	1	0.001	5	Common Region	40	6	0	Smooth_FLM
1258	1	0.001	5	Common Region	40	7	0	Smooth_FLM
1259	1	0.001	5	Common Region	40	8	0	Smooth_FLM
1260	1	0.001	5	Common Region	40	9	0	Smooth_FLM
1261	0.999	0.001	5	Common Region	40	1	0.2	LFDA
1262	0.999	0.001	5	Common Region	40	2	0.2	LFDA
1263	1	0.001	5	Common Region	40	3	0.2	LFDA
1264	1	0.001	5	Common Region	40	4	0.2	LFDA
1265	0.999	0.001	5	Common Region	40	5	0.2	LFDA
1266	0.999	0.001	5	Common Region	40	6	0.2	LFDA
1267	0.999	0.001	5	Common Region	40	7	0.2	LFDA
1268	1	0.001	5	Common Region	40	8	0.2	LFDA
1269	0.999	0.001	5	Common Region	40	9	0.2	LFDA
1270	0.999	0.001	5	Common Region	40	1	0.2	Smooth_FLM
1271	0.999	0.001	5	Common Region	40	2	0.2	Smooth_FLM
1272	1	0.001	5	Common Region	40	3	0.2	Smooth_FLM
1273	1	0.001	5	Common Region	40	4	0.2	Smooth_FLM
1274	0.999	0.001	5	Common Region	40	5	0.2	Smooth_FLM
1275	0.999	0.001	5	Common Region	40	6	0.2	Smooth_FLM
1276	0.999	0.001	5	Common Region	40	7	0.2	Smooth_FLM
1277	1	0.001	5	Common Region	40	8	0.2	Smooth_FLM
1278	0.999	0.001	5	Common Region	40	9	0.2	Smooth_FLM
1279	0.874	0.001	5	Common Region	40	1	0.5	LFDA
1280	0.874	0.001	5	Common Region	40	2	0.5	LFDA
1281	0.883	0.001	5	Common Region	40	3	0.5	LFDA
1282	0.884	0.001	5	Common Region	40	4	0.5	LFDA
1283	0.883	0.001	5	Common Region	40	5	0.5	LFDA
1284	0.884	0.001	5	Common Region	40	6	0.5	LFDA
1285	0.884	0.001	5	Common Region	40	7	0.5	LFDA
1286	0.881	0.001	5	Common Region	40	8	0.5	LFDA
1287	0.882	0.001	5	Common Region	40	9	0.5	LFDA
1288	0.878	0.001	5	Common Region	40	1	0.5	Smooth_FLM
1289	0.876	0.001	5	Common Region	40	2	0.5	Smooth_FLM
1290	0.883	0.001	5	Common Region	40	3	0.5	Smooth_FLM
1291	0.884	0.001	5	Common Region	40	4	0.5	Smooth_FLM
1292	0.884	0.001	5	Common Region	40	5	0.5	Smooth_FLM
1293	0.885	0.001	5	Common Region	40	6	0.5	Smooth_FLM
1294	0.885	0.001	5	Common Region	40	7	0.5	Smooth_FLM
1295	0.882	0.001	5	Common Region	40	8	0.5	Smooth_FLM
1296	0.884	0.001	5	Common Region	40	9	0.5	Smooth_FLM
1297	0.997	0.001	7	Common Region	10	1	0	LFDA
1298	0.998	0.001	7	Common Region	10	2	0	LFDA
1299	0.997	0.001	7	Common Region	10	3	0	LFDA
1300	0.999	0.001	7	Common Region	10	4	0	LFDA
1301	0.999	0.001	7	Common Region	10	5	0	LFDA
1302	0.999	0.001	7	Common Region	10	6	0	LFDA
1303	0.998	0.001	7	Common Region	10	7	0	LFDA
1304	0.998	0.001	7	Common Region	10	8	0	LFDA
1305	0.998	0.001	7	Common Region	10	9	0	LFDA
1306	0.997	0.001	7	Common Region	10	1	0	Smooth_FLM
1307	0.998	0.001	7	Common Region	10	2	0	Smooth_FLM
1308	0.997	0.001	7	Common Region	10	3	0	Smooth_FLM
1309	0.999	0.001	7	Common Region	10	4	0	Smooth_FLM
1310	0.999	0.001	7	Common Region	10	5	0	Smooth_FLM
1311	0.999	0.001	7	Common Region	10	6	0	Smooth_FLM
1312	0.998	0.001	7	Common Region	10	7	0	Smooth_FLM
1313	0.998	0.001	7	Common Region	10	8	0	Smooth_FLM
1314	0.998	0.001	7	Common Region	10	9	0	Smooth_FLM
1315	0.941	0.001	7	Common Region	10	1	0.2	LFDA
1316	0.951	0.001	7	Common Region	10	2	0.2	LFDA
1317	0.949	0.001	7	Common Region	10	3	0.2	LFDA
1318	0.953	0.001	7	Common Region	10	4	0.2	LFDA
1319	0.956	0.001	7	Common Region	10	5	0.2	LFDA
1320	0.959	0.001	7	Common Region	10	6	0.2	LFDA
1321	0.955	0.001	7	Common Region	10	7	0.2	LFDA
1322	0.958	0.001	7	Common Region	10	8	0.2	LFDA
1323	0.944	0.001	7	Common Region	10	9	0.2	LFDA
1324	0.945	0.001	7	Common Region	10	1	0.2	Smooth_FLM
1325	0.953	0.001	7	Common Region	10	2	0.2	Smooth_FLM
1326	0.95	0.001	7	Common Region	10	3	0.2	Smooth_FLM
1327	0.956	0.001	7	Common Region	10	4	0.2	Smooth_FLM
1328	0.957	0.001	7	Common Region	10	5	0.2	Smooth_FLM
1329	0.96	0.001	7	Common Region	10	6	0.2	Smooth_FLM
1330	0.956	0.001	7	Common Region	10	7	0.2	Smooth_FLM
1331	0.959	0.001	7	Common Region	10	8	0.2	Smooth_FLM
1332	0.948	0.001	7	Common Region	10	9	0.2	Smooth_FLM
1333	0.854	0.001	7	Common Region	10	1	0.5	LFDA
1334	0.863	0.001	7	Common Region	10	2	0.5	LFDA
1335	0.874	0.001	7	Common Region	10	3	0.5	LFDA
1336	0.876	0.001	7	Common Region	10	4	0.5	LFDA
1337	0.883	0.001	7	Common Region	10	5	0.5	LFDA
1338	0.881	0.001	7	Common Region	10	6	0.5	LFDA
1339	0.88	0.001	7	Common Region	10	7	0.5	LFDA
1340	0.88	0.001	7	Common Region	10	8	0.5	LFDA
1341	0.88	0.001	7	Common Region	10	9	0.5	LFDA
1342	0.854	0.001	7	Common Region	10	1	0.5	Smooth_FLM
1343	0.868	0.001	7	Common Region	10	2	0.5	Smooth_FLM
1344	0.877	0.001	7	Common Region	10	3	0.5	Smooth_FLM
1345	0.881	0.001	7	Common Region	10	4	0.5	Smooth_FLM
1346	0.884	0.001	7	Common Region	10	5	0.5	Smooth_FLM
1347	0.881	0.001	7	Common Region	10	6	0.5	Smooth_FLM
1348	0.882	0.001	7	Common Region	10	7	0.5	Smooth_FLM
1349	0.881	0.001	7	Common Region	10	8	0.5	Smooth_FLM
1350	0.882	0.001	7	Common Region	10	9	0.5	Smooth_FLM
1351	1	0.001	7	Common Region	20	1	0	LFDA
1352	1	0.001	7	Common Region	20	2	0	LFDA
1353	1	0.001	7	Common Region	20	3	0	LFDA
1354	1	0.001	7	Common Region	20	4	0	LFDA
1355	1	0.001	7	Common Region	20	5	0	LFDA
1356	1	0.001	7	Common Region	20	6	0	LFDA
1357	1	0.001	7	Common Region	20	7	0	LFDA
1358	1	0.001	7	Common Region	20	8	0	LFDA
1359	1	0.001	7	Common Region	20	9	0	LFDA
1360	1	0.001	7	Common Region	20	1	0	Smooth_FLM
1361	1	0.001	7	Common Region	20	2	0	Smooth_FLM
1362	1	0.001	7	Common Region	20	3	0	Smooth_FLM
1363	1	0.001	7	Common Region	20	4	0	Smooth_FLM
1364	1	0.001	7	Common Region	20	5	0	Smooth_FLM
1365	1	0.001	7	Common Region	20	6	0	Smooth_FLM
1366	1	0.001	7	Common Region	20	7	0	Smooth_FLM
1367	1	0.001	7	Common Region	20	8	0	Smooth_FLM
1368	1	0.001	7	Common Region	20	9	0	Smooth_FLM
1369	0.992	0.001	7	Common Region	20	1	0.2	LFDA
1370	0.992	0.001	7	Common Region	20	2	0.2	LFDA
1371	0.994	0.001	7	Common Region	20	3	0.2	LFDA
1372	0.994	0.001	7	Common Region	20	4	0.2	LFDA
1373	0.995	0.001	7	Common Region	20	5	0.2	LFDA
1374	0.996	0.001	7	Common Region	20	6	0.2	LFDA
1375	0.994	0.001	7	Common Region	20	7	0.2	LFDA
1376	0.995	0.001	7	Common Region	20	8	0.2	LFDA
1377	0.992	0.001	7	Common Region	20	9	0.2	LFDA
1378	0.992	0.001	7	Common Region	20	1	0.2	Smooth_FLM
1379	0.993	0.001	7	Common Region	20	2	0.2	Smooth_FLM
1380	0.995	0.001	7	Common Region	20	3	0.2	Smooth_FLM
1381	0.994	0.001	7	Common Region	20	4	0.2	Smooth_FLM
1382	0.996	0.001	7	Common Region	20	5	0.2	Smooth_FLM
1383	0.996	0.001	7	Common Region	20	6	0.2	Smooth_FLM
1384	0.994	0.001	7	Common Region	20	7	0.2	Smooth_FLM
1385	0.995	0.001	7	Common Region	20	8	0.2	Smooth_FLM
1386	0.994	0.001	7	Common Region	20	9	0.2	Smooth_FLM
1387	0.858	0.001	7	Common Region	20	1	0.5	LFDA
1388	0.859	0.001	7	Common Region	20	2	0.5	LFDA
1389	0.869	0.001	7	Common Region	20	3	0.5	LFDA
1390	0.875	0.001	7	Common Region	20	4	0.5	LFDA
1391	0.877	0.001	7	Common Region	20	5	0.5	LFDA
1392	0.869	0.001	7	Common Region	20	6	0.5	LFDA
1393	0.876	0.001	7	Common Region	20	7	0.5	LFDA
1394	0.873	0.001	7	Common Region	20	8	0.5	LFDA
1395	0.876	0.001	7	Common Region	20	9	0.5	LFDA
1396	0.859	0.001	7	Common Region	20	1	0.5	Smooth_FLM
1397	0.863	0.001	7	Common Region	20	2	0.5	Smooth_FLM
1398	0.871	0.001	7	Common Region	20	3	0.5	Smooth_FLM
1399	0.875	0.001	7	Common Region	20	4	0.5	Smooth_FLM
1400	0.879	0.001	7	Common Region	20	5	0.5	Smooth_FLM
1401	0.873	0.001	7	Common Region	20	6	0.5	Smooth_FLM
1402	0.881	0.001	7	Common Region	20	7	0.5	Smooth_FLM
1403	0.873	0.001	7	Common Region	20	8	0.5	Smooth_FLM
1404	0.876	0.001	7	Common Region	20	9	0.5	Smooth_FLM
1405	1	0.001	7	Common Region	40	1	0	LFDA
1406	1	0.001	7	Common Region	40	2	0	LFDA
1407	1	0.001	7	Common Region	40	3	0	LFDA
1408	1	0.001	7	Common Region	40	4	0	LFDA
1409	1	0.001	7	Common Region	40	5	0	LFDA
1410	1	0.001	7	Common Region	40	6	0	LFDA
1411	1	0.001	7	Common Region	40	7	0	LFDA
1412	1	0.001	7	Common Region	40	8	0	LFDA
1413	1	0.001	7	Common Region	40	9	0	LFDA
1414	1	0.001	7	Common Region	40	1	0	Smooth_FLM
1415	1	0.001	7	Common Region	40	2	0	Smooth_FLM
1416	1	0.001	7	Common Region	40	3	0	Smooth_FLM
1417	1	0.001	7	Common Region	40	4	0	Smooth_FLM
1418	1	0.001	7	Common Region	40	5	0	Smooth_FLM
1419	1	0.001	7	Common Region	40	6	0	Smooth_FLM
1420	1	0.001	7	Common Region	40	7	0	Smooth_FLM
1421	1	0.001	7	Common Region	40	8	0	Smooth_FLM
1422	1	0.001	7	Common Region	40	9	0	Smooth_FLM
1423	1	0.001	7	Common Region	40	1	0.2	LFDA
1424	1	0.001	7	Common Region	40	2	0.2	LFDA
1425	1	0.001	7	Common Region	40	3	0.2	LFDA
1426	1	0.001	7	Common Region	40	4	0.2	LFDA
1427	1	0.001	7	Common Region	40	5	0.2	LFDA
1428	1	0.001	7	Common Region	40	6	0.2	LFDA
1429	1	0.001	7	Common Region	40	7	0.2	LFDA
1430	1	0.001	7	Common Region	40	8	0.2	LFDA
1431	1	0.001	7	Common Region	40	9	0.2	LFDA
1432	1	0.001	7	Common Region	40	1	0.2	Smooth_FLM
1433	1	0.001	7	Common Region	40	2	0.2	Smooth_FLM
1434	1	0.001	7	Common Region	40	3	0.2	Smooth_FLM
1435	1	0.001	7	Common Region	40	4	0.2	Smooth_FLM
1436	1	0.001	7	Common Region	40	5	0.2	Smooth_FLM
1437	1	0.001	7	Common Region	40	6	0.2	Smooth_FLM
1438	1	0.001	7	Common Region	40	7	0.2	Smooth_FLM
1439	1	0.001	7	Common Region	40	8	0.2	Smooth_FLM
1440	1	0.001	7	Common Region	40	9	0.2	Smooth_FLM
1441	0.894	0.001	7	Common Region	40	1	0.5	LFDA
1442	0.901	0.001	7	Common Region	40	2	0.5	LFDA
1443	0.902	0.001	7	Common Region	40	3	0.5	LFDA
1444	0.903	0.001	7	Common Region	40	4	0.5	LFDA
1445	0.904	0.001	7	Common Region	40	5	0.5	LFDA
1446	0.906	0.001	7	Common Region	40	6	0.5	LFDA
1447	0.908	0.001	7	Common Region	40	7	0.5	LFDA
1448	0.902	0.001	7	Common Region	40	8	0.5	LFDA
1449	0.904	0.001	7	Common Region	40	9	0.5	LFDA
1450	0.896	0.001	7	Common Region	40	1	0.5	Smooth_FLM
1451	0.902	0.001	7	Common Region	40	2	0.5	Smooth_FLM
1452	0.904	0.001	7	Common Region	40	3	0.5	Smooth_FLM
1453	0.904	0.001	7	Common Region	40	4	0.5	Smooth_FLM
1454	0.904	0.001	7	Common Region	40	5	0.5	Smooth_FLM
1455	0.907	0.001	7	Common Region	40	6	0.5	Smooth_FLM
1456	0.908	0.001	7	Common Region	40	7	0.5	Smooth_FLM
1457	0.903	0.001	7	Common Region	40	8	0.5	Smooth_FLM
1458	0.905	0.001	7	Common Region	40	9	0.5	Smooth_FLM
1459	0.944	0.0001	3	Common Region	10	1	0	LFDA
1460	0.958	0.0001	3	Common Region	10	2	0	LFDA
1461	0.966	0.0001	3	Common Region	10	3	0	LFDA
1462	0.976	0.0001	3	Common Region	10	4	0	LFDA
1463	0.979	0.0001	3	Common Region	10	5	0	LFDA
1464	0.98	0.0001	3	Common Region	10	6	0	LFDA
1465	0.978	0.0001	3	Common Region	10	7	0	LFDA
1466	0.979	0.0001	3	Common Region	10	8	0	LFDA
1467	0.97	0.0001	3	Common Region	10	9	0	LFDA
1468	0.947	0.0001	3	Common Region	10	1	0	Smooth_FLM
1469	0.962	0.0001	3	Common Region	10	2	0	Smooth_FLM
1470	0.972	0.0001	3	Common Region	10	3	0	Smooth_FLM
1471	0.981	0.0001	3	Common Region	10	4	0	Smooth_FLM
1472	0.981	0.0001	3	Common Region	10	5	0	Smooth_FLM
1473	0.98	0.0001	3	Common Region	10	6	0	Smooth_FLM
1474	0.98	0.0001	3	Common Region	10	7	0	Smooth_FLM
1475	0.98	0.0001	3	Common Region	10	8	0	Smooth_FLM
1476	0.971	0.0001	3	Common Region	10	9	0	Smooth_FLM
1477	0.764	0.0001	3	Common Region	10	1	0.2	LFDA
1478	0.804	0.0001	3	Common Region	10	2	0.2	LFDA
1479	0.849	0.0001	3	Common Region	10	3	0.2	LFDA
1480	0.853	0.0001	3	Common Region	10	4	0.2	LFDA
1481	0.87	0.0001	3	Common Region	10	5	0.2	LFDA
1482	0.866	0.0001	3	Common Region	10	6	0.2	LFDA
1483	0.863	0.0001	3	Common Region	10	7	0.2	LFDA
1484	0.859	0.0001	3	Common Region	10	8	0.2	LFDA
1485	0.848	0.0001	3	Common Region	10	9	0.2	LFDA
1486	0.775	0.0001	3	Common Region	10	1	0.2	Smooth_FLM
1487	0.823	0.0001	3	Common Region	10	2	0.2	Smooth_FLM
1488	0.858	0.0001	3	Common Region	10	3	0.2	Smooth_FLM
1489	0.864	0.0001	3	Common Region	10	4	0.2	Smooth_FLM
1490	0.877	0.0001	3	Common Region	10	5	0.2	Smooth_FLM
1491	0.876	0.0001	3	Common Region	10	6	0.2	Smooth_FLM
1492	0.873	0.0001	3	Common Region	10	7	0.2	Smooth_FLM
1493	0.865	0.0001	3	Common Region	10	8	0.2	Smooth_FLM
1494	0.852	0.0001	3	Common Region	10	9	0.2	Smooth_FLM
1495	0.614	0.0001	3	Common Region	10	1	0.5	LFDA
1496	0.673	0.0001	3	Common Region	10	2	0.5	LFDA
1497	0.715	0.0001	3	Common Region	10	3	0.5	LFDA
1498	0.733	0.0001	3	Common Region	10	4	0.5	LFDA
1499	0.745	0.0001	3	Common Region	10	5	0.5	LFDA
1500	0.755	0.0001	3	Common Region	10	6	0.5	LFDA
1501	0.757	0.0001	3	Common Region	10	7	0.5	LFDA
1502	0.744	0.0001	3	Common Region	10	8	0.5	LFDA
1503	0.723	0.0001	3	Common Region	10	9	0.5	LFDA
1504	0.628	0.0001	3	Common Region	10	1	0.5	Smooth_FLM
1505	0.686	0.0001	3	Common Region	10	2	0.5	Smooth_FLM
1506	0.731	0.0001	3	Common Region	10	3	0.5	Smooth_FLM
1507	0.749	0.0001	3	Common Region	10	4	0.5	Smooth_FLM
1508	0.758	0.0001	3	Common Region	10	5	0.5	Smooth_FLM
1509	0.774	0.0001	3	Common Region	10	6	0.5	Smooth_FLM
1510	0.766	0.0001	3	Common Region	10	7	0.5	Smooth_FLM
1511	0.757	0.0001	3	Common Region	10	8	0.5	Smooth_FLM
1512	0.737	0.0001	3	Common Region	10	9	0.5	Smooth_FLM
1513	1	0.0001	3	Common Region	20	1	0	LFDA
1514	1	0.0001	3	Common Region	20	2	0	LFDA
1515	1	0.0001	3	Common Region	20	3	0	LFDA
1516	1	0.0001	3	Common Region	20	4	0	LFDA
1517	1	0.0001	3	Common Region	20	5	0	LFDA
1518	1	0.0001	3	Common Region	20	6	0	LFDA
1519	1	0.0001	3	Common Region	20	7	0	LFDA
1520	1	0.0001	3	Common Region	20	8	0	LFDA
1521	1	0.0001	3	Common Region	20	9	0	LFDA
1522	1	0.0001	3	Common Region	20	1	0	Smooth_FLM
1523	1	0.0001	3	Common Region	20	2	0	Smooth_FLM
1524	1	0.0001	3	Common Region	20	3	0	Smooth_FLM
1525	1	0.0001	3	Common Region	20	4	0	Smooth_FLM
1526	1	0.0001	3	Common Region	20	5	0	Smooth_FLM
1527	1	0.0001	3	Common Region	20	6	0	Smooth_FLM
1528	1	0.0001	3	Common Region	20	7	0	Smooth_FLM
1529	1	0.0001	3	Common Region	20	8	0	Smooth_FLM
1530	1	0.0001	3	Common Region	20	9	0	Smooth_FLM
1531	0.931	0.0001	3	Common Region	20	1	0.2	LFDA
1532	0.943	0.0001	3	Common Region	20	2	0.2	LFDA
1533	0.953	0.0001	3	Common Region	20	3	0.2	LFDA
1534	0.952	0.0001	3	Common Region	20	4	0.2	LFDA
1535	0.958	0.0001	3	Common Region	20	5	0.2	LFDA
1536	0.956	0.0001	3	Common Region	20	6	0.2	LFDA
1537	0.961	0.0001	3	Common Region	20	7	0.2	LFDA
1538	0.959	0.0001	3	Common Region	20	8	0.2	LFDA
1539	0.953	0.0001	3	Common Region	20	9	0.2	LFDA
1540	0.937	0.0001	3	Common Region	20	1	0.2	Smooth_FLM
1541	0.945	0.0001	3	Common Region	20	2	0.2	Smooth_FLM
1542	0.956	0.0001	3	Common Region	20	3	0.2	Smooth_FLM
1543	0.955	0.0001	3	Common Region	20	4	0.2	Smooth_FLM
1544	0.958	0.0001	3	Common Region	20	5	0.2	Smooth_FLM
1545	0.959	0.0001	3	Common Region	20	6	0.2	Smooth_FLM
1546	0.963	0.0001	3	Common Region	20	7	0.2	Smooth_FLM
1547	0.96	0.0001	3	Common Region	20	8	0.2	Smooth_FLM
1548	0.954	0.0001	3	Common Region	20	9	0.2	Smooth_FLM
1549	0.712	0.0001	3	Common Region	20	1	0.5	LFDA
1550	0.737	0.0001	3	Common Region	20	2	0.5	LFDA
1551	0.758	0.0001	3	Common Region	20	3	0.5	LFDA
1552	0.78	0.0001	3	Common Region	20	4	0.5	LFDA
1553	0.775	0.0001	3	Common Region	20	5	0.5	LFDA
1554	0.776	0.0001	3	Common Region	20	6	0.5	LFDA
1555	0.786	0.0001	3	Common Region	20	7	0.5	LFDA
1556	0.774	0.0001	3	Common Region	20	8	0.5	LFDA
1557	0.764	0.0001	3	Common Region	20	9	0.5	LFDA
1558	0.723	0.0001	3	Common Region	20	1	0.5	Smooth_FLM
1559	0.753	0.0001	3	Common Region	20	2	0.5	Smooth_FLM
1560	0.766	0.0001	3	Common Region	20	3	0.5	Smooth_FLM
1561	0.787	0.0001	3	Common Region	20	4	0.5	Smooth_FLM
1562	0.781	0.0001	3	Common Region	20	5	0.5	Smooth_FLM
1563	0.785	0.0001	3	Common Region	20	6	0.5	Smooth_FLM
1564	0.793	0.0001	3	Common Region	20	7	0.5	Smooth_FLM
1565	0.784	0.0001	3	Common Region	20	8	0.5	Smooth_FLM
1566	0.767	0.0001	3	Common Region	20	9	0.5	Smooth_FLM
1567	1	0.0001	3	Common Region	40	1	0	LFDA
1568	1	0.0001	3	Common Region	40	2	0	LFDA
1569	1	0.0001	3	Common Region	40	3	0	LFDA
1570	1	0.0001	3	Common Region	40	4	0	LFDA
1571	1	0.0001	3	Common Region	40	5	0	LFDA
1572	1	0.0001	3	Common Region	40	6	0	LFDA
1573	1	0.0001	3	Common Region	40	7	0	LFDA
1574	1	0.0001	3	Common Region	40	8	0	LFDA
1575	1	0.0001	3	Common Region	40	9	0	LFDA
1576	1	0.0001	3	Common Region	40	1	0	Smooth_FLM
1577	1	0.0001	3	Common Region	40	2	0	Smooth_FLM
1578	1	0.0001	3	Common Region	40	3	0	Smooth_FLM
1579	1	0.0001	3	Common Region	40	4	0	Smooth_FLM
1580	1	0.0001	3	Common Region	40	5	0	Smooth_FLM
1581	1	0.0001	3	Common Region	40	6	0	Smooth_FLM
1582	1	0.0001	3	Common Region	40	7	0	Smooth_FLM
1583	1	0.0001	3	Common Region	40	8	0	Smooth_FLM
1584	1	0.0001	3	Common Region	40	9	0	Smooth_FLM
1585	0.999	0.0001	3	Common Region	40	1	0.2	LFDA
1586	0.998	0.0001	3	Common Region	40	2	0.2	LFDA
1587	0.998	0.0001	3	Common Region	40	3	0.2	LFDA
1588	0.998	0.0001	3	Common Region	40	4	0.2	LFDA
1589	0.998	0.0001	3	Common Region	40	5	0.2	LFDA
1590	0.999	0.0001	3	Common Region	40	6	0.2	LFDA
1591	0.999	0.0001	3	Common Region	40	7	0.2	LFDA
1592	0.997	0.0001	3	Common Region	40	8	0.2	LFDA
1593	0.999	0.0001	3	Common Region	40	9	0.2	LFDA
1594	0.999	0.0001	3	Common Region	40	1	0.2	Smooth_FLM
1595	0.999	0.0001	3	Common Region	40	2	0.2	Smooth_FLM
1596	0.998	0.0001	3	Common Region	40	3	0.2	Smooth_FLM
1597	0.998	0.0001	3	Common Region	40	4	0.2	Smooth_FLM
1598	0.998	0.0001	3	Common Region	40	5	0.2	Smooth_FLM
1599	0.999	0.0001	3	Common Region	40	6	0.2	Smooth_FLM
1600	0.999	0.0001	3	Common Region	40	7	0.2	Smooth_FLM
1601	0.997	0.0001	3	Common Region	40	8	0.2	Smooth_FLM
1602	0.999	0.0001	3	Common Region	40	9	0.2	Smooth_FLM
1603	0.732	0.0001	3	Common Region	40	1	0.5	LFDA
1604	0.752	0.0001	3	Common Region	40	2	0.5	LFDA
1605	0.762	0.0001	3	Common Region	40	3	0.5	LFDA
1606	0.772	0.0001	3	Common Region	40	4	0.5	LFDA
1607	0.771	0.0001	3	Common Region	40	5	0.5	LFDA
1608	0.782	0.0001	3	Common Region	40	6	0.5	LFDA
1609	0.778	0.0001	3	Common Region	40	7	0.5	LFDA
1610	0.774	0.0001	3	Common Region	40	8	0.5	LFDA
1611	0.752	0.0001	3	Common Region	40	9	0.5	LFDA
1612	0.737	0.0001	3	Common Region	40	1	0.5	Smooth_FLM
1613	0.757	0.0001	3	Common Region	40	2	0.5	Smooth_FLM
1614	0.767	0.0001	3	Common Region	40	3	0.5	Smooth_FLM
1615	0.773	0.0001	3	Common Region	40	4	0.5	Smooth_FLM
1616	0.773	0.0001	3	Common Region	40	5	0.5	Smooth_FLM
1617	0.785	0.0001	3	Common Region	40	6	0.5	Smooth_FLM
1618	0.78	0.0001	3	Common Region	40	7	0.5	Smooth_FLM
1619	0.777	0.0001	3	Common Region	40	8	0.5	Smooth_FLM
1620	0.757	0.0001	3	Common Region	40	9	0.5	Smooth_FLM
1621	0.977	0.0001	5	Common Region	10	1	0	LFDA
1622	0.984	0.0001	5	Common Region	10	2	0	LFDA
1623	0.989	0.0001	5	Common Region	10	3	0	LFDA
1624	0.988	0.0001	5	Common Region	10	4	0	LFDA
1625	0.991	0.0001	5	Common Region	10	5	0	LFDA
1626	0.991	0.0001	5	Common Region	10	6	0	LFDA
1627	0.988	0.0001	5	Common Region	10	7	0	LFDA
1628	0.989	0.0001	5	Common Region	10	8	0	LFDA
1629	0.987	0.0001	5	Common Region	10	9	0	LFDA
1630	0.978	0.0001	5	Common Region	10	1	0	Smooth_FLM
1631	0.985	0.0001	5	Common Region	10	2	0	Smooth_FLM
1632	0.989	0.0001	5	Common Region	10	3	0	Smooth_FLM
1633	0.988	0.0001	5	Common Region	10	4	0	Smooth_FLM
1634	0.993	0.0001	5	Common Region	10	5	0	Smooth_FLM
1635	0.992	0.0001	5	Common Region	10	6	0	Smooth_FLM
1636	0.989	0.0001	5	Common Region	10	7	0	Smooth_FLM
1637	0.989	0.0001	5	Common Region	10	8	0	Smooth_FLM
1638	0.987	0.0001	5	Common Region	10	9	0	Smooth_FLM
1639	0.863	0.0001	5	Common Region	10	1	0.2	LFDA
1640	0.882	0.0001	5	Common Region	10	2	0.2	LFDA
1641	0.892	0.0001	5	Common Region	10	3	0.2	LFDA
1642	0.905	0.0001	5	Common Region	10	4	0.2	LFDA
1643	0.908	0.0001	5	Common Region	10	5	0.2	LFDA
1644	0.903	0.0001	5	Common Region	10	6	0.2	LFDA
1645	0.906	0.0001	5	Common Region	10	7	0.2	LFDA
1646	0.899	0.0001	5	Common Region	10	8	0.2	LFDA
1647	0.893	0.0001	5	Common Region	10	9	0.2	LFDA
1648	0.87	0.0001	5	Common Region	10	1	0.2	Smooth_FLM
1649	0.887	0.0001	5	Common Region	10	2	0.2	Smooth_FLM
1650	0.895	0.0001	5	Common Region	10	3	0.2	Smooth_FLM
1651	0.91	0.0001	5	Common Region	10	4	0.2	Smooth_FLM
1652	0.912	0.0001	5	Common Region	10	5	0.2	Smooth_FLM
1653	0.908	0.0001	5	Common Region	10	6	0.2	Smooth_FLM
1654	0.908	0.0001	5	Common Region	10	7	0.2	Smooth_FLM
1655	0.9	0.0001	5	Common Region	10	8	0.2	Smooth_FLM
1656	0.897	0.0001	5	Common Region	10	9	0.2	Smooth_FLM
1657	0.723	0.0001	5	Common Region	10	1	0.5	LFDA
1658	0.737	0.0001	5	Common Region	10	2	0.5	LFDA
1659	0.763	0.0001	5	Common Region	10	3	0.5	LFDA
1660	0.778	0.0001	5	Common Region	10	4	0.5	LFDA
1661	0.783	0.0001	5	Common Region	10	5	0.5	LFDA
1662	0.782	0.0001	5	Common Region	10	6	0.5	LFDA
1663	0.783	0.0001	5	Common Region	10	7	0.5	LFDA
1664	0.777	0.0001	5	Common Region	10	8	0.5	LFDA
1665	0.765	0.0001	5	Common Region	10	9	0.5	LFDA
1666	0.734	0.0001	5	Common Region	10	1	0.5	Smooth_FLM
1667	0.748	0.0001	5	Common Region	10	2	0.5	Smooth_FLM
1668	0.773	0.0001	5	Common Region	10	3	0.5	Smooth_FLM
1669	0.783	0.0001	5	Common Region	10	4	0.5	Smooth_FLM
1670	0.788	0.0001	5	Common Region	10	5	0.5	Smooth_FLM
1671	0.788	0.0001	5	Common Region	10	6	0.5	Smooth_FLM
1672	0.793	0.0001	5	Common Region	10	7	0.5	Smooth_FLM
1673	0.78	0.0001	5	Common Region	10	8	0.5	Smooth_FLM
1674	0.768	0.0001	5	Common Region	10	9	0.5	Smooth_FLM
1675	1	0.0001	5	Common Region	20	1	0	LFDA
1676	1	0.0001	5	Common Region	20	2	0	LFDA
1677	1	0.0001	5	Common Region	20	3	0	LFDA
1678	1	0.0001	5	Common Region	20	4	0	LFDA
1679	1	0.0001	5	Common Region	20	5	0	LFDA
1680	1	0.0001	5	Common Region	20	6	0	LFDA
1681	1	0.0001	5	Common Region	20	7	0	LFDA
1682	1	0.0001	5	Common Region	20	8	0	LFDA
1683	1	0.0001	5	Common Region	20	9	0	LFDA
1684	1	0.0001	5	Common Region	20	1	0	Smooth_FLM
1685	1	0.0001	5	Common Region	20	2	0	Smooth_FLM
1686	1	0.0001	5	Common Region	20	3	0	Smooth_FLM
1687	1	0.0001	5	Common Region	20	4	0	Smooth_FLM
1688	1	0.0001	5	Common Region	20	5	0	Smooth_FLM
1689	1	0.0001	5	Common Region	20	6	0	Smooth_FLM
1690	1	0.0001	5	Common Region	20	7	0	Smooth_FLM
1691	1	0.0001	5	Common Region	20	8	0	Smooth_FLM
1692	1	0.0001	5	Common Region	20	9	0	Smooth_FLM
1693	0.975	0.0001	5	Common Region	20	1	0.2	LFDA
1694	0.973	0.0001	5	Common Region	20	2	0.2	LFDA
1695	0.981	0.0001	5	Common Region	20	3	0.2	LFDA
1696	0.976	0.0001	5	Common Region	20	4	0.2	LFDA
1697	0.98	0.0001	5	Common Region	20	5	0.2	LFDA
1698	0.977	0.0001	5	Common Region	20	6	0.2	LFDA
1699	0.981	0.0001	5	Common Region	20	7	0.2	LFDA
1700	0.976	0.0001	5	Common Region	20	8	0.2	LFDA
1701	0.979	0.0001	5	Common Region	20	9	0.2	LFDA
1702	0.975	0.0001	5	Common Region	20	1	0.2	Smooth_FLM
1703	0.973	0.0001	5	Common Region	20	2	0.2	Smooth_FLM
1704	0.982	0.0001	5	Common Region	20	3	0.2	Smooth_FLM
1705	0.977	0.0001	5	Common Region	20	4	0.2	Smooth_FLM
1706	0.981	0.0001	5	Common Region	20	5	0.2	Smooth_FLM
1707	0.977	0.0001	5	Common Region	20	6	0.2	Smooth_FLM
1708	0.982	0.0001	5	Common Region	20	7	0.2	Smooth_FLM
1709	0.977	0.0001	5	Common Region	20	8	0.2	Smooth_FLM
1710	0.979	0.0001	5	Common Region	20	9	0.2	Smooth_FLM
1711	0.747	0.0001	5	Common Region	20	1	0.5	LFDA
1712	0.762	0.0001	5	Common Region	20	2	0.5	LFDA
1713	0.776	0.0001	5	Common Region	20	3	0.5	LFDA
1714	0.775	0.0001	5	Common Region	20	4	0.5	LFDA
1715	0.777	0.0001	5	Common Region	20	5	0.5	LFDA
1716	0.783	0.0001	5	Common Region	20	6	0.5	LFDA
1717	0.771	0.0001	5	Common Region	20	7	0.5	LFDA
1718	0.773	0.0001	5	Common Region	20	8	0.5	LFDA
1719	0.761	0.0001	5	Common Region	20	9	0.5	LFDA
1720	0.752	0.0001	5	Common Region	20	1	0.5	Smooth_FLM
1721	0.767	0.0001	5	Common Region	20	2	0.5	Smooth_FLM
1722	0.781	0.0001	5	Common Region	20	3	0.5	Smooth_FLM
1723	0.778	0.0001	5	Common Region	20	4	0.5	Smooth_FLM
1724	0.78	0.0001	5	Common Region	20	5	0.5	Smooth_FLM
1725	0.788	0.0001	5	Common Region	20	6	0.5	Smooth_FLM
1726	0.777	0.0001	5	Common Region	20	7	0.5	Smooth_FLM
1727	0.778	0.0001	5	Common Region	20	8	0.5	Smooth_FLM
1728	0.763	0.0001	5	Common Region	20	9	0.5	Smooth_FLM
1729	1	0.0001	5	Common Region	40	1	0	LFDA
1730	1	0.0001	5	Common Region	40	2	0	LFDA
1731	1	0.0001	5	Common Region	40	3	0	LFDA
1732	1	0.0001	5	Common Region	40	4	0	LFDA
1733	1	0.0001	5	Common Region	40	5	0	LFDA
1734	1	0.0001	5	Common Region	40	6	0	LFDA
1735	1	0.0001	5	Common Region	40	7	0	LFDA
1736	1	0.0001	5	Common Region	40	8	0	LFDA
1737	1	0.0001	5	Common Region	40	9	0	LFDA
1738	1	0.0001	5	Common Region	40	1	0	Smooth_FLM
1739	1	0.0001	5	Common Region	40	2	0	Smooth_FLM
1740	1	0.0001	5	Common Region	40	3	0	Smooth_FLM
1741	1	0.0001	5	Common Region	40	4	0	Smooth_FLM
1742	1	0.0001	5	Common Region	40	5	0	Smooth_FLM
1743	1	0.0001	5	Common Region	40	6	0	Smooth_FLM
1744	1	0.0001	5	Common Region	40	7	0	Smooth_FLM
1745	1	0.0001	5	Common Region	40	8	0	Smooth_FLM
1746	1	0.0001	5	Common Region	40	9	0	Smooth_FLM
1747	0.999	0.0001	5	Common Region	40	1	0.2	LFDA
1748	0.999	0.0001	5	Common Region	40	2	0.2	LFDA
1749	0.999	0.0001	5	Common Region	40	3	0.2	LFDA
1750	0.999	0.0001	5	Common Region	40	4	0.2	LFDA
1751	0.999	0.0001	5	Common Region	40	5	0.2	LFDA
1752	0.999	0.0001	5	Common Region	40	6	0.2	LFDA
1753	0.999	0.0001	5	Common Region	40	7	0.2	LFDA
1754	0.999	0.0001	5	Common Region	40	8	0.2	LFDA
1755	0.999	0.0001	5	Common Region	40	9	0.2	LFDA
1756	0.999	0.0001	5	Common Region	40	1	0.2	Smooth_FLM
1757	0.999	0.0001	5	Common Region	40	2	0.2	Smooth_FLM
1758	0.999	0.0001	5	Common Region	40	3	0.2	Smooth_FLM
1759	0.999	0.0001	5	Common Region	40	4	0.2	Smooth_FLM
1760	0.999	0.0001	5	Common Region	40	5	0.2	Smooth_FLM
1761	0.999	0.0001	5	Common Region	40	6	0.2	Smooth_FLM
1762	0.999	0.0001	5	Common Region	40	7	0.2	Smooth_FLM
1763	0.999	0.0001	5	Common Region	40	8	0.2	Smooth_FLM
1764	0.999	0.0001	5	Common Region	40	9	0.2	Smooth_FLM
1765	0.79	0.0001	5	Common Region	40	1	0.5	LFDA
1766	0.792	0.0001	5	Common Region	40	2	0.5	LFDA
1767	0.801	0.0001	5	Common Region	40	3	0.5	LFDA
1768	0.807	0.0001	5	Common Region	40	4	0.5	LFDA
1769	0.803	0.0001	5	Common Region	40	5	0.5	LFDA
1770	0.803	0.0001	5	Common Region	40	6	0.5	LFDA
1771	0.798	0.0001	5	Common Region	40	7	0.5	LFDA
1772	0.806	0.0001	5	Common Region	40	8	0.5	LFDA
1773	0.805	0.0001	5	Common Region	40	9	0.5	LFDA
1774	0.794	0.0001	5	Common Region	40	1	0.5	Smooth_FLM
1775	0.794	0.0001	5	Common Region	40	2	0.5	Smooth_FLM
1776	0.801	0.0001	5	Common Region	40	3	0.5	Smooth_FLM
1777	0.808	0.0001	5	Common Region	40	4	0.5	Smooth_FLM
1778	0.804	0.0001	5	Common Region	40	5	0.5	Smooth_FLM
1779	0.804	0.0001	5	Common Region	40	6	0.5	Smooth_FLM
1780	0.8	0.0001	5	Common Region	40	7	0.5	Smooth_FLM
1781	0.806	0.0001	5	Common Region	40	8	0.5	Smooth_FLM
1782	0.807	0.0001	5	Common Region	40	9	0.5	Smooth_FLM
1783	0.992	0.0001	7	Common Region	10	1	0	LFDA
1784	0.994	0.0001	7	Common Region	10	2	0	LFDA
1785	0.995	0.0001	7	Common Region	10	3	0	LFDA
1786	0.996	0.0001	7	Common Region	10	4	0	LFDA
1787	0.996	0.0001	7	Common Region	10	5	0	LFDA
1788	0.997	0.0001	7	Common Region	10	6	0	LFDA
1789	0.995	0.0001	7	Common Region	10	7	0	LFDA
1790	0.997	0.0001	7	Common Region	10	8	0	LFDA
1791	0.996	0.0001	7	Common Region	10	9	0	LFDA
1792	0.993	0.0001	7	Common Region	10	1	0	Smooth_FLM
1793	0.994	0.0001	7	Common Region	10	2	0	Smooth_FLM
1794	0.995	0.0001	7	Common Region	10	3	0	Smooth_FLM
1795	0.996	0.0001	7	Common Region	10	4	0	Smooth_FLM
1796	0.996	0.0001	7	Common Region	10	5	0	Smooth_FLM
1797	0.997	0.0001	7	Common Region	10	6	0	Smooth_FLM
1798	0.995	0.0001	7	Common Region	10	7	0	Smooth_FLM
1799	0.997	0.0001	7	Common Region	10	8	0	Smooth_FLM
1800	0.996	0.0001	7	Common Region	10	9	0	Smooth_FLM
1801	0.868	0.0001	7	Common Region	10	1	0.2	LFDA
1802	0.889	0.0001	7	Common Region	10	2	0.2	LFDA
1803	0.901	0.0001	7	Common Region	10	3	0.2	LFDA
1804	0.906	0.0001	7	Common Region	10	4	0.2	LFDA
1805	0.905	0.0001	7	Common Region	10	5	0.2	LFDA
1806	0.904	0.0001	7	Common Region	10	6	0.2	LFDA
1807	0.899	0.0001	7	Common Region	10	7	0.2	LFDA
1808	0.905	0.0001	7	Common Region	10	8	0.2	LFDA
1809	0.904	0.0001	7	Common Region	10	9	0.2	LFDA
1810	0.874	0.0001	7	Common Region	10	1	0.2	Smooth_FLM
1811	0.891	0.0001	7	Common Region	10	2	0.2	Smooth_FLM
1812	0.906	0.0001	7	Common Region	10	3	0.2	Smooth_FLM
1813	0.908	0.0001	7	Common Region	10	4	0.2	Smooth_FLM
1814	0.906	0.0001	7	Common Region	10	5	0.2	Smooth_FLM
1815	0.904	0.0001	7	Common Region	10	6	0.2	Smooth_FLM
1816	0.903	0.0001	7	Common Region	10	7	0.2	Smooth_FLM
1817	0.907	0.0001	7	Common Region	10	8	0.2	Smooth_FLM
1818	0.905	0.0001	7	Common Region	10	9	0.2	Smooth_FLM
1819	0.751	0.0001	7	Common Region	10	1	0.5	LFDA
1820	0.783	0.0001	7	Common Region	10	2	0.5	LFDA
1821	0.781	0.0001	7	Common Region	10	3	0.5	LFDA
1822	0.791	0.0001	7	Common Region	10	4	0.5	LFDA
1823	0.788	0.0001	7	Common Region	10	5	0.5	LFDA
1824	0.796	0.0001	7	Common Region	10	6	0.5	LFDA
1825	0.795	0.0001	7	Common Region	10	7	0.5	LFDA
1826	0.795	0.0001	7	Common Region	10	8	0.5	LFDA
1827	0.784	0.0001	7	Common Region	10	9	0.5	LFDA
1828	0.756	0.0001	7	Common Region	10	1	0.5	Smooth_FLM
1829	0.789	0.0001	7	Common Region	10	2	0.5	Smooth_FLM
1830	0.784	0.0001	7	Common Region	10	3	0.5	Smooth_FLM
1831	0.795	0.0001	7	Common Region	10	4	0.5	Smooth_FLM
1832	0.791	0.0001	7	Common Region	10	5	0.5	Smooth_FLM
1833	0.8	0.0001	7	Common Region	10	6	0.5	Smooth_FLM
1834	0.798	0.0001	7	Common Region	10	7	0.5	Smooth_FLM
1835	0.797	0.0001	7	Common Region	10	8	0.5	Smooth_FLM
1836	0.788	0.0001	7	Common Region	10	9	0.5	Smooth_FLM
1837	1	0.0001	7	Common Region	20	1	0	LFDA
1838	1	0.0001	7	Common Region	20	2	0	LFDA
1839	1	0.0001	7	Common Region	20	3	0	LFDA
1840	1	0.0001	7	Common Region	20	4	0	LFDA
1841	1	0.0001	7	Common Region	20	5	0	LFDA
1842	1	0.0001	7	Common Region	20	6	0	LFDA
1843	1	0.0001	7	Common Region	20	7	0	LFDA
1844	1	0.0001	7	Common Region	20	8	0	LFDA
1845	1	0.0001	7	Common Region	20	9	0	LFDA
1846	1	0.0001	7	Common Region	20	1	0	Smooth_FLM
1847	1	0.0001	7	Common Region	20	2	0	Smooth_FLM
1848	1	0.0001	7	Common Region	20	3	0	Smooth_FLM
1849	1	0.0001	7	Common Region	20	4	0	Smooth_FLM
1850	1	0.0001	7	Common Region	20	5	0	Smooth_FLM
1851	1	0.0001	7	Common Region	20	6	0	Smooth_FLM
1852	1	0.0001	7	Common Region	20	7	0	Smooth_FLM
1853	1	0.0001	7	Common Region	20	8	0	Smooth_FLM
1854	1	0.0001	7	Common Region	20	9	0	Smooth_FLM
1855	0.973	0.0001	7	Common Region	20	1	0.2	LFDA
1856	0.978	0.0001	7	Common Region	20	2	0.2	LFDA
1857	0.978	0.0001	7	Common Region	20	3	0.2	LFDA
1858	0.981	0.0001	7	Common Region	20	4	0.2	LFDA
1859	0.982	0.0001	7	Common Region	20	5	0.2	LFDA
1860	0.981	0.0001	7	Common Region	20	6	0.2	LFDA
1861	0.98	0.0001	7	Common Region	20	7	0.2	LFDA
1862	0.981	0.0001	7	Common Region	20	8	0.2	LFDA
1863	0.981	0.0001	7	Common Region	20	9	0.2	LFDA
1864	0.973	0.0001	7	Common Region	20	1	0.2	Smooth_FLM
1865	0.978	0.0001	7	Common Region	20	2	0.2	Smooth_FLM
1866	0.978	0.0001	7	Common Region	20	3	0.2	Smooth_FLM
1867	0.981	0.0001	7	Common Region	20	4	0.2	Smooth_FLM
1868	0.982	0.0001	7	Common Region	20	5	0.2	Smooth_FLM
1869	0.981	0.0001	7	Common Region	20	6	0.2	Smooth_FLM
1870	0.981	0.0001	7	Common Region	20	7	0.2	Smooth_FLM
1871	0.981	0.0001	7	Common Region	20	8	0.2	Smooth_FLM
1872	0.982	0.0001	7	Common Region	20	9	0.2	Smooth_FLM
1873	0.768	0.0001	7	Common Region	20	1	0.5	LFDA
1874	0.768	0.0001	7	Common Region	20	2	0.5	LFDA
1875	0.771	0.0001	7	Common Region	20	3	0.5	LFDA
1876	0.779	0.0001	7	Common Region	20	4	0.5	LFDA
1877	0.775	0.0001	7	Common Region	20	5	0.5	LFDA
1878	0.782	0.0001	7	Common Region	20	6	0.5	LFDA
1879	0.779	0.0001	7	Common Region	20	7	0.5	LFDA
1880	0.776	0.0001	7	Common Region	20	8	0.5	LFDA
1881	0.772	0.0001	7	Common Region	20	9	0.5	LFDA
1882	0.769	0.0001	7	Common Region	20	1	0.5	Smooth_FLM
1883	0.771	0.0001	7	Common Region	20	2	0.5	Smooth_FLM
1884	0.773	0.0001	7	Common Region	20	3	0.5	Smooth_FLM
1885	0.782	0.0001	7	Common Region	20	4	0.5	Smooth_FLM
1886	0.778	0.0001	7	Common Region	20	5	0.5	Smooth_FLM
1887	0.785	0.0001	7	Common Region	20	6	0.5	Smooth_FLM
1888	0.78	0.0001	7	Common Region	20	7	0.5	Smooth_FLM
1889	0.779	0.0001	7	Common Region	20	8	0.5	Smooth_FLM
1890	0.772	0.0001	7	Common Region	20	9	0.5	Smooth_FLM
1891	1	0.0001	7	Common Region	40	1	0	LFDA
1892	1	0.0001	7	Common Region	40	2	0	LFDA
1893	1	0.0001	7	Common Region	40	3	0	LFDA
1894	1	0.0001	7	Common Region	40	4	0	LFDA
1895	1	0.0001	7	Common Region	40	5	0	LFDA
1896	1	0.0001	7	Common Region	40	6	0	LFDA
1897	1	0.0001	7	Common Region	40	7	0	LFDA
1898	1	0.0001	7	Common Region	40	8	0	LFDA
1899	1	0.0001	7	Common Region	40	9	0	LFDA
1900	1	0.0001	7	Common Region	40	1	0	Smooth_FLM
1901	1	0.0001	7	Common Region	40	2	0	Smooth_FLM
1902	1	0.0001	7	Common Region	40	3	0	Smooth_FLM
1903	1	0.0001	7	Common Region	40	4	0	Smooth_FLM
1904	1	0.0001	7	Common Region	40	5	0	Smooth_FLM
1905	1	0.0001	7	Common Region	40	6	0	Smooth_FLM
1906	1	0.0001	7	Common Region	40	7	0	Smooth_FLM
1907	1	0.0001	7	Common Region	40	8	0	Smooth_FLM
1908	1	0.0001	7	Common Region	40	9	0	Smooth_FLM
1909	0.999	0.0001	7	Common Region	40	1	0.2	LFDA
1910	0.998	0.0001	7	Common Region	40	2	0.2	LFDA
1911	0.998	0.0001	7	Common Region	40	3	0.2	LFDA
1912	0.999	0.0001	7	Common Region	40	4	0.2	LFDA
1913	1	0.0001	7	Common Region	40	5	0.2	LFDA
1914	1	0.0001	7	Common Region	40	6	0.2	LFDA
1915	0.998	0.0001	7	Common Region	40	7	0.2	LFDA
1916	1	0.0001	7	Common Region	40	8	0.2	LFDA
1917	0.999	0.0001	7	Common Region	40	9	0.2	LFDA
1918	0.999	0.0001	7	Common Region	40	1	0.2	Smooth_FLM
1919	0.999	0.0001	7	Common Region	40	2	0.2	Smooth_FLM
1920	0.998	0.0001	7	Common Region	40	3	0.2	Smooth_FLM
1921	0.999	0.0001	7	Common Region	40	4	0.2	Smooth_FLM
1922	1	0.0001	7	Common Region	40	5	0.2	Smooth_FLM
1923	1	0.0001	7	Common Region	40	6	0.2	Smooth_FLM
1924	0.998	0.0001	7	Common Region	40	7	0.2	Smooth_FLM
1925	1	0.0001	7	Common Region	40	8	0.2	Smooth_FLM
1926	0.999	0.0001	7	Common Region	40	9	0.2	Smooth_FLM
1927	0.804	0.0001	7	Common Region	40	1	0.5	LFDA
1928	0.807	0.0001	7	Common Region	40	2	0.5	LFDA
1929	0.827	0.0001	7	Common Region	40	3	0.5	LFDA
1930	0.818	0.0001	7	Common Region	40	4	0.5	LFDA
1931	0.824	0.0001	7	Common Region	40	5	0.5	LFDA
1932	0.824	0.0001	7	Common Region	40	6	0.5	LFDA
1933	0.822	0.0001	7	Common Region	40	7	0.5	LFDA
1934	0.823	0.0001	7	Common Region	40	8	0.5	LFDA
1935	0.82	0.0001	7	Common Region	40	9	0.5	LFDA
1936	0.808	0.0001	7	Common Region	40	1	0.5	Smooth_FLM
1937	0.809	0.0001	7	Common Region	40	2	0.5	Smooth_FLM
1938	0.827	0.0001	7	Common Region	40	3	0.5	Smooth_FLM
1939	0.819	0.0001	7	Common Region	40	4	0.5	Smooth_FLM
1940	0.824	0.0001	7	Common Region	40	5	0.5	Smooth_FLM
1941	0.826	0.0001	7	Common Region	40	6	0.5	Smooth_FLM
1942	0.824	0.0001	7	Common Region	40	7	0.5	Smooth_FLM
1943	0.823	0.0001	7	Common Region	40	8	0.5	Smooth_FLM
1944	0.821	0.0001	7	Common Region	40	9	0.5	Smooth_FLM
1945	0.793	1e-06	3	Common Region	10	1	0	LFDA
1946	0.854	1e-06	3	Common Region	10	2	0	LFDA
1947	0.885	1e-06	3	Common Region	10	3	0	LFDA
1948	0.907	1e-06	3	Common Region	10	4	0	LFDA
1949	0.921	1e-06	3	Common Region	10	5	0	LFDA
1950	0.917	1e-06	3	Common Region	10	6	0	LFDA
1951	0.915	1e-06	3	Common Region	10	7	0	LFDA
1952	0.905	1e-06	3	Common Region	10	8	0	LFDA
1953	0.891	1e-06	3	Common Region	10	9	0	LFDA
1954	0.806	1e-06	3	Common Region	10	1	0	Smooth_FLM
1955	0.866	1e-06	3	Common Region	10	2	0	Smooth_FLM
1956	0.898	1e-06	3	Common Region	10	3	0	Smooth_FLM
1957	0.913	1e-06	3	Common Region	10	4	0	Smooth_FLM
1958	0.928	1e-06	3	Common Region	10	5	0	Smooth_FLM
1959	0.921	1e-06	3	Common Region	10	6	0	Smooth_FLM
1960	0.917	1e-06	3	Common Region	10	7	0	Smooth_FLM
1961	0.909	1e-06	3	Common Region	10	8	0	Smooth_FLM
1962	0.894	1e-06	3	Common Region	10	9	0	Smooth_FLM
1963	0.489	1e-06	3	Common Region	10	1	0.2	LFDA
1964	0.561	1e-06	3	Common Region	10	2	0.2	LFDA
1965	0.613	1e-06	3	Common Region	10	3	0.2	LFDA
1966	0.641	1e-06	3	Common Region	10	4	0.2	LFDA
1967	0.656	1e-06	3	Common Region	10	5	0.2	LFDA
1968	0.657	1e-06	3	Common Region	10	6	0.2	LFDA
1969	0.668	1e-06	3	Common Region	10	7	0.2	LFDA
1970	0.646	1e-06	3	Common Region	10	8	0.2	LFDA
1971	0.629	1e-06	3	Common Region	10	9	0.2	LFDA
1972	0.499	1e-06	3	Common Region	10	1	0.2	Smooth_FLM
1973	0.585	1e-06	3	Common Region	10	2	0.2	Smooth_FLM
1974	0.624	1e-06	3	Common Region	10	3	0.2	Smooth_FLM
1975	0.655	1e-06	3	Common Region	10	4	0.2	Smooth_FLM
1976	0.667	1e-06	3	Common Region	10	5	0.2	Smooth_FLM
1977	0.673	1e-06	3	Common Region	10	6	0.2	Smooth_FLM
1978	0.68	1e-06	3	Common Region	10	7	0.2	Smooth_FLM
1979	0.652	1e-06	3	Common Region	10	8	0.2	Smooth_FLM
1980	0.632	1e-06	3	Common Region	10	9	0.2	Smooth_FLM
1981	0.35	1e-06	3	Common Region	10	1	0.5	LFDA
1982	0.408	1e-06	3	Common Region	10	2	0.5	LFDA
1983	0.456	1e-06	3	Common Region	10	3	0.5	LFDA
1984	0.486	1e-06	3	Common Region	10	4	0.5	LFDA
1985	0.497	1e-06	3	Common Region	10	5	0.5	LFDA
1986	0.502	1e-06	3	Common Region	10	6	0.5	LFDA
1987	0.505	1e-06	3	Common Region	10	7	0.5	LFDA
1988	0.483	1e-06	3	Common Region	10	8	0.5	LFDA
1989	0.469	1e-06	3	Common Region	10	9	0.5	LFDA
1990	0.368	1e-06	3	Common Region	10	1	0.5	Smooth_FLM
1991	0.425	1e-06	3	Common Region	10	2	0.5	Smooth_FLM
1992	0.469	1e-06	3	Common Region	10	3	0.5	Smooth_FLM
1993	0.504	1e-06	3	Common Region	10	4	0.5	Smooth_FLM
1994	0.509	1e-06	3	Common Region	10	5	0.5	Smooth_FLM
1995	0.516	1e-06	3	Common Region	10	6	0.5	Smooth_FLM
1996	0.52	1e-06	3	Common Region	10	7	0.5	Smooth_FLM
1997	0.498	1e-06	3	Common Region	10	8	0.5	Smooth_FLM
1998	0.48	1e-06	3	Common Region	10	9	0.5	Smooth_FLM
1999	0.999	1e-06	3	Common Region	20	1	0	LFDA
[truncated: 12,581 more rows]
