# Supplementary material for: Gene Region Association Analysis of Longitudinal Quantitative Traits Based on a Function-On-Function Regression Model
Source: Front Genet. 2022 Feb 21;13:781740. doi: 10.3389/fgene.2022.781740 (PMC8899465; doi:10.3389/fgene.2022.781740)
Supplement: Supplementary file 1 [file DataSheet1.ZIP › data in brief/S4/ISE0,ISE1,and PMSE of Sample 1000(Case2).xlsx]

## Sheet: Sheet1
			ISE0
Proportion of causal variants	c value	Proportion of negative effects	Common Region	Rare Region	Low Region	Mixture Region One	Mixture Region Two
0.01	3	0	0.00855304	0.0990584	0.056849	0.0393884	0.0105942
			0.0118	0.126376	0.0814999	0.0573154	0.0140868
		0.2	0.00820733	0.0870023	0.0517831	0.0396931	0.0114286
			0.0109382	0.113772	0.069334	0.0557897	0.0162013
		0.5	0.00833691	0.0921158	0.0516316	0.0419178	0.0107262
			0.0111975	0.124056	0.0740886	0.0565745	0.0146984
	5	0	0.0158304	0.168933	0.108311	0.0799008	0.019883
			0.0215573	0.238822	0.151225	0.0996384	0.0266547
		0.2	0.0152788	0.18619	0.106629	0.0771146	0.0187824
			0.0203446	0.286355	0.147135	0.10665	0.0250797
		0.5	0.0148677	0.178174	0.103573	0.076588	0.017825
			0.0204095	0.246594	0.145457	0.112792	0.0240726
	7	0	0.0297591	0.327753	0.196106	0.143494	0.0395269
			0.0402353	0.428237	0.253292	0.191631	0.0537726
		0.2	0.0300289	0.333936	0.191563	0.145428	0.0419791
			0.0397413	0.436451	0.271297	0.197162	0.0582994
		0.5	0.0304669	0.329223	0.196068	0.148978	0.0375263
			0.0456372	0.42014	0.263666	0.200546	0.0505116
0.02	3	0	0.0168556	0.198443	0.113766	0.0850649	0.0206365
			0.0246016	0.271303	0.157596	0.12056	0.0273971
		0.2	0.0158075	0.184675	0.103475	0.0861711	0.0211978
			0.0221072	0.259829	0.142566	0.118537	0.0276714
		0.5	0.0149721	0.188434	0.110572	0.0804619	0.0210389
			0.0203228	0.264532	0.154094	0.1164	0.0282891
	5	0	0.031818	0.346042	0.222249	0.159636	0.0403288
			0.0419267	0.465384	0.298166	0.218587	0.057596
		0.2	0.0336746	0.365584	0.222627	0.172254	0.03982
			0.0440484	0.513373	0.331468	0.252731	0.0529865
		0.5	0.0334209	0.352075	0.224873	0.167276	0.0395933
			0.0447762	0.457707	0.325162	0.25113	0.0559176
	7	0	0.0610945	0.711104	0.411584	0.298437	0.0824849
			0.0827054	0.927575	0.536423	0.423104	0.103505
		0.2	0.0641338	0.665226	0.435304	0.316713	0.0845741
			0.0886684	0.914074	0.672402	0.47449	0.111303
		0.5	0.0611917	0.699891	0.450261	0.316269	0.0791594
			0.0859914	1.06493	0.629108	0.443402	0.107054
0.04	3	0	0.0244174	0.280916	0.157604	0.117927	0.0277564
			0.0329354	0.364081	0.208461	0.174123	0.0353722
		0.2	0.023718	0.270698	0.152542	0.128263	0.0295847
			0.032036	0.373474	0.205186	0.193562	0.0417004
		0.5	0.0243211	0.260655	0.161552	0.126401	0.0311885
			0.0370392	0.343845	0.237359	0.189501	0.0423346
	5	0	0.0482752	0.505592	0.301923	0.214092	0.0605236
			0.0637248	0.67659	0.399126	0.294484	0.087426
		0.2	0.0479325	0.52259	0.310125	0.230735	0.0605963
			0.0671982	0.673328	0.413613	0.334079	0.0816044
		0.5	0.0438828	0.505607	0.303173	0.240712	0.0593469
			0.0589777	0.661478	0.403306	0.345686	0.0775387
	7	0	0.0887406	0.995886	0.627232	0.431158	0.11596
			0.113193	1.35889	0.857265	0.553559	0.155435
		0.2	0.0964315	0.987314	0.61448	0.436672	0.118138
			0.134555	1.31866	0.833294	0.583727	0.163918
		0.5	0.093107	0.984919	0.609961	0.47424	0.125556
			0.129357	1.45707	0.850911	0.639799	0.171493
			ISE1
Proportion of causal variants	c value	Proportion of negative effects	Common Region	Rare Region	Low Region	Mixture Region One	Mixture Region Two
0.01	3	0	1.01824	14.4481	6.36876	9.05688	1.85254
			0.208409	1.20394	0.576008	1.98853	0.634458
		0.2	1.01468	14.609	6.36833	9.16327	1.88463
			0.202793	1.3426	0.51097	1.80991	0.661084
		0.5	1.01813	14.6428	6.422	9.25946	1.88822
			0.211103	1.22494	0.539316	1.87265	0.664162
	5	0	0.960599	13.6161	5.99944	8.61711	1.78101
			0.143311	0.946612	0.486999	1.27738	0.46878
		0.2	0.963043	13.8367	6.08755	8.69636	1.80534
			0.141872	1.00228	0.597994	1.25575	0.435704
		0.5	0.977397	13.9649	6.16858	8.77055	1.81235
			0.149961	0.958388	0.481326	1.32552	0.42906
	7	0	0.919583	13.0348	5.75966	8.36042	1.72989
			0.116544	0.917672	0.461984	0.953214	0.305163
		0.2	0.951503	13.5292	5.97831	8.53488	1.76427
			0.118352	0.942888	0.515296	0.919609	0.312539
		0.5	0.959252	13.7806	6.09848	8.59449	1.78856
			0.117097	0.902801	0.498198	0.904938	0.314331
0.02	3	0	2.14542	30.9832	13.576	19.4447	4.01525
			0.452167	2.71516	1.07004	4.13106	1.35568
		0.2	2.19867	31.2809	13.8011	19.4744	4.05476
			0.463503	2.58089	1.25347	4.16502	1.36342
		0.5	2.184	31.5443	13.8049	19.8418	4.02892
			0.430902	2.7049	1.13122	4.03212	1.35527
	5	0	2.02156	29.2181	12.8117	18.3795	3.8317
			0.316911	2.06516	1.02972	2.68007	0.921996
		0.2	2.07197	29.7921	13.0297	18.6621	3.83363
			0.295732	2.10569	1.05011	2.76185	0.939244
		0.5	2.09306	29.9872	13.1528	18.7198	3.86628
			0.313441	2.08854	0.970909	2.76148	0.916083
	7	0	1.95581	28.0863	12.3484	17.8546	3.71702
			0.235482	1.97092	0.938347	1.94994	0.672588
		0.2	2.0226	28.9531	12.8406	18.1861	3.75093
			0.246961	2.09174	1.06481	1.97347	0.662908
		0.5	2.05222	29.6029	13.1647	18.4038	3.8217
			0.233801	2.24633	1.18433	1.95068	0.646121
0.04	3	0	3.18574	45.3676	19.8337	28.4843	5.90634
			0.656664	3.93716	1.58035	5.78065	2.06789
		0.2	3.1852	45.891	20.2266	28.6189	5.92266
			0.644439	3.93076	1.88189	6.054	2.07015
		0.5	3.24573	45.9568	20.2033	28.451	6.04023
			0.641731	3.88309	1.67388	5.7265	2.1034
	5	0	2.96309	42.6546	18.7663	26.9541	5.5333
			0.443761	2.88123	1.39101	4.04409	1.36413
		0.2	3.04344	43.2509	19.1825	27.399	5.64453
			0.462053	2.85172	1.49343	3.8873	1.44315
		0.5	3.05628	43.776	19.2442	27.2881	5.66955
			0.451747	3.27047	1.39734	4.0515	1.36947
	7	0	2.85484	40.8472	18.0779	26.0327	5.39712
			0.328395	2.92078	1.52185	2.87961	0.939423
		0.2	2.98131	42.4298	18.796	26.6295	5.58888
			0.352701	3.04056	1.60908	2.90722	1.01328
		0.5	3.01509	43.2231	19.0994	27.068	5.62408
			0.394445	2.86464	1.7543	2.79	0.934659
			PMSE
Proportion of causal variants	c value	Proportion of negative effects	Common Region	Rare Region	Low Region	Mixture Region One	Mixture Region Two
0.01	3	0	3.56115	2.07403	3.69568	3.01398	3.7674
			0.285401	0.125533	0.178806	0.33855	0.286061
		0.2	3.56331	2.06985	3.72086	3.01871	3.77764
			0.284294	0.125676	0.180762	0.315366	0.29508
		0.5	3.55579	2.07301	3.72387	3.00023	3.77135
			0.298386	0.128175	0.191131	0.325155	0.283764
	5	0	6.10482	3.12591	6.39715	5.02193	6.53286
			0.424708	0.187361	0.317863	0.483664	0.468024
		0.2	6.10725	3.16093	6.42981	5.04209	6.55073
			0.445041	0.193642	0.320773	0.494768	0.451261
		0.5	6.14615	3.16766	6.4313	5.04216	6.59272
			0.452091	0.196324	0.318104	0.514955	0.478807
	7	0	11.0242	5.26038	11.6757	9.02321	11.9251
			0.71029	0.307184	0.575932	0.715753	0.712376
		0.2	11.2334	5.30236	11.8213	9.03065	12.117
			0.693594	0.309264	0.585087	0.726465	0.73972
		0.5	11.2394	5.3462	11.9028	9.07308	12.203
			0.698744	0.320211	0.592451	0.764102	0.749276
0.02	3	0	6.43966	3.32296	6.7991	5.31499	6.94226
			0.611339	0.253795	0.360939	0.683438	0.607846
		0.2	6.53479	3.31867	6.80945	5.34427	7.00098
			0.605978	0.259574	0.380518	0.710528	0.621826
		0.5	6.50099	3.32	6.87197	5.31862	6.98445
			0.590407	0.252043	0.377236	0.678963	0.599661
	5	0	11.8295	5.58853	12.6086	9.65312	12.8618
			0.923529	0.390465	0.699041	0.998122	0.964497
		0.2	11.9647	5.6342	12.6595	9.67766	12.9734
			0.935747	0.397197	0.691337	1.03214	0.956251
		0.5	12.0745	5.65637	12.7027	9.66916	12.977
			0.946746	0.402556	0.692786	1.05984	0.94622
	7	0	22.5566	10.1424	23.9316	18.2692	24.486
			1.53973	0.606951	1.22108	1.5724	1.53871
		0.2	22.9031	10.2764	24.213	18.3259	24.7438
			1.50758	0.641301	1.28127	1.60019	1.5658
		0.5	23.1052	10.3292	24.434	18.3403	24.9411
			1.48235	0.693103	1.31848	1.58849	1.56357
0.04	3	0	9.05819	4.3895	9.51484	7.34737	9.76219
			0.871743	0.381062	0.574092	0.982415	0.8726
		0.2	9.05807	4.38759	9.50976	7.32575	9.72752
			0.898414	0.384402	0.547161	1.00246	0.90138
		0.5	9.09219	4.40674	9.52474	7.36834	9.7539
			0.825796	0.378659	0.553871	1.00532	0.873101
	5	0	16.9614	7.76147	17.8452	13.6413	18.3511
			1.31972	0.562406	0.922124	1.44857	1.39024
		0.2	17.1622	7.78547	18.0127	13.6613	18.5218
			1.39146	0.58031	0.99946	1.4369	1.39545
		0.5	17.1561	7.8309	18.1298	13.7531	18.5143
			1.31888	0.566253	1.02889	1.58498	1.35403
	7	0	32.4257	14.3573	34.4481	26.2158	35.2778
			2.14594	0.9251	1.73824	2.16009	2.42199
		0.2	32.9687	14.5179	34.9531	26.3115	35.92
			2.18007	0.899656	1.82447	2.23553	2.43143
		0.5	33.1978	14.6395	35.2304	26.2184	36.1478
			2.2664	0.943871	1.7627	2.29641	2.36975
