# Supplementary material for: Gene Region Association Analysis of Longitudinal Quantitative Traits Based on a Function-On-Function Regression Model
Source: Front Genet. 2022 Feb 21;13:781740. doi: 10.3389/fgene.2022.781740 (PMC8899465; doi:10.3389/fgene.2022.781740)
Supplement: Supplementary file 1 [file DataSheet1.ZIP › data in brief/S4/ISE0,ISE1,and PMSE of Sample 1500(Case2).xlsx]

## Sheet: Sheet1
			ISE0
Proportion of causal variants	c value	Proportion of negative effects	Common Region	Rare Region	Low Region	Mixture Region One	Mixture Region Two
0.01	3	0	0.00706767	0.0976521	0.0519361	0.0306652	0.00928369
			0.00944291	0.133837	0.0677375	0.0404436	0.0129459
		0.2	0.00729636	0.105802	0.0508082	0.0293116	0.00916297
			0.00973392	0.145284	0.0718788	0.0436875	0.012203
		0.5	0.00697223	0.0925334	0.0441752	0.0282537	0.00910677
			0.00870698	0.12746	0.0591381	0.0398715	0.0121315
	5	0	0.0131659	0.166333	0.0996267	0.0516626	0.0172597
			0.0171702	0.215182	0.135787	0.0714365	0.0220248
		0.2	0.0133358	0.169039	0.0908266	0.0532602	0.0180628
			0.0181435	0.239643	0.124004	0.0741331	0.0248109
		0.5	0.0127293	0.178967	0.0904401	0.0603896	0.0178715
			0.0171602	0.256245	0.118444	0.083133	0.0242002
	7	0	0.0268668	0.352387	0.192758	0.117068	0.0317307
			0.0363147	0.458221	0.258774	0.166319	0.0427645
		0.2	0.0273037	0.32534	0.190949	0.104283	0.0332154
			0.0361053	0.453808	0.253384	0.140439	0.0446195
		0.5	0.0265854	0.354752	0.186595	0.11394	0.0335322
			0.0373611	0.463774	0.266709	0.163401	0.04313
0.02	3	0	0.0152593	0.200022	0.104215	0.062929	0.0177043
			0.0200648	0.267658	0.135322	0.0950166	0.0239874
		0.2	0.0157136	0.19841	0.0991997	0.0553562	0.0184196
			0.0208429	0.277354	0.126728	0.0795294	0.0269961
		0.5	0.0140549	0.181705	0.104133	0.0636648	0.0189276
			0.0196095	0.249999	0.141853	0.100893	0.0260374
	5	0	0.0275489	0.366016	0.198578	0.118061	0.0369828
			0.0373315	0.513473	0.268122	0.162928	0.0526204
		0.2	0.0275261	0.350617	0.202823	0.134964	0.0357584
			0.0376288	0.467015	0.283839	0.180976	0.0449627
		0.5	0.027085	0.375998	0.204221	0.116388	0.0372724
			0.0365933	0.510301	0.284245	0.152832	0.0478784
	7	0	0.0546259	0.712989	0.390211	0.25455	0.0674766
			0.0702799	0.991188	0.536122	0.36776	0.0861955
		0.2	0.0562071	0.756332	0.399958	0.214572	0.0687268
			0.0769927	1.02214	0.521802	0.295153	0.0900272
		0.5	0.0592866	0.756277	0.42091	0.234403	0.0682177
			0.0797516	1.08218	0.600226	0.327838	0.0915825
0.04	3	0	0.0198261	0.267227	0.151913	0.0838303	0.0256313
			0.0262739	0.381288	0.20341	0.131127	0.0317233
		0.2	0.0204699	0.267077	0.143125	0.0843945	0.0260787
			0.0290309	0.358354	0.187578	0.122571	0.0358409
		0.5	0.0228205	0.281524	0.144942	0.10039	0.0268305
			0.0296385	0.392672	0.195008	0.146715	0.0368793
	5	0	0.0368293	0.518854	0.302955	0.1777	0.049904
			0.0480595	0.709289	0.405274	0.240725	0.0662061
		0.2	0.0391017	0.516059	0.293192	0.176829	0.05196
			0.0517569	0.699002	0.40154	0.255974	0.0710197
		0.5	0.0408671	0.527251	0.276818	0.184477	0.0536682
			0.054946	0.69739	0.388357	0.269444	0.069069
	7	0	0.0796801	1.05646	0.532092	0.336876	0.0968349
			0.102895	1.48159	0.686969	0.462626	0.123232
		0.2	0.0790374	1.0671	0.551474	0.330869	0.109258
			0.107362	1.45367	0.767129	0.454251	0.15546
		0.5	0.0801835	1.04098	0.567009	0.359781	0.100978
			0.112696	1.40617	0.747367	0.510524	0.143754
			ISE1
Proportion of causal variants	c value	Proportion of negative effects	Common Region	Rare Region	Low Region	Mixture Region One	Mixture Region Two
0.01	3	0	1.00109	14.2471	6.26081	8.5824	1.84014
			0.199545	1.20907	0.500683	1.77137	0.625065
		0.2	1.00468	14.322	6.29157	8.61719	1.82799
			0.199843	1.20664	0.487023	1.82252	0.616745
		0.5	1.01232	14.3568	6.33325	8.75618	1.8729
			0.206984	1.13181	0.504544	1.76596	0.623867
	5	0	0.937492	13.3433	5.88277	8.13015	1.73919
			0.133815	0.916025	0.426548	1.23277	0.410319
		0.2	0.949987	13.6212	5.99787	8.20094	1.75375
			0.136169	0.922012	0.449005	1.20119	0.42495
		0.5	0.962703	13.7409	6.07817	8.195	1.76961
			0.138314	0.985729	0.432508	1.19752	0.412258
	7	0	0.898443	12.8372	5.66214	7.87752	1.66565
			0.101064	0.847193	0.470261	0.855382	0.29064
		0.2	0.936097	13.2947	5.87804	8.02596	1.71089
			0.109932	0.872286	0.476055	0.87719	0.293742
		0.5	0.953353	13.5757	6.00911	8.10113	1.75987
			0.107681	1.00699	0.477397	0.892229	0.303577
0.02	3	0	2.13154	30.631	13.4326	18.3157	3.99903
			0.412903	2.61004	1.04097	3.84613	1.3966
		0.2	2.16113	30.9143	13.5362	18.6219	3.9925
			0.414776	2.56538	0.993518	3.85915	1.32775
		0.5	2.18344	31.0134	13.6199	18.4057	3.91656
			0.418263	2.40153	1.08774	3.81958	1.30613
	5	0	2.02614	28.7515	12.6596	17.3908	3.73059
			0.298979	1.91476	0.946929	2.5735	0.886812
		0.2	2.06796	29.1137	12.8454	17.4982	3.75948
			0.319569	1.85835	0.810917	2.61646	0.916248
		0.5	2.0744	29.6176	13.0264	17.8078	3.7806
			0.296721	2.27126	0.974457	2.59484	0.900062
	7	0	1.93752	27.6043	12.2066	16.8806	3.55455
			0.225458	1.88718	1.01391	1.87826	0.595836
		0.2	2.00703	28.6271	12.6252	17.1141	3.66484
			0.227989	1.96131	1.00401	1.84576	0.621645
		0.5	2.05276	29.1318	12.9065	17.3183	3.7366
			0.241044	1.97508	1.0353	1.87005	0.61796
0.04	3	0	3.12504	44.8784	19.5362	27.0624	5.68306
			0.616622	3.7718	1.51566	5.43871	1.97879
		0.2	3.18854	45.1252	19.7566	27.2398	5.80669
			0.622501	3.53981	1.55033	5.55796	1.94063
		0.5	3.17661	45.1993	19.9323	27.2577	5.95641
			0.643489	3.51993	1.53848	5.82341	1.97195
	5	0	2.93899	42.1005	18.4938	25.4714	5.43534
			0.423355	2.99644	1.32787	3.7436	1.34289
		0.2	3.00158	42.6862	18.7795	26.0302	5.43652
			0.425537	2.81479	1.25334	3.8305	1.30832
		0.5	3.02698	43.1117	19.0183	25.9732	5.50092
			0.422195	2.74968	1.43083	3.87524	1.31942
	7	0	2.8514	40.4097	17.7875	24.8318	5.24297
			0.336899	3.31706	1.45766	2.72336	0.945525
		0.2	2.93443	41.7762	18.3499	25.3759	5.37703
			0.340428	2.82082	1.30689	2.79617	0.919473
		0.5	2.97934	42.5447	18.8501	25.4859	5.47895
			0.357289	2.93647	1.48218	2.86802	0.902786
			PMSE
Proportion of causal variants	c value	Proportion of negative effects	Common Region	Rare Region	Low Region	Mixture Region One	Mixture Region Two
0.01	3	0	3.56839	2.09632	3.74433	3.08243	3.74337
			0.273068	0.11965	0.166034	0.314818	0.279031
		0.2	3.56665	2.10514	3.75505	3.09497	3.75858
			0.26825	0.120202	0.172846	0.321424	0.274147
		0.5	3.5785	2.11101	3.75248	3.07511	3.77167
			0.276072	0.118076	0.170024	0.322013	0.276357
	5	0	6.11707	3.1915	6.4667	5.14469	6.47468
			0.418615	0.180252	0.294011	0.460815	0.426885
		0.2	6.14952	3.2038	6.50625	5.1742	6.524
			0.413555	0.172501	0.289045	0.450813	0.433374
		0.5	6.17361	3.21227	6.50941	5.20931	6.55117
			0.40226	0.18437	0.293497	0.483153	0.441411
	7	0	11.0753	5.36505	11.8309	9.24464	11.837
			0.666066	0.264637	0.503564	0.671015	0.674187
		0.2	11.2892	5.40037	11.9887	9.32428	12.0003
			0.654979	0.277094	0.525556	0.738021	0.678822
		0.5	11.3464	5.45543	12.0145	9.37701	12.0581
			0.638032	0.275425	0.5293	0.718125	0.677949
0.02	3	0	6.50153	3.37025	6.88797	5.50723	6.93222
			0.577549	0.244344	0.346162	0.673107	0.586281
		0.2	6.53239	3.36221	6.90758	5.49033	6.95138
			0.566204	0.242665	0.329148	0.689817	0.579511
		0.5	6.57522	3.36982	6.91952	5.52868	6.96887
			0.577161	0.237868	0.3562	0.677701	0.585813
	5	0	11.9778	5.71169	12.6979	9.94331	12.7982
			0.89978	0.362791	0.570204	0.958348	0.878426
		0.2	12.0777	5.76095	12.8011	10.0258	12.8512
			0.902102	0.383141	0.617872	1.01667	0.924765
		0.5	12.1427	5.74145	12.8649	9.94742	12.9523
			0.879733	0.367722	0.596344	1.02891	0.888902
	7	0	22.6679	10.3348	24.2119	18.6993	24.3814
			1.41402	0.576739	1.08331	1.47038	1.38717
		0.2	23.0377	10.428	24.5259	18.8606	24.5909
			1.40854	0.583817	1.09048	1.55	1.39222
		0.5	23.2358	10.4911	24.7083	18.9821	24.8537
			1.40733	0.599528	1.19133	1.48733	1.40219
0.04	3	0	9.0586	4.44183	9.63381	7.55893	9.58634
			0.840636	0.350731	0.470672	0.992835	0.868773
		0.2	9.12986	4.47562	9.63197	7.55092	9.70943
			0.854724	0.34841	0.510872	1.00454	0.842982
		0.5	9.12874	4.47468	9.65348	7.55366	9.69907
			0.8649	0.347127	0.516637	1.01832	0.860863
	5	0	17.033	7.90488	18.1491	14.0665	18.2072
			1.33866	0.513382	0.877679	1.39207	1.29887
		0.2	17.1667	7.90522	18.2547	14.008	18.2922
			1.28769	0.544586	0.895783	1.45127	1.317
		0.5	17.2511	7.96675	18.3435	14.17	18.3723
			1.25565	0.535947	0.897047	1.47784	1.31772
	7	0	32.8594	14.6747	34.9141	26.8792	35.0784
			2.10294	0.877216	1.61278	2.09882	2.03915
		0.2	33.234	14.8539	35.4116	26.9761	35.5448
			2.10841	0.85652	1.65293	2.20872	2.0566
		0.5	33.4777	14.9411	35.6107	27.3023	35.923
			2.05967	0.879549	1.59527	2.27521	2.21294
