# Supplementary material for: Gene Region Association Analysis of Longitudinal Quantitative Traits Based on a Function-On-Function Regression Model
Source: Front Genet. 2022 Feb 21;13:781740. doi: 10.3389/fgene.2022.781740 (PMC8899465; doi:10.3389/fgene.2022.781740)
Supplement: Supplementary file 1 [file DataSheet1.ZIP › data in brief/S4/ISE0,ISE1,and PMSE of Sample 2000(Case2), .xlsx]

## Sheet: Sheet1
			ISE0
Proportion of causal variants	c value	Proportion of negative effects	Common Region	Rare Region	Low Region	Mixture Region One	Mixture Region Two
0.01	3	0	0.00652934	0.0899855	0.0453486	0.0314885	0.00814286
			0.00831319	0.115797	0.0606975	0.0477858	0.0112698
		0.2	0.00632342	0.0866988	0.0478377	0.0321791	0.00870707
			0.00847137	0.112159	0.0663549	0.0499538	0.0118145
		0.5	0.00650642	0.0874925	0.050013	0.0333612	0.00818705
			0.00840414	0.119281	0.0693116	0.0485058	0.0112972
	5	0	0.011974	0.168345	0.0895374	0.0638336	0.016274
			0.0159712	0.222137	0.120926	0.104607	0.0220572
		0.2	0.0116315	0.171899	0.0929819	0.0615391	0.0158501
			0.0153636	0.227911	0.120746	0.0893646	0.0217428
		0.5	0.0136031	0.18229	0.0877192	0.0613315	0.0158337
			0.0186711	0.260111	0.115505	0.0891603	0.0215993
	7	0	0.0243824	0.336054	0.169532	0.128939	0.0334113
			0.0321365	0.430026	0.217071	0.179518	0.0424493
		0.2	0.0259286	0.330946	0.170773	0.140576	0.0340027
			0.0363525	0.452789	0.231514	0.207696	0.0457039
		0.5	0.0255995	0.329622	0.196011	0.126976	0.031019
			0.0332001	0.421963	0.268741	0.182054	0.0431658
0.02	3	0	0.0131999	0.189613	0.0966407	0.0677536	0.0181211
			0.0183929	0.26966	0.124427	0.10161	0.023693
		0.2	0.0135073	0.182909	0.0956413	0.0724831	0.0174246
			0.0176566	0.258045	0.127921	0.122171	0.0245094
		0.5	0.0140364	0.177338	0.0971355	0.0676662	0.0173477
			0.0194306	0.232285	0.128032	0.0976021	0.0232675
	5	0	0.0288808	0.343571	0.186195	0.124071	0.0357939
			0.037105	0.436974	0.259682	0.173203	0.0495597
		0.2	0.0276421	0.333261	0.189417	0.141259	0.0332208
			0.0351986	0.432384	0.258072	0.19621	0.0462038
		0.5	0.0268153	0.356088	0.20186	0.137791	0.03573
			0.0365321	0.507216	0.264834	0.225649	0.0473802
	7	0	0.0532511	0.708905	0.394718	0.272565	0.0706181
			0.0687474	0.949947	0.515557	0.434576	0.0939029
		0.2	0.0543127	0.764341	0.411852	0.270058	0.0726597
			0.072192	0.98527	0.563085	0.389035	0.1039
		0.5	0.054103	0.742561	0.400805	0.2578	0.0700678
			0.0750488	0.962517	0.537233	0.367383	0.0948257
0.04	3	0	0.0184494	0.271437	0.140293	0.107281	0.027213
			0.0253976	0.349988	0.186711	0.158116	0.0382867
		0.2	0.019875	0.270157	0.138837	0.100088	0.0271928
			0.0255306	0.356519	0.185333	0.139203	0.0403942
		0.5	0.0197431	0.268197	0.14294	0.0989977	0.0257807
			0.0276004	0.358476	0.179652	0.134937	0.0370554
	5	0	0.0365935	0.494004	0.290147	0.195395	0.0528651
			0.050676	0.683515	0.393438	0.292759	0.0717657
		0.2	0.0374302	0.528719	0.25622	0.193446	0.052312
			0.0494456	0.70539	0.331421	0.271569	0.0709871
		0.5	0.0382234	0.566598	0.291083	0.21961	0.0506792
			0.0527102	0.776839	0.399009	0.305403	0.0698685
	7	0	0.0796675	1.02915	0.551772	0.378645	0.10305
			0.107275	1.36558	0.747804	0.551181	0.130754
		0.2	0.0740051	1.03308	0.532407	0.418745	0.097705
			0.0974551	1.39631	0.796336	0.546763	0.133308
		0.5	0.0771438	1.02367	0.566332	0.397557	0.0979302
			0.101582	1.38345	0.754425	0.582157	0.12946
			ISE1
Proportion of causal variants	c value	Proportion of negative effects	Common Region	Rare Region	Low Region	Mixture Region One	Mixture Region Two
0.01	3	0	0.997425	14.3183	6.27531	9.11441	1.80641
			0.202067	1.16986	0.498522	1.86217	0.601806
		0.2	0.991585	14.4558	6.33753	9.02071	1.84685
			0.200266	1.19061	0.496936	1.9248	0.629896
		0.5	0.99878	14.3982	6.36253	9.08175	1.80735
			0.201846	1.06413	0.530559	1.80988	0.594894
	5	0	0.923947	13.4672	5.91775	8.60307	1.69166
			0.134775	0.942349	0.422245	1.2448	0.398143
		0.2	0.952587	13.7349	6.018	8.63633	1.69324
			0.14132	0.91198	0.440144	1.24248	0.409205
		0.5	0.962527	13.7578	6.04045	8.70929	1.72227
			0.135263	0.913924	0.423409	1.2558	0.401925
	7	0	0.886846	12.868	5.62478	8.29308	1.63861
			0.101019	0.872019	0.389153	0.918734	0.28201
		0.2	0.927547	13.3429	5.88443	8.47555	1.67213
			0.11126	0.888941	0.478633	0.912703	0.280557
		0.5	0.941613	13.6337	6.03727	8.56242	1.69608
			0.109148	0.930805	0.503558	0.944081	0.291578
0.02	3	0	2.12085	30.6075	13.4353	19.2586	3.90855
			0.438999	2.47548	1.0981	3.97394	1.34466
		0.2	2.13613	30.9313	13.5337	19.4751	3.86618
			0.438646	2.40494	1.15647	4.14488	1.33867
		0.5	2.17208	31.1323	13.6618	19.7189	3.93022
			0.441641	2.56432	1.03418	3.98061	1.39402
	5	0	1.98981	28.7012	12.6715	18.4213	3.64832
			0.299888	1.84002	0.947902	2.70047	0.867928
		0.2	2.03078	29.3246	12.906	18.5815	3.65309
			0.297591	1.89466	0.929934	2.70008	0.859867
		0.5	2.06735	29.5458	13.0769	18.8206	3.73756
			0.307993	2.06257	0.920014	2.6557	0.860595
	7	0	1.91994	27.6977	12.1751	17.7994	3.52645
			0.231243	1.89974	0.960448	1.9646	0.610332
		0.2	1.99502	28.7045	12.6666	18.0979	3.60673
			0.238085	2.15589	1.09132	1.92496	0.606944
		0.5	2.02639	29.3605	12.8659	18.2301	3.68757
			0.237327	2.24526	0.924635	1.86997	0.618187
0.04	3	0	3.08195	44.9502	19.6235	28.2312	5.73967
			0.618643	3.70505	1.59189	5.72724	1.89514
		0.2	3.14857	45.3114	19.8268	28.8285	5.74134
			0.639387	3.72301	1.50921	5.84035	2.01315
		0.5	3.13222	45.4539	20.002	28.5785	5.74451
			0.620453	3.66983	1.64161	5.78164	1.93258
	5	0	2.91863	41.9984	18.5773	26.6284	5.34822
			0.411474	2.89524	1.37002	4.08199	1.27867
		0.2	2.97346	43.0076	18.8637	27.1479	5.36594
			0.439727	3.08136	1.25523	3.95174	1.26399
		0.5	3.00744	43.3069	19.1293	27.2059	5.39268
			0.445943	3.09376	1.54542	4.02713	1.30084
	7	0	2.80679	40.3218	17.8165	25.9057	5.14446
			0.324655	2.55592	1.40374	2.76021	0.921742
		0.2	2.91315	41.8878	18.4316	26.5947	5.22002
			0.334543	3.01135	1.48533	2.94401	0.859599
		0.5	2.97212	42.7814	18.8846	26.8337	5.32256
			0.340556	2.93389	1.58292	2.78098	0.895495
			PMSE
Proportion of causal variants	c value	Proportion of negative effects	Common Region	Rare Region	Low Region	Mixture Region One	Mixture Region Two
0.01	3	0	3.56408	2.08726	3.73062	3.03083	3.73601
			0.262964	0.109237	0.155881	0.322694	0.269405
		0.2	3.56295	2.09007	3.74768	3.05973	3.76725
			0.272663	0.112216	0.151695	0.332925	0.275264
		0.5	3.57323	2.10319	3.76251	3.04704	3.7722
			0.267825	0.108952	0.152349	0.320466	0.273115
	5	0	6.09052	3.17437	6.43997	5.05433	6.44035
			0.402176	0.162435	0.270633	0.469024	0.410673
		0.2	6.14354	3.18628	6.48151	5.08725	6.51218
			0.398878	0.163771	0.275418	0.47351	0.405453
		0.5	6.16669	3.2041	6.52129	5.0789	6.55102
			0.395994	0.165031	0.274977	0.477776	0.411349
	7	0	11.0421	5.32153	11.8087	9.10907	11.8384
			0.625614	0.262236	0.48049	0.674055	0.633259
		0.2	11.1976	5.36256	11.9328	9.13629	11.9917
			0.629374	0.263616	0.480126	0.715329	0.677493
		0.5	11.3362	5.38934	12.0334	9.17538	12.1036
			0.630312	0.273023	0.491402	0.735637	0.652915
0.02	3	0	6.49117	3.35116	6.88952	5.40692	6.90016
			0.552989	0.217862	0.340721	0.720823	0.588144
		0.2	6.52318	3.34476	6.90868	5.40992	6.94114
			0.576955	0.219484	0.321666	0.682331	0.572779
		0.5	6.56622	3.34943	6.91588	5.36773	6.94602
			0.56778	0.226998	0.329319	0.677248	0.577094
	5	0	11.9213	5.67939	12.7122	9.71029	12.7316
			0.847203	0.334816	0.548724	0.95233	0.880713
		0.2	12.0146	5.69728	12.782	9.78199	12.8265
			0.856351	0.35124	0.567393	1.00357	0.863889
		0.5	12.141	5.75486	12.8199	9.7349	12.9419
			0.874558	0.349618	0.547147	0.999247	0.861757
	7	0	22.6145	10.2408	24.1537	18.3211	24.2825
			1.31929	0.523067	0.995087	1.43848	1.41188
		0.2	22.9609	10.3832	24.4829	18.489	24.5989
			1.3205	0.546918	0.98123	1.4814	1.40314
		0.5	23.1822	10.4404	24.7338	18.6094	24.8379
			1.34942	0.562575	1.01675	1.53781	1.45388
0.04	3	0	9.00091	4.42519	9.6249	7.40955	9.63781
			0.820431	0.323247	0.484057	0.972629	0.854102
		0.2	9.10093	4.44903	9.63695	7.36163	9.73466
			0.817436	0.322759	0.478843	1.00248	0.874232
		0.5	9.0799	4.43882	9.66819	7.42579	9.68328
			0.786776	0.328197	0.493361	1.00212	0.84095
	5	0	17.0165	7.84921	18.1314	13.8059	18.1682
			1.24073	0.500987	0.825424	1.44403	1.2603
		0.2	17.1149	7.86775	18.267	13.7548	18.2817
			1.21341	0.516569	0.862951	1.48508	1.29171
		0.5	17.2059	7.89233	18.333	13.8565	18.4542
			1.26653	0.510573	0.856726	1.48709	1.29373
	7	0	32.5652	14.5644	34.88	26.4254	34.962
			1.93189	0.760993	1.44145	2.08173	2.10765
		0.2	33.1712	14.7633	35.3448	26.5601	35.5139
			2.00133	0.783274	1.52476	2.16904	1.99832
		0.5	33.4783	14.8074	35.6773	26.6658	35.7511
			1.87662	0.843447	1.54225	2.27256	2.08143
