# Supplementary material for: Gene Region Association Analysis of Longitudinal Quantitative Traits Based on a Function-On-Function Regression Model
Source: Front Genet. 2022 Feb 21;13:781740. doi: 10.3389/fgene.2022.781740 (PMC8899465; doi:10.3389/fgene.2022.781740)
Supplement: Supplementary file 1 [file DataSheet1.ZIP › data in brief/S5/ISE0,ISE1,and PMSE of Sample 1000(Case1).xlsx]

## Sheet: Sheet1
			ISE0
Proportion of causal variants	c value	Proportion of negative effects	Common Region	Rare Region	Low Region	Mixture Region One	Mixture Region Two
0.01	3	0	0.0145042	0.214267	0.107507	0.0655935	0.0204098
			0.0195603	0.275302	0.142602	0.0863737	0.027511
		0.2	0.015461	0.228539	0.112434	0.0689587	0.0213111
			0.0217828	0.290401	0.157974	0.0872735	0.0293917
		0.5	0.0157796	0.212346	0.104434	0.0623961	0.0211358
			0.0222469	0.283688	0.139887	0.0919315	0.0287324
	5	0	0.0299955	0.423817	0.2341	0.127295	0.041901
			0.0412582	0.634619	0.335518	0.174891	0.0537452
		0.2	0.0295552	0.421376	0.220712	0.132392	0.0402222
			0.0367753	0.582686	0.327713	0.18411	0.0509636
		0.5	0.0320929	0.402347	0.214563	0.13257	0.0440759
			0.0437527	0.525673	0.301892	0.189022	0.0610499
	7	0	0.0590234	0.844949	0.438824	0.267727	0.0806348
			0.0795555	1.02425	0.566917	0.371824	0.109222
		0.2	0.0625158	0.849088	0.421798	0.257039	0.080775
			0.0867308	1.11401	0.559563	0.386706	0.105337
		0.5	0.0573608	0.969096	0.431013	0.240416	0.0801184
			0.0784744	1.27859	0.59011	0.32321	0.107348
0.02	3	0	0.0316117	0.43785	0.226028	0.141793	0.0419094
			0.0430856	0.569499	0.306415	0.204856	0.0538359
		0.2	0.0341576	0.440758	0.24448	0.142727	0.0427856
			0.0457006	0.613249	0.361545	0.200176	0.0593468
		0.5	0.0305503	0.427086	0.240189	0.142068	0.0418447
			0.0423533	0.567567	0.335275	0.197435	0.056522
	5	0	0.0628541	0.932198	0.418647	0.28002	0.089726
			0.089473	1.27828	0.574412	0.353458	0.119901
		0.2	0.0619488	0.867084	0.449623	0.265399	0.0920169
			0.086791	1.10693	0.640056	0.387832	0.125615
		0.5	0.063054	0.957921	0.49552	0.245738	0.093874
			0.0865982	1.38007	0.680198	0.332984	0.126165
	7	0	0.12839	1.91478	0.910056	0.546555	0.173876
			0.178357	2.57313	1.27563	0.753663	0.23074
		0.2	0.130063	1.72739	0.948794	0.535442	0.167635
			0.18987	2.40869	1.35128	0.703994	0.235527
		0.5	0.12601	1.89256	0.893797	0.553394	0.175186
			0.180153	2.58277	1.22723	0.746483	0.236711
0.04	3	0	0.0455844	0.648958	0.333983	0.188465	0.0636719
			0.0622425	0.869582	0.459938	0.252908	0.0840427
		0.2	0.0446501	0.673936	0.337462	0.201661	0.0679692
			0.0620648	0.880154	0.47299	0.2742	0.100257
		0.5	0.0450319	0.618836	0.340799	0.202249	0.0656385
			0.0606381	0.791397	0.472006	0.286448	0.0890178
	5	0	0.0915858	1.40764	0.738152	0.393168	0.128434
			0.124524	1.87079	1.01391	0.496979	0.164139
		0.2	0.0868867	1.32368	0.622526	0.381555	0.128386
			0.119338	1.81949	0.79806	0.548585	0.176854
		0.5	0.0953049	1.31019	0.655963	0.396807	0.120836
			0.126901	1.85902	0.856036	0.550917	0.162264
	7	0	0.188286	2.73993	1.36339	0.831276	0.244217
			0.249279	3.73214	1.75809	1.10712	0.321348
		0.2	0.178352	2.72564	1.40915	0.753654	0.248634
			0.253507	3.71613	1.89563	0.980154	0.327566
		0.5	0.172557	2.44931	1.4567	0.79216	0.26195
			0.242354	3.47809	2.051	1.09311	0.384696
			ISE1
Proportion of causal variants	c value	Proportion of negative effects	Common Region	Rare Region	Low Region	Mixture Region One	Mixture Region Two
0.01	3	0	1.51738	25.1627	10.772	10.9719	2.25412
			0.212901	2.09028	0.883702	2.39481	0.442497
		0.2	1.53073	25.442	10.9096	11.0755	2.28304
			0.208193	2.0132	0.843804	2.40913	0.431301
		0.5	1.55204	25.6748	11.0341	11.051	2.33247
			0.215037	2.26071	0.868251	2.40003	0.430179
	5	0	1.41981	23.6274	10.163	10.2755	2.11062
			0.158372	1.98721	0.925595	1.60334	0.313548
		0.2	1.45805	24.1586	10.4438	10.5317	2.19166
			0.167571	1.76401	0.960988	1.69743	0.317022
		0.5	1.47401	24.5506	10.5489	10.6271	2.21861
			0.183922	1.85276	0.866342	1.67931	0.341758
	7	0	1.36219	22.6338	9.7018	9.86898	2.0517
			0.143325	1.99725	0.965982	1.27929	0.29222
		0.2	1.43984	23.6435	10.1848	10.2553	2.15458
			0.179501	1.99919	0.963408	1.33582	0.276491
		0.5	1.46447	24.422	10.4867	10.4562	2.19221
			0.152087	2.24099	0.996077	1.29514	0.276812
0.02	3	0	3.26209	54.1551	23.1356	23.5044	4.87011
			0.452255	4.4654	1.81188	5.04006	0.926305
		0.2	3.29639	55.0395	23.4747	23.7955	4.8972
			0.46972	4.83587	1.90053	5.08371	0.956241
		0.5	3.31802	55.1887	23.5507	23.6473	5.00535
			0.474683	4.54234	1.58002	5.14814	0.964621
	5	0	3.04404	50.8174	21.735	22.0975	4.62209
			0.346059	4.53448	1.74015	3.66821	0.723208
		0.2	3.12607	52.1235	22.2427	22.3625	4.7162
			0.340478	4.36374	1.74765	3.62632	0.719728
		0.5	3.16153	52.6839	22.6906	22.7343	4.71965
			0.36531	4.00604	1.79733	3.68353	0.705162
	7	0	2.93043	48.4898	20.7881	21.1307	4.39777
			0.333189	4.25462	1.99816	2.67647	0.544415
		0.2	3.06718	50.908	21.8575	21.8185	4.573
			0.352128	4.83075	1.99589	2.79597	0.577846
		0.5	3.16508	52.0845	22.496	22.2429	4.73119
			0.367691	3.97817	2.50746	2.71938	0.590084
0.04	3	0	4.74591	79.0408	34.0839	34.3135	7.16163
			0.689181	7.19195	2.81323	7.5209	1.4091
		0.2	4.82518	79.9392	34.2705	34.8795	7.24396
			0.647995	6.57649	2.55676	7.78634	1.39968
		0.5	4.79476	80.5245	34.541	34.5003	7.29286
			0.698457	6.42034	2.63485	7.36199	1.39119
	5	0	4.49087	74.2537	31.6613	32.2983	6.73141
			0.50484	6.51342	2.25696	5.25872	0.996685
		0.2	4.60008	75.9289	32.4741	32.7044	6.86683
			0.533767	5.81777	2.32198	5.23092	1.01853
		0.5	4.64666	76.7896	32.9524	33.1475	6.90419
			0.593641	6.27059	2.5083	5.1052	0.950604
	7	0	4.2809	70.9181	30.4011	31.1261	6.37827
			0.496574	6.4999	3.06608	3.9373	0.845219
		0.2	4.4921	74.2278	32.209	32.2101	6.70428
			0.570005	6.73442	3.70986	3.85332	0.86734
		0.5	4.61541	76.3295	32.9508	32.7252	6.90088
			0.522593	6.11504	3.41421	3.93993	0.959131
			PMSE
Proportion of causal variants	c value	Proportion of negative effects	Common Region	Rare Region	Low Region	Mixture Region One	Mixture Region Two
0.01	3	0	5.24102	2.74204	5.58556	5.46172	5.91504
			0.429286	0.18829	0.369169	0.557345	0.465762
		0.2	5.28574	2.76795	5.61934	5.47611	5.96397
			0.4316	0.201246	0.344517	0.557598	0.475613
		0.5	5.29111	2.77794	5.64274	5.4939	5.997
			0.421705	0.201168	0.346637	0.56799	0.48302
	5	0	9.40252	4.4862	10.1063	9.8829	10.797
			0.711249	0.35061	0.661997	0.880001	0.891189
		0.2	9.50431	4.53893	10.2331	9.95419	10.9009
			0.724592	0.339586	0.695951	0.927385	0.860018
		0.5	9.55833	4.56783	10.3073	10.0087	10.9747
			0.743487	0.34032	0.708811	0.999116	0.876254
	7	0	17.5312	7.85597	18.8115	18.6249	20.238
			1.35332	0.580178	1.25814	1.57569	1.53978
		0.2	17.9856	8.02279	19.2553	18.8284	20.7096
			1.3904	0.580327	1.32758	1.65698	1.5626
		0.5	18.0918	8.13567	19.5256	19.0299	20.9245
			1.25747	0.616116	1.34869	1.76341	1.52511
0.02	3	0	10.1331	4.77318	10.8677	10.6489	11.6049
			0.903292	0.413028	0.719498	1.18347	1.05313
		0.2	10.1839	4.78428	10.9236	10.6477	11.6082
			0.890874	0.414888	0.72521	1.20447	1.02654
		0.5	10.2112	4.79892	10.9629	10.782	11.6904
			0.946168	0.442217	0.786819	1.23546	1.03629
	5	0	19.0802	8.47737	20.5026	20.1903	22.0655
			1.54453	0.696795	1.42051	1.89902	1.84623
		0.2	19.3025	8.58197	20.8202	20.2938	22.2149
			1.63727	0.722225	1.41439	1.99425	1.84683
		0.5	19.3683	8.67609	20.9512	20.4445	22.3998
			1.5805	0.724031	1.49513	2.01792	1.82649
	7	0	36.4675	15.6481	39.1786	38.7198	42.5076
			2.88377	1.26325	2.66754	3.33097	3.38223
		0.2	37.3458	16.1238	40.4341	39.6257	43.2738
			3.01943	1.31239	2.94358	3.51016	3.45518
		0.5	37.8522	16.2741	40.8558	40.0863	43.9166
			2.797	1.28681	2.92596	3.72134	3.33961
0.04	3	0	14.3337	6.50776	15.4756	15.113	16.482
			1.36151	0.593724	1.14941	1.79875	1.43587
		0.2	14.4535	6.56154	15.5826	15.1269	16.7206
			1.3234	0.607745	1.06631	1.75228	1.58005
		0.5	14.4197	6.56097	15.577	15.2714	16.6939
			1.36163	0.587762	1.1011	1.75197	1.52806
	5	0	27.4609	11.9555	29.5196	29.0194	31.7661
			2.28109	1.05171	2.0437	2.89546	2.62697
		0.2	27.7905	12.0621	29.9181	29.2228	32.1853
			2.32263	1.01117	2.21231	2.96152	2.59917
		0.5	27.9623	12.2266	30.1757	29.3292	32.3818
			2.32995	1.02323	2.09945	2.90108	2.78534
	7	0	52.8754	22.4556	56.8704	56.0059	61.4758
			4.18383	1.76608	4.01757	4.71562	4.91721
		0.2	54.1907	23.0083	58.4991	57.4496	63.0528
			4.15021	1.86351	4.31977	5.31191	4.99672
		0.5	54.882	23.2756	59.5157	57.5225	63.3228
			4.1728	1.92631	4.28706	4.94682	4.81778
