# Supplementary material for: Gene Region Association Analysis of Longitudinal Quantitative Traits Based on a Function-On-Function Regression Model
Source: Front Genet. 2022 Feb 21;13:781740. doi: 10.3389/fgene.2022.781740 (PMC8899465; doi:10.3389/fgene.2022.781740)
Supplement: Supplementary file 1 [file DataSheet1.ZIP › data in brief/S5/ISE0,ISE1,and PMSE of Sample 1500(Case1).xlsx]

## Sheet: Sheet1
			ISE0
Proportion of causal variants	c value	Proportion of negative effects	Common Region	Rare Region	Low Region	Mixture Region One	Mixture Region Two
0.01	3	0	0.0138382	0.213624	0.101971	0.0713263	0.0181883
			0.0196467	0.301099	0.153177	0.105457	0.0266604
		0.2	0.0149309	0.220046	0.102773	0.0690423	0.0180264
			0.0207329	0.289971	0.150835	0.09234	0.0245723
		0.5	0.0145032	0.21195	0.115354	0.0707979	0.0186081
			0.0196578	0.299763	0.1499	0.108542	0.0274381
	5	0	0.028705	0.400012	0.219221	0.134452	0.0365659
			0.0384409	0.561797	0.289691	0.179083	0.0483115
		0.2	0.029826	0.402571	0.194062	0.135023	0.0390631
			0.0405879	0.579183	0.271727	0.188874	0.055206
		0.5	0.0320712	0.444827	0.206959	0.142689	0.0358831
			0.0460115	0.564896	0.300481	0.195288	0.0482486
	7	0	0.0568031	0.82098	0.428306	0.257508	0.0738491
			0.075903	1.15454	0.594494	0.335861	0.0955116
		0.2	0.0563355	0.795097	0.412557	0.280219	0.0769041
			0.0734806	1.10077	0.532688	0.383323	0.103692
		0.5	0.0547192	0.790711	0.434297	0.255188	0.0657054
			0.0717955	1.0384	0.593547	0.361784	0.0885749
0.02	3	0	0.0295576	0.451359	0.235464	0.158994	0.0374436
			0.0394978	0.58631	0.311664	0.213153	0.0531196
		0.2	0.0333108	0.441713	0.221177	0.142894	0.0425048
			0.0475733	0.608961	0.290989	0.190737	0.0609437
		0.5	0.0307956	0.444381	0.221561	0.136496	0.0390127
			0.0436454	0.589311	0.309018	0.193486	0.0561693
	5	0	0.0606474	0.871008	0.444454	0.27017	0.0798493
			0.0807296	1.11979	0.580066	0.370534	0.106324
		0.2	0.0621215	0.852898	0.474164	0.303525	0.0777981
			0.0842802	1.14328	0.637775	0.439521	0.107308
		0.5	0.0591151	0.864337	0.431862	0.310082	0.0783776
			0.0774796	1.19897	0.578712	0.420047	0.109608
	7	0	0.127262	1.60559	0.850753	0.545007	0.166048
			0.168694	2.2844	1.11951	0.785394	0.236624
		0.2	0.124031	1.68799	0.86647	0.563199	0.159738
			0.172985	2.44889	1.20407	0.776494	0.22158
		0.5	0.131026	1.79786	0.884586	0.565355	0.154879
			0.185144	2.44072	1.20247	0.832005	0.203727
0.04	3	0	0.0398938	0.659646	0.30557	0.22252	0.0625331
			0.0583971	0.961439	0.420076	0.308127	0.0855968
		0.2	0.0462386	0.622241	0.335771	0.220633	0.0579108
			0.0636206	0.800729	0.46909	0.319253	0.0891711
		0.5	0.0494479	0.675539	0.336643	0.207082	0.0589731
			0.0718828	0.907051	0.464516	0.280366	0.0921416
	5	0	0.0868893	1.35361	0.660257	0.398479	0.109593
			0.110849	1.867	0.88536	0.536595	0.153068
		0.2	0.0942101	1.34034	0.630555	0.460106	0.120003
			0.130742	1.78076	0.868233	0.623169	0.175821
		0.5	0.0936755	1.41991	0.638169	0.419855	0.120274
			0.135533	1.95381	0.875896	0.599025	0.16294
	7	0	0.182574	2.3073	1.2655	0.853142	0.227912
			0.245416	3.00458	1.67467	1.20058	0.322899
		0.2	0.179974	2.47811	1.35876	0.833532	0.220164
			0.257109	3.46458	1.88706	1.05853	0.300202
		0.5	0.186116	2.70328	1.36324	0.848796	0.20874
			0.245024	3.54939	1.90979	1.13266	0.271628
			ISE1
Proportion of causal variants	c value	Proportion of negative effects	Common Region	Rare Region	Low Region	Mixture Region One	Mixture Region Two
0.01	3	0	1.52748	24.497	10.7274	11.2347	2.19484
			0.223674	2.00565	0.914456	2.34163	0.40452
		0.2	1.52429	24.7882	10.8246	11.1328	2.21485
			0.208137	1.91609	0.807311	2.33984	0.408834
		0.5	1.54794	24.7803	10.9571	11.1878	2.22576
			0.213354	1.84484	0.893983	2.33491	0.387518
	5	0	1.42077	22.8331	10.0682	10.3044	2.04893
			0.166258	1.62086	0.851562	1.60736	0.284111
		0.2	1.46623	23.5051	10.3118	10.5271	2.09651
			0.165624	1.91028	0.867466	1.59999	0.28042
		0.5	1.4813	23.7566	10.4895	10.6117	2.11079
			0.170293	1.85202	0.858489	1.61542	0.28862
	7	0	1.36036	21.8801	9.65864	9.9633	1.97155
			0.150834	2.28678	1.13369	1.2204	0.24405
		0.2	1.44033	22.9704	10.0897	10.266	2.05954
			0.18084	2.04288	1.00304	1.14787	0.241098
		0.5	1.46345	23.5949	10.3999	10.5342	2.09297
			0.154325	1.96267	0.886301	1.17501	0.232109
0.02	3	0	3.24778	52.3207	23.1021	23.4907	4.67889
			0.446683	3.84027	1.94246	4.85953	0.86025
		0.2	3.30744	53.1082	23.2887	23.5541	4.76328
			0.468724	4.29264	1.81852	4.80829	0.876746
		0.5	3.29704	53.522	23.3612	24.0285	4.71187
			0.451174	4.5669	1.773	5.01669	0.835186
	5	0	3.07189	49.2125	21.5583	22.3951	4.42828
			0.353764	3.87125	1.74653	3.48937	0.603412
		0.2	3.11076	50.4399	22.1909	22.617	4.48858
			0.336501	4.51216	1.83369	3.49287	0.601112
		0.5	3.17332	51.0845	22.4478	22.7966	4.60065
			0.356139	3.61977	1.77909	3.51572	0.655184
	7	0	2.92904	46.6268	20.6678	21.2466	4.17363
			0.340455	3.83021	2.08583	2.61851	0.492129
		0.2	3.0909	49.1879	21.6377	22.0133	4.42559
			0.403345	4.44588	2.03272	2.56713	0.533867
		0.5	3.16717	50.6197	22.4368	22.5565	4.49866
			0.358497	4.35282	2.43022	2.585	0.518293
0.04	3	0	4.73537	76.2001	33.675	34.9074	6.87707
			0.628084	5.30325	2.63335	7.17715	1.25771
		0.2	4.81511	77.2833	34.0991	34.9841	6.92375
			0.655716	5.96744	2.54368	7.32771	1.23029
		0.5	4.85202	78.0369	34.4534	34.8408	7.00741
			0.66157	5.99541	2.96755	7.34917	1.23854
	5	0	4.47452	71.9532	31.7156	32.4957	6.37176
			0.467085	5.93451	3.13065	5.00084	0.852667
		0.2	4.61093	73.4247	32.4171	33.1544	6.63644
			0.545646	5.58199	2.78557	5.03334	0.934122
		0.5	4.671	74.6725	32.8148	33.2653	6.65477
			0.54317	5.84251	2.64222	5.01602	0.914473
	7	0	4.27484	68.2219	30.1424	31.1649	6.1477
			0.509435	6.09447	2.96397	3.80918	0.751735
		0.2	4.51119	71.9642	31.8354	32.5284	6.43312
			0.519543	6.24732	3.4312	3.67187	0.825764
		0.5	4.6275	74.1167	32.9072	32.9836	6.58638
			0.514925	6.45288	3.70105	3.79111	0.706684
			PMSE
Proportion of causal variants	c value	Proportion of negative effects	Common Region	Rare Region	Low Region	Mixture Region One	Mixture Region Two
0.01	3	0	5.28537	2.84055	5.65503	5.47357	5.88019
			0.407329	0.171663	0.336599	0.548011	0.47678
		0.2	5.28127	2.85307	5.68015	5.51277	5.90581
			0.389031	0.18317	0.351017	0.56093	0.460891
		0.5	5.30445	2.86677	5.70053	5.54091	5.93688
			0.404091	0.183806	0.320856	0.555915	0.487181
	5	0	9.49196	4.66198	10.184	9.95273	10.7055
			0.690617	0.309275	0.634628	0.881011	0.831739
		0.2	9.58578	4.70846	10.3302	10.0442	10.7603
			0.674561	0.314042	0.634699	0.915859	0.779181
		0.5	9.65241	4.75746	10.3981	10.0689	10.8449
			0.690457	0.309675	0.663769	0.928963	0.838154
	7	0	17.6582	8.19317	19.0855	18.5879	20.0284
			1.26201	0.543321	1.19894	1.44477	1.45861
		0.2	18.121	8.39688	19.5028	18.9529	20.5197
			1.26652	0.564496	1.21749	1.57375	1.49653
		0.5	18.2871	8.49218	19.8325	19.0463	20.6453
			1.31523	0.611122	1.2673	1.56814	1.48648
0.02	3	0	10.1258	4.97486	10.968	10.6734	11.4507
			0.825426	0.36493	0.647094	1.11098	0.997831
		0.2	10.2506	4.98586	11.0399	10.722	11.5531
			0.827758	0.382398	0.665526	1.09872	1.00559
		0.5	10.2605	5.0118	11.056	10.7416	11.5287
			0.859393	0.406031	0.67362	1.18318	1.02738
	5	0	19.3306	8.88295	20.7771	20.0751	21.8674
			1.48347	0.687538	1.38567	1.89043	1.75508
		0.2	19.4245	8.97293	21.0223	20.4339	21.9669
			1.42968	0.662258	1.33945	1.9867	1.78494
		0.5	19.6341	9.00798	21.2508	20.5006	22.222
			1.45389	0.67113	1.31914	2.00154	1.77167
	7	0	36.6483	16.4846	39.7043	38.882	41.5644
			2.66496	1.2272	2.61879	3.20758	2.96729
		0.2	37.759	16.823	40.9672	39.5084	42.5854
			2.61761	1.18761	2.76549	3.52884	3.12683
		0.5	38.1273	17.1332	41.4059	39.7861	43.3006
			2.66536	1.20682	2.66913	3.43384	3.18557
0.04	3	0	14.4716	6.82616	15.5618	15.0943	16.3457
			1.23675	0.554864	1.05232	1.68564	1.50128
		0.2	14.5718	6.85883	15.6333	15.1465	16.3947
			1.25671	0.544431	1.02683	1.63263	1.41774
		0.5	14.5784	6.87929	15.7375	15.2925	16.4697
			1.25597	0.558534	1.01872	1.74463	1.43755
	5	0	27.5713	12.5283	29.9571	28.939	31.4097
			2.12094	0.914783	1.98077	2.69263	2.62946
		0.2	28.0304	12.7226	30.2897	29.2617	31.9242
			2.15553	0.974266	1.99745	2.7155	2.54482
		0.5	28.0698	12.7646	30.5167	29.5214	32.0042
			2.18726	0.972428	1.99837	2.98599	2.54139
	7	0	53.1886	23.5353	57.6431	56.3013	60.7652
			3.94037	1.6283	3.88978	4.71838	4.52524
		0.2	54.5015	24.156	59.2386	57.0609	61.9902
			3.93295	1.80259	3.86002	4.80387	4.52521
		0.5	55.3884	24.5995	59.9219	57.9893	62.8298
			4.07445	1.81494	3.85358	4.99864	4.73278
