# Supplementary material for: Gene Region Association Analysis of Longitudinal Quantitative Traits Based on a Function-On-Function Regression Model
Source: Front Genet. 2022 Feb 21;13:781740. doi: 10.3389/fgene.2022.781740 (PMC8899465; doi:10.3389/fgene.2022.781740)
Supplement: Supplementary file 1 [file DataSheet1.ZIP › data in brief/S5/ISE0,ISE1,and PMSE of Sample 2000(Case1).xlsx]

## Sheet: Sheet1
			ISE0
Proportion of causal variants	c value	Proportion of negative effects	Common Region	Rare Region	Low Region	Mixture Region One	Mixture Region Two
0.01	3	0	0.0144456	0.214734	0.0972663	0.07633	0.017824
			0.020884	0.285788	0.128059	0.109024	0.0232266
		0.2	0.0119607	0.219878	0.0964263	0.0714863	0.0177023
			0.017078	0.305024	0.135773	0.0976188	0.0254044
		0.5	0.0137986	0.201486	0.103204	0.0720669	0.0184785
			0.0190982	0.290605	0.13895	0.10051	0.0260904
	5	0	0.0259303	0.436398	0.192082	0.159501	0.0368859
			0.035289	0.617769	0.265244	0.229675	0.0502527
		0.2	0.0274636	0.424729	0.18956	0.150059	0.0349098
			0.0417738	0.580138	0.271734	0.215008	0.0467934
		0.5	0.0275291	0.399744	0.182618	0.137139	0.0340952
			0.0370241	0.552712	0.239799	0.185749	0.0477045
	7	0	0.0544197	0.861434	0.395827	0.316817	0.0705673
			0.0685884	1.18533	0.532228	0.431618	0.0980762
		0.2	0.051838	0.927546	0.393089	0.299149	0.0695648
			0.070522	1.24979	0.498312	0.431962	0.0924532
		0.5	0.0581209	0.804628	0.414946	0.289766	0.0706162
			0.0772861	1.11992	0.576232	0.404308	0.102713
0.02	3	0	0.0288114	0.426858	0.209008	0.153942	0.0380052
			0.0377967	0.588457	0.28462	0.223272	0.0547813
		0.2	0.0303637	0.469071	0.208957	0.158773	0.0392755
			0.0419235	0.678625	0.275387	0.218634	0.0576967
		0.5	0.0281029	0.44904	0.208042	0.163426	0.0394031
			0.0412264	0.625035	0.320745	0.223151	0.0532424
	5	0	0.0572199	0.987369	0.383333	0.312133	0.0744776
			0.0770805	1.35534	0.508521	0.409255	0.102917
		0.2	0.0543387	0.954462	0.431615	0.327339	0.0745754
			0.0747391	1.29283	0.588308	0.483404	0.102535
		0.5	0.0562882	0.824527	0.452939	0.311449	0.0722607
			0.073199	1.08869	0.628034	0.417999	0.0968566
	7	0	0.114816	1.87118	0.841038	0.626023	0.154612
			0.167702	2.38624	1.12918	0.866942	0.212027
		0.2	0.107225	2.03803	0.808769	0.608326	0.150438
			0.14121	2.68709	1.04494	0.834664	0.211263
		0.5	0.116563	1.74465	0.798119	0.632436	0.156401
			0.15454	2.48327	1.11012	0.861774	0.211778
0.04	3	0	0.0407109	0.712645	0.302334	0.251832	0.0529109
			0.052806	0.969925	0.414535	0.376228	0.0729548
		0.2	0.0416719	0.670948	0.318359	0.239887	0.0501351
			0.0577433	0.940988	0.426205	0.331239	0.0701476
		0.5	0.0417044	0.636545	0.310265	0.241362	0.0522984
			0.058992	0.931578	0.427795	0.353697	0.0706367
	5	0	0.0798486	1.37124	0.610886	0.481713	0.115382
			0.108508	1.72139	0.83483	0.654374	0.155116
		0.2	0.0882947	1.22408	0.611401	0.463792	0.110791
			0.125588	1.63667	0.895724	0.636778	0.152562
		0.5	0.0860936	1.34552	0.568341	0.451275	0.118175
			0.117146	1.77331	0.775781	0.62691	0.16081
	7	0	0.164702	2.63676	1.25471	0.904297	0.215672
			0.204432	3.43244	1.72277	1.17858	0.281883
		0.2	0.173975	2.74302	1.24616	0.876664	0.231323
			0.235451	3.96102	1.77328	1.23839	0.321107
		0.5	0.160736	2.63999	1.21491	0.952613	0.225916
			0.20787	3.71905	1.64882	1.33508	0.321155
			ISE1
Proportion of causal variants	c value	Proportion of negative effects	Common Region	Rare Region	Low Region	Mixture Region One	Mixture Region Two
0.01	3	0	1.49992	24.6404	10.842	10.9775	2.21992
			0.199573	1.94528	0.866469	2.2099	0.423525
		0.2	1.52179	24.9978	10.9657	11.2028	2.22554
			0.218897	2.13198	0.835706	2.24124	0.409673
		0.5	1.54491	25.0891	11.083	11.2063	2.24257
			0.214453	1.91849	0.836784	2.2934	0.433472
	5	0	1.42201	23.0713	10.1523	10.4199	2.07102
			0.16244	1.8023	0.902393	1.58621	0.298347
		0.2	1.45601	23.6809	10.4557	10.5357	2.14643
			0.166447	1.95939	1.04489	1.53718	0.318487
		0.5	1.47174	23.955	10.5614	10.8059	2.14263
			0.160996	1.61835	0.745172	1.58517	0.30422
	7	0	1.36213	22.1676	9.74861	10.0399	1.97914
			0.169165	2.46101	0.934823	1.17667	0.268773
		0.2	1.42186	23.1938	10.2184	10.3569	2.07779
			0.144517	2.01737	1.01281	1.25037	0.250123
		0.5	1.4746	23.8051	10.559	10.5782	2.13304
			0.163767	2.08401	1.31571	1.1691	0.261612
0.02	3	0	3.2623	52.7008	23.1901	23.8395	4.7273
			0.477769	4.01325	1.63089	5.01012	0.917084
		0.2	3.31238	53.6098	23.5564	24.2945	4.81387
			0.473377	3.91427	1.71072	4.98532	0.976211
		0.5	3.31188	53.6863	23.8337	24.0572	4.81954
			0.477616	4.06967	2.06985	4.98832	0.926649
	5	0	3.0657	49.7351	21.7541	22.3939	4.44697
			0.3533	4.08912	1.55046	3.42265	0.681484
		0.2	3.1297	50.7369	22.387	22.6881	4.52784
			0.350332	4.07804	2.04411	3.36707	0.671666
		0.5	3.16835	51.4427	22.6547	23.1576	4.6003
			0.345316	3.87022	1.95841	3.43792	0.674911
	7	0	2.92126	47.4207	20.87	21.4719	4.25641
			0.349046	4.67618	2.22742	2.51488	0.535814
		0.2	3.05085	50.1001	21.8685	22.3832	4.45391
			0.35295	5.12553	1.94448	2.56307	0.525883
		0.5	3.16454	50.901	22.4765	22.8029	4.58184
			0.36954	4.22203	2.19564	2.69951	0.556929
0.04	3	0	4.77022	77.2481	33.9763	34.6204	6.91498
			0.674158	6.26486	2.62129	7.46443	1.33262
		0.2	4.8293	78.2154	34.5826	35.0114	7.01247
			0.700505	6.59758	3.30677	7.34879	1.38631
		0.5	4.81652	78.8305	34.5978	35.2278	7.04521
			0.692269	6.10526	2.50198	7.16291	1.38028
	5	0	4.44563	72.4796	31.9251	32.7678	6.48625
			0.491988	5.52406	2.73779	4.95805	0.957927
		0.2	4.55538	74.4197	32.7223	33.2772	6.62526
			0.49534	5.27264	2.58187	4.96763	0.952352
		0.5	4.65539	75.4929	33.1401	33.6882	6.70227
			0.512671	5.99007	2.5215	4.78061	1.02242
	7	0	4.28386	69.2474	30.3843	31.6271	6.22826
			0.514552	6.37202	2.96987	3.53246	0.808125
		0.2	4.48288	72.5895	31.9935	32.493	6.53964
			0.535677	6.06886	2.91051	3.74666	0.84786
		0.5	4.58089	74.5825	33.0206	33.3903	6.71502
			0.473955	5.60939	3.38115	3.70189	0.893314
			PMSE
Proportion of causal variants	c value	Proportion of negative effects	Common Region	Rare Region	Low Region	Mixture Region One	Mixture Region Two
0.01	3	0	5.26199	2.82236	5.60285	5.49191	5.89706
			0.40476	0.167266	0.299126	0.51364	0.466136
		0.2	5.25772	2.82135	5.65959	5.50045	5.92813
			0.411098	0.169677	0.318269	0.524167	0.458854
		0.5	5.30265	2.83141	5.64533	5.52008	5.9329
			0.414283	0.168081	0.319131	0.52735	0.467174
	5	0	9.44646	4.60693	10.1599	9.90461	10.724
			0.711736	0.280696	0.604042	0.843473	0.816194
		0.2	9.53992	4.67306	10.2814	9.99124	10.8591
			0.690019	0.300194	0.630398	0.870569	0.75358
		0.5	9.62401	4.6749	10.3507	9.97679	10.901
			0.707906	0.300052	0.621322	0.865246	0.80582
	7	0	17.61	8.07852	18.9714	18.5285	20.0879
			1.27426	0.506677	1.1953	1.44397	1.41698
		0.2	17.9682	8.26453	19.4643	18.9056	20.5675
			1.25007	0.511977	1.20578	1.48669	1.45847
		0.5	18.2817	8.36032	19.7242	19.0396	20.8502
			1.26958	0.52913	1.22935	1.54952	1.39203
0.02	3	0	10.1478	4.90258	10.9049	10.629	11.5073
			0.882382	0.361021	0.665479	1.16379	0.977047
		0.2	10.226	4.92943	10.9754	10.5887	11.605
			0.839692	0.347978	0.656886	1.15265	1.00951
		0.5	10.2575	4.97314	11.0105	10.6967	11.6388
			0.893841	0.345756	0.679588	1.15656	0.956652
	5	0	19.206	8.7239	20.6197	20.1319	21.8994
			1.45262	0.597023	1.2989	1.78028	1.68373
		0.2	19.4777	8.85055	20.9162	20.2757	22.1225
			1.54404	0.605057	1.28506	1.89535	1.679
		0.5	19.5311	8.88631	21.0769	20.3506	22.2594
			1.44756	0.62905	1.27918	1.92867	1.66791
	7	0	36.6946	16.2158	39.3828	38.8172	42.0409
			2.55186	1.10577	2.37334	3.13391	3.12969
		0.2	37.4298	16.5104	40.556	39.2809	43.0337
			2.75899	1.09897	2.54047	3.33613	3.03671
		0.5	37.9391	16.8058	41.0096	39.7073	43.3666
			2.75952	1.12808	2.61688	3.44142	3.08617
0.04	3	0	14.4347	6.71352	15.5351	15.0815	16.4292
			1.25943	0.519771	0.985209	1.62854	1.40039
		0.2	14.4716	6.77412	15.5706	15.1141	16.4587
			1.24963	0.525524	0.949232	1.76307	1.36794
		0.5	14.468	6.78728	15.662	15.2366	16.5459
			1.28172	0.525321	0.988511	1.65902	1.38074
	5	0	27.6778	12.3009	29.7796	28.8355	31.4807
			2.17514	0.897159	1.88284	2.55661	2.44476
		0.2	27.8563	12.4664	30.2009	29.2015	31.8873
			2.09214	0.863463	1.88583	2.82326	2.46662
		0.5	28.1926	12.5378	30.2561	29.3544	32.1138
			2.20397	0.894166	1.9439	2.77523	2.57974
	7	0	53.2236	23.1915	57.3354	55.9489	60.9369
			3.83074	1.52548	3.78398	4.4032	4.58364
		0.2	54.3333	23.7582	58.7935	57.1607	62.4433
			3.85215	1.65556	3.83927	4.68093	4.64419
		0.5	55.1426	24.1038	59.6852	57.6423	63.1888
			3.80493	1.6797	4.01132	4.84343	4.44373
