# Supplementary material for: Gene Region Association Analysis of Longitudinal Quantitative Traits Based on a Function-On-Function Regression Model
Source: Front Genet. 2022 Feb 21;13:781740. doi: 10.3389/fgene.2022.781740 (PMC8899465; doi:10.3389/fgene.2022.781740)
Supplement: Supplementary file 1 [file DataSheet1.ZIP › data in brief/S5/TypeOneErrorResults.xlsx]

## Sheet: TypeOneErrorResults
Significant level	Sample Size	Gene Region	Type one error of LFDA									Type one error of Smoothed FLM
			t=1	t=2	t=3	t=4	t=5	t=6	t=7	t=8	t=9	t=1	t=2	t=3	t=4	t=5	t=6	t=7	t=8	t=9
0.05	1000	Common	0.029	0.009	0.019	0.01	0.01	0.014	0.01	0.01	0.028	0.052	0.041	0.059	0.043	0.049	0.049	0.044	0.034	0.041
0.05	1000	Rare	0.01	0.005	0.005	0.008	0.005	0.004	0.005	0.008	0.01	0.041	0.054	0.051	0.051	0.056	0.052	0.056	0.047	0.048
0.05	1000	Low	0.018	0.007	0.008	0.002	0.009	0.005	0.009	0.006	0.021	0.034	0.048	0.047	0.044	0.045	0.044	0.061	0.055	0.042
0.05	1000	Mixture one	0.03	0.014	0.011	0.007	0.003	0.006	0.003	0.003	0.032	0.051	0.055	0.053	0.043	0.04	0.046	0.042	0.043	0.053
0.05	1000	Mixture two	0.032	0.01	0.011	0.013	0.011	0.016	0.009	0.017	0.036	0.048	0.033	0.049	0.043	0.053	0.06	0.058	0.055	0.052
0.05	1500	Common	0.036	0.009	0.01	0.011	0.008	0.011	0.015	0.009	0.033	0.062	0.048	0.057	0.049	0.044	0.043	0.057	0.05	0.049
0.05	1500	Rare	0.01	0.004	0.003	0.004	0.004	0.005	0.002	0.005	0.01	0.049	0.05	0.041	0.047	0.056	0.044	0.044	0.044	0.056
0.05	1500	Low	0.015	0.007	0.004	0.004	0.008	0.008	0.006	0.008	0.021	0.048	0.056	0.041	0.053	0.069	0.05	0.054	0.051	0.055
0.05	1500	Mixture one	0.034	0.013	0.012	0.005	0.009	0.007	0.008	0.009	0.039	0.057	0.055	0.058	0.061	0.056	0.039	0.05	0.045	0.064
0.05	1500	Mixture two	0.035	0.007	0.015	0.008	0.011	0.019	0.01	0.016	0.039	0.052	0.042	0.053	0.044	0.052	0.055	0.05	0.061	0.057
0.05	2000	Common	0.032	0.02	0.016	0.011	0.018	0.015	0.02	0.019	0.043	0.046	0.054	0.041	0.045	0.057	0.052	0.048	0.06	0.054
0.05	2000	Rare	0.019	0.003	0.007	0.004	0.008	0.007	0.011	0.011	0.017	0.048	0.047	0.054	0.045	0.057	0.062	0.045	0.048	0.055
0.05	2000	Low	0.016	0.015	0.01	0.007	0.006	0.006	0.008	0.008	0.023	0.043	0.051	0.052	0.039	0.055	0.055	0.038	0.039	0.044
0.05	2000	Mixture one	0.023	0.006	0.007	0.007	0.012	0.003	0.011	0.007	0.026	0.053	0.047	0.043	0.055	0.065	0.059	0.064	0.045	0.048
0.05	2000	Mixture two	0.036	0.014	0.016	0.018	0.014	0.017	0.017	0.018	0.036	0.052	0.054	0.058	0.048	0.049	0.048	0.047	0.059	0.05
0.01	1000	Common	0.006	0.004	0.002	0.003	0.003	0.006	0.001	0.001	0.003	0.014	0.01	0.018	0.012	0.013	0.013	0.006	0.007	0.005
0.01	1000	Rare	0.001	0.002	0.001	0	0.001	0.002	0.001	0.003	0.004	0.009	0.008	0.008	0.012	0.008	0.011	0.01	0.014	0.011
0.01	1000	Low	0.001	0.002	0.001	0	0.001	0	0	0.001	0	0.004	0.009	0.01	0.002	0.011	0.007	0.012	0.004	0.008
0.01	1000	Mixture one	0.008	0.001	0.002	0	0.001	0	0	0	0.006	0.016	0.017	0.01	0.011	0.007	0.01	0.003	0.004	0.013
0.01	1000	Mixture two	0.008	0.002	0.002	0.003	0.002	0.001	0	0.002	0.007	0.012	0.007	0.012	0.011	0.01	0.013	0.011	0.016	0.011
0.01	1500	Common	0.005	0.001	0.001	0.002	0.002	0.001	0.001	0	0.006	0.013	0.008	0.01	0.011	0.008	0.008	0.012	0.009	0.008
0.01	1500	Rare	0.001	0	0	0.001	0.001	0	0	0	0.002	0.009	0.009	0.005	0.014	0.014	0.009	0.005	0.011	0.014
0.01	1500	Low	0.004	0.002	0	0	0.002	0	0	0.003	0.003	0.007	0.01	0.005	0.01	0.009	0.01	0.015	0.012	0.008
0.01	1500	Mixture one	0.006	0.003	0.001	0	0.002	0	0.001	0.002	0.008	0.013	0.015	0.012	0.01	0.018	0.009	0.007	0.014	0.018
0.01	1500	Mixture two	0.006	0.001	0.002	0.002	0.003	0.003	0.003	0.001	0.007	0.01	0.005	0.014	0.008	0.014	0.013	0.007	0.009	0.009
0.01	2000	Common	0.009	0.002	0.004	0.001	0.002	0.003	0.004	0.001	0.007	0.011	0.013	0.012	0.005	0.011	0.011	0.018	0.013	0.011
0.01	2000	Rare	0.003	0	0	0	0.001	0	0.001	0.001	0.004	0.013	0.004	0.01	0.007	0.012	0.012	0.017	0.01	0.013
0.01	2000	Low	0.005	0.002	0	0	0.001	0.001	0.001	0	0.004	0.009	0.015	0.009	0.01	0.009	0.011	0.006	0.01	0.01
0.01	2000	Mixture one	0.003	0.001	0.001	0.001	0.003	0.001	0.002	0.002	0.005	0.007	0.005	0.008	0.013	0.018	0.003	0.012	0.012	0.013
0.01	2000	Mixture two	0.011	0.002	0.003	0.004	0.004	0.002	0.003	0.001	0.004	0.013	0.007	0.012	0.013	0.009	0.012	0.012	0.012	0.011
0.001	1000	Common	0	0.002	0	0	0	0	0	0	0	0.001	0.002	0.001	0.002	0.001	0.005	0.001	0.002	0.001
0.001	1000	Rare	0	0	0	0	0	0	0	0	0	0	0.002	0.001	0.002	0.001	0.002	0.001	0.004	0.002
0.001	1000	Low	0	0	0	0	0	0	0	0	0	0	0.001	0	0	0.003	0.001	0.001	0.001	0
0.001	1000	Mixture one	0	0	0	0	0	0	0	0	0.001	0.001	0.003	0.003	0	0.001	0	0	0	0.001
0.001	1000	Mixture two	0.001	0	0	0	0	0.001	0	0	0.001	0.001	0	0	0.001	0.001	0.001	0	0.001	0.001
0.001	1500	Common	0	0	0	0	0.001	0.001	0	0	0	0	0.001	0	0.002	0.001	0.001	0.001	0	0.001
0.001	1500	Rare	0	0	0	0	0	0	0	0	0	0	0	0.001	0.001	0.002	0.001	0	0	0.002
0.001	1500	Low	0	0	0	0	0	0	0	0	0.001	0.001	0.001	0	0.001	0.003	0	0.001	0.003	0.002
0.001	1500	Mixture one	0.001	0	0	0	0	0	0	0	0.002	0.001	0.001	0.001	0	0.002	0.001	0.001	0.001	0.002
0.001	1500	Mixture two	0	0	0	0	0.001	0	0	0	0	0	0	0	0	0.003	0.001	0.003	0	0.001
0.001	2000	Common	0.003	0	0	0	0	0.001	0.001	0	0	0.003	0.001	0	0.001	0.001	0.001	0.003	0	0
0.001	2000	Rare	0	0	0	0	0	0	0	0	0	0.002	0	0.002	0.001	0.002	0	0.002	0.002	0.001
0.001	2000	Low	0	0	0	0	0	0.001	0	0	0.001	0	0.002	0	0.001	0.001	0.002	0.002	0.001	0.002
0.001	2000	Mixture one	0	0	0	0	0	0	0	0	0	0	0	0.001	0	0.001	0.001	0	0.001	0
0.001	2000	Mixture two	0	0	0.002	0	0	0	0	0	0	0.001	0.001	0.003	0	0.003	0.002	0.002	0	0
0.0001	1000	Common	0	0	0	0	0	0	0	0	0	0	0.001	0	0	0	0	0	0	0
0.0001	1000	Rare	0	0	0	0	0	0	0	0	0	0	0	0	0	0	0.001	0	0	0
0.0001	1000	Low	0	0	0	0	0	0	0	0	0	0	0	0	0	0	0	0	0	0
0.0001	1000	Mixture one	0	0	0	0	0	0	0	0	0	0	0	0	0	0	0	0	0	0
0.0001	1000	Mixture two	0	0	0	0	0	0	0	0	0	0	0	0	0	0.001	0.001	0	0	0
0.0001	1500	Common	0	0	0	0	0	0	0	0	0	0	0	0	0	0.001	0.001	0	0	0
0.0001	1500	Rare	0	0	0	0	0	0	0	0	0	0	0	0	0	0	0	0	0	0
0.0001	1500	Low	0	0	0	0	0	0	0	0	0	0	0	0	0	0	0	0	0.002	0
0.0001	1500	Mixture one	0	0	0	0	0	0	0	0	0	0.001	0	0	0	0	0	0	0	0
0.0001	1500	Mixture two	0	0	0	0	0	0	0	0	0	0	0	0	0	0.001	0	0	0	0
0.0001	2000	Common	0	0	0	0	0	0	0	0	0	0	0	0	0	0	0.001	0.001	0	0
0.0001	2000	Rare	0	0	0	0	0	0	0	0	0	0	0	0	0	0	0	0	0	0
0.0001	2000	Low	0	0	0	0	0	0	0	0	0	0	0	0	0	0	0.001	0	0	0
0.0001	2000	Mixture one	0	0	0	0	0	0	0	0	0	0	0	0	0	0	0	0	0	0
0.0001	2000	Mixture two	0	0	0	0	0	0	0	0	0	0	0	0	0	0	0	0	0	0
1e-05	1000	Common	0	0	0	0	0	0	0	0	0	0	0	0	0	0	0	0	0	0
1e-05	1000	Rare	0	0	0	0	0	0	0	0	0	0	0	0	0	0	0	0	0	0
1e-05	1000	Low	0	0	0	0	0	0	0	0	0	0	0	0	0	0	0	0	0	0
1e-05	1000	Mixture one	0	0	0	0	0	0	0	0	0	0	0	0	0	0	0	0	0	0
1e-05	1000	Mixture two	0	0	0	0	0	0	0	0	0	0	0	0	0	0	0	0	0	0
1e-05	1500	Common	0	0	0	0	0	0	0	0	0	0	0	0	0	0	0	0	0	0
1e-05	1500	Rare	0	0	0	0	0	0	0	0	0	0	0	0	0	0	0	0	0	0
1e-05	1500	Low	0	0	0	0	0	0	0	0	0	0	0	0	0	0	0	0	0	0
1e-05	1500	Mixture one	0	0	0	0	0	0	0	0	0	0	0	0	0	0	0	0	0	0
1e-05	1500	Mixture two	0	0	0	0	0	0	0	0	0	0	0	0	0	0	0	0	0	0
1e-05	2000	Common	0	0	0	0	0	0	0	0	0	0	0	0	0	0	0	0	0	0
1e-05	2000	Rare	0	0	0	0	0	0	0	0	0	0	0	0	0	0	0	0	0	0
1e-05	2000	Low	0	0	0	0	0	0	0	0	0	0	0	0	0	0	0	0	0	0
1e-05	2000	Mixture one	0	0	0	0	0	0	0	0	0	0	0	0	0	0	0	0	0	0
1e-05	2000	Mixture two	0	0	0	0	0	0	0	0	0	0	0	0	0	0	0	0	0	0
1e-06	1000	Common	0	0	0	0	0	0	0	0	0	0	0	0	0	0	0	0	0	0
1e-06	1000	Rare	0	0	0	0	0	0	0	0	0	0	0	0	0	0	0	0	0	0
1e-06	1000	Low	0	0	0	0	0	0	0	0	0	0	0	0	0	0	0	0	0	0
1e-06	1000	Mixture one	0	0	0	0	0	0	0	0	0	0	0	0	0	0	0	0	0	0
1e-06	1000	Mixture two	0	0	0	0	0	0	0	0	0	0	0	0	0	0	0	0	0	0
1e-06	1500	Common	0	0	0	0	0	0	0	0	0	0	0	0	0	0	0	0	0	0
1e-06	1500	Rare	0	0	0	0	0	0	0	0	0	0	0	0	0	0	0	0	0	0
1e-06	1500	Low	0	0	0	0	0	0	0	0	0	0	0	0	0	0	0	0	0	0
1e-06	1500	Mixture one	0	0	0	0	0	0	0	0	0	0	0	0	0	0	0	0	0	0
1e-06	1500	Mixture two	0	0	0	0	0	0	0	0	0	0	0	0	0	0	0	0	0	0
1e-06	2000	Common	0	0	0	0	0	0	0	0	0	0	0	0	0	0	0	0	0	0
1e-06	2000	Rare	0	0	0	0	0	0	0	0	0	0	0	0	0	0	0	0	0	0
1e-06	2000	Low	0	0	0	0	0	0	0	0	0	0	0	0	0	0	0	0	0	0
1e-06	2000	Mixture one	0	0	0	0	0	0	0	0	0	0	0	0	0	0	0	0	0	0
1e-06	2000	Mixture two	0	0	0	0	0	0	0	0	0	0	0	0	0	0	0	0	0	0
