# Supplementary material for: Gene Region Association Analysis of Longitudinal Quantitative Traits Based on a Function-On-Function Regression Model
Source: Front Genet. 2022 Feb 21;13:781740. doi: 10.3389/fgene.2022.781740 (PMC8899465; doi:10.3389/fgene.2022.781740)
Supplement: Supplementary file 1 [file DataSheet1.ZIP › data in brief/S6/ISE0,ISE1,and PMSE of Sample 1000(Case2).xlsx]

## Sheet: Sheet1
			ISE0
Proportion of causal variants	c value	Proportion of negative effects	Common Region	Rare Region	Low Region	Mixture Region One	Mixture Region Two
0.01	3	0	0.00624061	0.0920335	0.0452269	0.0355032	0.0088085
			0.00843644	0.119976	0.0620804	0.0542087	0.0123719
		0.2	0.00660494	0.090131	0.0457103	0.0371927	0.00850491
			0.00874205	0.123674	0.064164	0.0543608	0.0117361
		0.5	0.00625116	0.0936409	0.0463683	0.035372	0.00890379
			0.00943979	0.127323	0.0660148	0.0471707	0.0129467
	5	0	0.0119144	0.161542	0.0880489	0.0686987	0.0157045
			0.0157474	0.231859	0.121113	0.0958682	0.0199274
		0.2	0.0118361	0.172316	0.0841704	0.0626022	0.0154896
			0.0164033	0.254518	0.11097	0.0858442	0.0206685
		0.5	0.0116276	0.179772	0.0869502	0.0699821	0.0168362
			0.0172239	0.241947	0.118427	0.0966681	0.0227967
	7	0	0.0231775	0.335713	0.165685	0.133526	0.0333924
			0.0315378	0.452918	0.215324	0.179378	0.0437336
		0.2	0.0247768	0.304697	0.172475	0.127722	0.0358411
			0.0338897	0.396299	0.242839	0.173661	0.0515451
		0.5	0.0244655	0.349428	0.160824	0.132877	0.0342403
			0.0337768	0.454725	0.219394	0.176028	0.0425218
0.02	3	0	0.0129002	0.164231	0.0959173	0.0771996	0.0197282
			0.0193787	0.219696	0.123695	0.109749	0.0272933
		0.2	0.0123771	0.189037	0.0860542	0.0663267	0.0187408
			0.0164675	0.266888	0.117819	0.0988904	0.0251886
		0.5	0.0118174	0.168028	0.0919625	0.0695604	0.0181894
			0.0166691	0.243276	0.120039	0.106571	0.0255067
	5	0	0.0244882	0.327619	0.165698	0.147091	0.0386251
			0.0334409	0.450194	0.223184	0.186188	0.0514727
		0.2	0.0252346	0.358688	0.198144	0.143439	0.0363829
			0.034631	0.493695	0.283516	0.186522	0.0526265
		0.5	0.0252354	0.341861	0.18247	0.137617	0.0358988
			0.0357413	0.459515	0.251937	0.188877	0.0480533
	7	0	0.052446	0.720278	0.370493	0.30049	0.0715758
			0.0714685	0.889591	0.463945	0.39056	0.0945335
		0.2	0.0480477	0.691962	0.371376	0.273839	0.0756076
			0.0671646	0.918949	0.48135	0.375413	0.104343
		0.5	0.048202	0.676535	0.381334	0.270861	0.0691872
			0.0681376	0.959883	0.49562	0.370065	0.098137
0.04	3	0	0.0183612	0.276732	0.138186	0.102676	0.0273898
			0.0249368	0.370181	0.189255	0.137326	0.0388199
		0.2	0.0172274	0.290298	0.130729	0.112149	0.0267927
			0.023739	0.39915	0.169615	0.160298	0.0379162
		0.5	0.0191855	0.255761	0.127645	0.105634	0.0266211
			0.025801	0.370047	0.184317	0.157592	0.0401606
	5	0	0.0378474	0.532159	0.272739	0.19613	0.0521758
			0.0498357	0.718429	0.366592	0.285607	0.0672502
		0.2	0.0342328	0.512411	0.254799	0.207448	0.0509938
			0.0487626	0.728107	0.341375	0.282975	0.072852
		0.5	0.0377959	0.55059	0.263155	0.210431	0.0507157
			0.0507201	0.752326	0.361132	0.321155	0.0664968
	7	0	0.0758424	0.952861	0.556682	0.451537	0.103548
			0.0949606	1.2429	0.72422	0.596507	0.132281
		0.2	0.0766507	1.02793	0.484014	0.43569	0.113217
			0.100124	1.35299	0.608697	0.57479	0.166345
		0.5	0.0668557	1.07752	0.529545	0.387784	0.0947553
			0.093049	1.54664	0.720445	0.555808	0.138621
			ISE1
Proportion of causal variants	c value	Proportion of negative effects	Common Region	Rare Region	Low Region	Mixture Region One	Mixture Region Two
0.01	3	0	0.888398	14.0999	6.11722	6.4292	1.32043
			0.12007	1.00954	0.37183	1.40527	0.218695
		0.2	0.896912	14.2212	6.17464	6.46667	1.34614
			0.116055	1.07604	0.367984	1.42465	0.237084
		0.5	0.902886	14.3558	6.1889	6.51474	1.3588
			0.120374	1.07276	0.36248	1.37377	0.244928
	5	0	0.834479	13.262	5.76341	6.05622	1.2589
			0.08421	0.924398	0.365324	0.927406	0.160719
		0.2	0.845393	13.5607	5.87525	6.11928	1.28434
			0.0894963	1.02184	0.34202	0.930228	0.170472
		0.5	0.859729	13.6419	5.91799	6.17002	1.30001
			0.0877101	0.888726	0.335576	0.944955	0.170617
	7	0	0.794898	12.7189	5.52691	5.81265	1.20094
			0.0745706	0.878027	0.407871	0.668915	0.128586
		0.2	0.830728	13.1827	5.74491	5.95002	1.25283
			0.0728723	0.91183	0.408941	0.665527	0.118337
		0.5	0.851667	13.4287	5.85099	6.14354	1.27897
			0.0804272	0.949137	0.400584	0.728955	0.129718
0.02	3	0	1.89583	30.2372	13.1799	13.721	2.8631
			0.246449	2.27693	0.914689	2.95048	0.519368
		0.2	1.92262	30.4686	13.2648	13.9156	2.89617
			0.256786	2.13124	0.810938	2.87535	0.5199
		0.5	1.94663	30.6577	13.3084	14.1712	2.90257
			0.244575	1.9868	0.762296	2.93556	0.523956
	5	0	1.78753	28.3477	12.3497	12.8753	2.71307
			0.18402	1.61188	0.768766	2.04454	0.362766
		0.2	1.83749	29.0518	12.6066	13.2359	2.72418
			0.199781	1.97208	0.877491	2.01436	0.34615
		0.5	1.84173	29.2962	12.7152	13.3119	2.76827
			0.187818	1.84738	0.701263	2.04463	0.36549
	7	0	1.71929	27.3779	11.8651	12.5865	2.57328
			0.175745	1.90347	0.832343	1.45597	0.275462
		0.2	1.77907	28.3032	12.3098	12.8481	2.6936
			0.163187	1.93742	0.811078	1.42757	0.296886
		0.5	1.82687	28.8793	12.5827	13.0178	2.73993
			0.189457	2.07262	0.987012	1.3948	0.281821
0.04	3	0	2.78465	44.2622	19.205	19.9574	4.18266
			0.371933	3.19556	1.13825	4.21296	0.738517
		0.2	2.8107	44.7822	19.362	20.0914	4.20658
			0.36971	3.1235	1.18409	4.08544	0.739341
		0.5	2.8078	44.8824	19.5017	20.5882	4.24937
			0.376434	3.03269	1.0677	4.33597	0.731911
	5	0	2.60503	41.6694	18.0433	19.0544	3.94264
			0.256156	2.64559	1.0353	2.85895	0.487863
		0.2	2.65709	42.2413	18.3968	19.1334	4.00713
			0.262139	2.5769	0.985293	2.79638	0.511386
		0.5	2.70947	42.7543	18.5922	19.1928	4.04609
			0.284573	2.76547	1.07019	2.93429	0.514994
	7	0	2.5088	39.7276	17.3357	18.3389	3.78498
			0.247886	2.55145	1.24851	2.16997	0.39299
		0.2	2.61513	41.3666	18.0114	19.0435	3.90969
			0.268025	2.87759	1.27422	2.18509	0.391144
		0.5	2.66777	42.1804	18.3826	19.0925	3.98379
			0.238971	3.15638	1.15723	2.18896	0.406703
			PMSE
Proportion of causal variants	c value	Proportion of negative effects	Common Region	Rare Region	Low Region	Mixture Region One	Mixture Region Two
0.01	3	0	3.47051	2.05137	3.67263	3.55829	3.87515
			0.252399	0.117349	0.200404	0.33803	0.274674
		0.2	3.48584	2.05169	3.66383	3.55843	3.88547
			0.256804	0.12414	0.20386	0.335559	0.286651
		0.5	3.4748	2.04953	3.65551	3.56241	3.88423
			0.249849	0.118874	0.207272	0.334225	0.279326
	5	0	5.93552	3.135	6.34432	6.17322	6.73444
			0.440682	0.195159	0.386629	0.527811	0.465781
		0.2	5.92622	3.12049	6.34721	6.13605	6.76792
			0.427415	0.198894	0.401254	0.551746	0.4898
		0.5	5.98325	3.10536	6.32472	6.14586	6.78795
			0.430679	0.196777	0.40732	0.552027	0.465861
	7	0	10.7336	5.30681	11.714	11.4015	12.4281
			0.750931	0.349404	0.76167	0.924336	0.916754
		0.2	10.8707	5.26537	11.6783	11.3809	12.5491
			0.785122	0.362226	0.753107	0.979357	0.901867
		0.5	10.9678	5.2546	11.7029	11.2823	12.6086
			0.774534	0.351437	0.779892	0.978781	0.903684
0.02	3	0	6.30233	3.28085	6.73371	6.56253	7.18407
			0.504969	0.248624	0.434748	0.694199	0.58542
		0.2	6.33391	3.26619	6.73973	6.48749	7.20318
			0.543041	0.23505	0.440713	0.706851	0.587619
		0.5	6.344	3.25755	6.72226	6.46114	7.1962
			0.485679	0.241561	0.437169	0.732399	0.592138
	5	0	11.5871	5.6091	12.4601	12.151	13.3934
			0.88088	0.413697	0.790885	1.17419	1.06305
		0.2	11.6602	5.56828	12.5176	12.0898	13.4048
			0.843856	0.413642	0.863134	1.15732	1.03756
		0.5	11.7007	5.53401	12.4423	11.9924	13.3823
			0.903663	0.419031	0.825523	1.21992	1.02768
	7	0	22.0954	10.2326	24.1094	23.2735	25.5853
			1.61508	0.745047	1.59174	1.90931	1.8891
		0.2	22.2452	10.1598	23.9935	23.2056	25.7346
			1.63553	0.761701	1.6097	2.08591	2.01025
		0.5	22.3516	10.1069	23.9479	22.9799	25.8683
			1.64664	0.749022	1.61637	2.00368	1.89038
0.04	3	0	8.7735	4.32549	9.38096	9.10474	10.0738
			0.752778	0.368227	0.560508	1.0252	0.852888
		0.2	8.80291	4.30606	9.39419	9.10812	10.0676
			0.727626	0.338722	0.630128	0.978139	0.831044
		0.5	8.81095	4.31228	9.34389	9.06572	10.1208
			0.753682	0.34923	0.618437	1.04752	0.842043
	5	0	16.538	7.68659	17.8538	17.2138	19.1464
			1.28091	0.588853	1.21504	1.65673	1.54321
		0.2	16.5931	7.67773	17.7279	17.172	19.1721
			1.26731	0.610767	1.25251	1.71489	1.49314
		0.5	16.6479	7.67666	17.7777	17.2507	19.1269
			1.29234	0.611657	1.2736	1.75167	1.52041
	7	0	31.8828	14.5094	34.6835	33.6877	36.9304
			2.35941	1.06136	2.32114	2.87496	2.85513
		0.2	32.2096	14.4206	34.5603	33.1786	37.2662
			2.43341	1.04475	2.32406	2.82324	2.74358
		0.5	32.3766	14.2588	34.4897	33.1521	37.3727
			2.34405	1.05803	2.31659	3.0359	2.76764
