# Supplementary material for: Gene Region Association Analysis of Longitudinal Quantitative Traits Based on a Function-On-Function Regression Model
Source: Front Genet. 2022 Feb 21;13:781740. doi: 10.3389/fgene.2022.781740 (PMC8899465; doi:10.3389/fgene.2022.781740)
Supplement: Supplementary file 1 [file DataSheet1.ZIP › data in brief/S6/ISE0,ISE1,and PMSE of Sample 1500(Case2).xlsx]

## Sheet: Sheet1
			ISE0
Proportion of causal variants	c value	Proportion of negative effects	Common Region	Rare Region	Low Region	Mixture Region One	Mixture Region Two
0.01	3	0	0.00566429	0.088183	0.0394863	0.0265809	0.00755877
			0.00741741	0.123913	0.0559977	0.0366759	0.00968537
		0.2	0.00582741	0.0908402	0.041117	0.0265948	0.00798672
			0.00757077	0.124608	0.0499215	0.033909	0.0116009
		0.5	0.00553365	0.0891803	0.0384453	0.0296592	0.00789359
			0.00713783	0.118123	0.0540043	0.0413901	0.0104465
	5	0	0.0109412	0.181058	0.0774897	0.0536732	0.0151608
			0.0141834	0.253058	0.100274	0.076295	0.0203507
		0.2	0.011305	0.164191	0.0735792	0.050428	0.0145394
			0.0149783	0.225615	0.0977057	0.0702365	0.0193021
		0.5	0.0116551	0.171984	0.0845582	0.0551547	0.0148703
			0.0163322	0.245628	0.111941	0.0798311	0.0208952
	7	0	0.0232057	0.334073	0.148544	0.107614	0.0313762
			0.0317817	0.436634	0.199612	0.141478	0.0436483
		0.2	0.0226056	0.339041	0.156437	0.106069	0.0290534
			0.0323423	0.447178	0.211725	0.148911	0.0395706
		0.5	0.0231345	0.351501	0.152741	0.116415	0.0293517
			0.0312684	0.481215	0.215648	0.164024	0.0413239
0.02	3	0	0.011607	0.181502	0.0796342	0.0609053	0.0152117
			0.0158414	0.249167	0.11068	0.0862139	0.0208137
		0.2	0.0127054	0.1771	0.0839112	0.0583366	0.0152808
			0.0175036	0.238955	0.11825	0.077239	0.0196601
		0.5	0.0116794	0.182079	0.0837274	0.0638273	0.0165601
			0.01572	0.238633	0.112722	0.0913532	0.0229839
	5	0	0.0241134	0.34384	0.17372	0.117407	0.0301521
			0.031557	0.449553	0.231336	0.154965	0.0408913
		0.2	0.0234521	0.323229	0.159985	0.123495	0.0336457
			0.0310691	0.415745	0.209522	0.190988	0.0460212
		0.5	0.0228894	0.380853	0.176279	0.118582	0.0313946
			0.0307962	0.536714	0.255385	0.161056	0.0418426
	7	0	0.0454455	0.716491	0.340979	0.232453	0.0639321
			0.0639582	0.868582	0.441954	0.358658	0.091632
		0.2	0.0482917	0.655445	0.342527	0.242184	0.0610817
			0.0691336	0.928571	0.484265	0.345616	0.0804125
		0.5	0.050605	0.757355	0.34443	0.244667	0.0569075
			0.0693296	1.08227	0.472884	0.31728	0.0797343
0.04	3	0	0.0170361	0.267492	0.123701	0.0885654	0.0244407
			0.0231061	0.349062	0.16945	0.123141	0.0325962
		0.2	0.0177257	0.268552	0.128461	0.0814126	0.0239161
			0.0243213	0.380086	0.173803	0.132974	0.034239
		0.5	0.0180882	0.26084	0.127211	0.0793413	0.0223808
			0.024319	0.37367	0.174766	0.115965	0.0310885
	5	0	0.0356028	0.524971	0.227541	0.168727	0.0447854
			0.0476299	0.666724	0.302639	0.23723	0.0588969
		0.2	0.0380146	0.500316	0.228949	0.174136	0.0451061
			0.0528032	0.660178	0.297746	0.238938	0.0610804
		0.5	0.036346	0.575888	0.23673	0.17205	0.0434294
			0.0498206	0.820986	0.319684	0.229962	0.0579554
	7	0	0.0710478	1.06391	0.503313	0.355022	0.0983535
			0.0911537	1.42661	0.617151	0.475094	0.130413
		0.2	0.0705433	1.06544	0.511308	0.342409	0.0856023
			0.100906	1.44729	0.683481	0.469968	0.11786
		0.5	0.0719271	1.11703	0.485813	0.330541	0.096314
			0.0988914	1.58639	0.638742	0.441964	0.143852
			ISE1
Proportion of causal variants	c value	Proportion of negative effects	Common Region	Rare Region	Low Region	Mixture Region One	Mixture Region Two
0.01	3	0	0.886877	14.2541	6.08384	6.11555	1.3232
			0.119821	0.97537	0.395634	1.25025	0.231991
		0.2	0.889532	14.3939	6.14185	6.14186	1.33457
			0.117487	0.971581	0.396669	1.2573	0.240494
		0.5	0.888968	14.474	6.17199	6.10226	1.35948
			0.108403	0.994393	0.4162	1.24562	0.248461
	5	0	0.826	13.4493	5.71389	5.69816	1.26531
			0.0799127	0.907356	0.309017	0.834151	0.174877
		0.2	0.841399	13.6917	5.82553	5.80981	1.2867
			0.0941622	0.835887	0.356026	0.856757	0.167638
		0.5	0.854398	13.8526	5.91298	5.83381	1.29442
			0.0833189	0.926764	0.394218	0.848477	0.16617
	7	0	0.791928	12.9211	5.4764	5.5187	1.20453
			0.0704825	0.895956	0.382529	0.612124	0.128661
		0.2	0.826213	13.3879	5.70564	5.66972	1.25012
			0.0800076	0.95224	0.425471	0.598357	0.125916
		0.5	0.844614	13.6302	5.82434	5.75043	1.28137
			0.0712749	0.880621	0.427335	0.617447	0.133538
0.02	3	0	1.89029	30.6833	13.0583	13.0608	2.8739
			0.254049	2.21334	0.803708	2.65682	0.521436
		0.2	1.90929	31.1337	13.1277	13.2525	2.89917
			0.240253	2.2478	0.819849	2.55223	0.555339
		0.5	1.92167	31.1179	13.2106	13.1444	2.89468
			0.247721	2.10204	0.755668	2.70205	0.511329
	5	0	1.77102	28.7264	12.2588	12.307	2.71123
			0.18512	1.57172	0.794708	1.80331	0.349008
		0.2	1.80983	29.3266	12.5126	12.4951	2.73746
			0.186217	1.6684	0.823068	1.80391	0.368785
		0.5	1.84005	29.7708	12.6443	12.547	2.78034
			0.183775	1.90667	0.723497	1.75559	0.359008
	7	0	1.69377	27.6536	11.7354	11.856	2.58445
			0.149376	1.66922	0.864922	1.28581	0.266481
		0.2	1.76414	28.6367	12.2083	12.1509	2.69128
			0.162183	1.79117	0.870277	1.29465	0.281227
		0.5	1.81551	29.2913	12.5322	12.391	2.73182
			0.187613	1.9093	0.954348	1.29333	0.281752
0.04	3	0	2.73607	44.7242	19.0927	19.0821	4.18929
			0.344773	3.00202	1.13104	3.79799	0.751173
		0.2	2.79072	45.2912	19.2682	19.2888	4.25581
			0.357412	3.0308	1.17131	3.88305	0.802942
		0.5	2.78584	45.4702	19.4018	19.5357	4.25124
			0.369505	2.83751	1.39787	3.83139	0.752708
	5	0	2.59523	42.1382	17.8953	18.0539	3.96311
			0.273657	2.57792	1.15191	2.63002	0.534142
		0.2	2.66236	42.7738	18.2343	18.3167	4.01712
			0.265357	2.6148	1.10079	2.59948	0.517221
		0.5	2.67725	43.2465	18.4341	18.3653	4.0654
			0.27733	2.67556	1.08731	2.58728	0.524791
	7	0	2.47418	40.4063	17.2625	17.2721	3.78269
			0.231849	2.62694	1.37942	1.88683	0.40234
		0.2	2.59534	41.861	17.825	17.8797	3.93011
			0.266815	2.77752	1.28414	1.90742	0.404766
		0.5	2.6508	42.8611	18.2097	18.0331	4.02338
			0.253339	3.04352	1.17949	1.91272	0.414659
			PMSE
Proportion of causal variants	c value	Proportion of negative effects	Common Region	Rare Region	Low Region	Mixture Region One	Mixture Region Two
0.01	3	0	3.48453	2.03979	3.70341	3.62611	3.86882
			0.232878	0.106893	0.200619	0.31588	0.245611
		0.2	3.48517	2.03625	3.69494	3.62774	3.88164
			0.239124	0.114869	0.191342	0.315537	0.264234
		0.5	3.48047	2.03453	3.69837	3.62737	3.9002
			0.23217	0.10715	0.189718	0.317628	0.262208
	5	0	5.93168	3.07874	6.40511	6.24964	6.76253
			0.415444	0.180631	0.371489	0.492795	0.443942
		0.2	5.94143	3.08072	6.40743	6.2416	6.79158
			0.393568	0.181627	0.358923	0.520325	0.468962
		0.5	5.989	3.06187	6.3909	6.26769	6.7959
			0.401935	0.180285	0.353872	0.54564	0.441444
	7	0	10.7937	5.18299	11.8144	11.5785	12.4595
			0.749194	0.306962	0.702716	0.895754	0.836787
		0.2	10.8747	5.16506	11.8017	11.5051	12.5515
			0.695958	0.32575	0.74152	0.857105	0.823769
		0.5	10.953	5.14041	11.8255	11.53	12.6581
			0.708549	0.33031	0.7407	0.899463	0.852208
0.02	3	0	6.30147	3.22272	6.78523	6.64393	7.21278
			0.471473	0.230274	0.41117	0.649913	0.530124
		0.2	6.32671	3.21252	6.77778	6.62269	7.21971
			0.475984	0.225109	0.401463	0.658136	0.551976
		0.5	6.34758	3.2224	6.80984	6.65477	7.24961
			0.522408	0.216064	0.404054	0.662912	0.561485
	5	0	11.5487	5.48658	12.6106	12.3328	13.3434
			0.852183	0.374702	0.768374	1.10063	0.998737
		0.2	11.6258	5.45633	12.5754	12.2658	13.4164
			0.85077	0.351179	0.733352	1.08286	1.00095
		0.5	11.702	5.44368	12.5753	12.2764	13.4944
			0.848366	0.394892	0.775218	1.07912	0.949966
	7	0	21.9684	10.0178	24.133	23.6555	25.5693
			1.57161	0.684082	1.44565	1.83615	1.77361
		0.2	22.2658	9.91189	24.2589	23.7051	25.8664
			1.56601	0.68078	1.5698	1.88941	1.79594
		0.5	22.3343	9.95371	24.2514	23.6322	25.9701
			1.57407	0.680679	1.49188	1.95785	1.77695
0.04	3	0	8.72395	4.26724	9.47744	9.24475	10.0873
			0.712323	0.31886	0.584838	0.935196	0.794
		0.2	8.78492	4.24903	9.47921	9.21853	10.156
			0.710778	0.306291	0.577088	0.96339	0.779463
		0.5	8.79958	4.2358	9.44101	9.18043	10.1038
			0.704168	0.312055	0.575056	0.954247	0.782361
	5	0	16.484	7.53619	17.9296	17.5382	19.0945
			1.32576	0.549926	1.08592	1.52347	1.41895
		0.2	16.6427	7.51714	17.8931	17.4285	19.2779
			1.23253	0.53295	1.13193	1.6376	1.40767
		0.5	16.6528	7.52048	17.9913	17.4272	19.2381
			1.25145	0.530744	1.12503	1.58455	1.40076
	7	0	31.609	14.1841	35.092	34.1638	36.8952
			2.25283	0.974337	2.18601	2.59555	2.62581
		0.2	32.101	14.123	34.8416	33.989	37.4172
			2.22876	0.957031	2.22539	2.75047	2.65226
		0.5	32.386	14.024	34.9057	33.8817	37.5487
			2.25804	0.979879	2.29544	2.74947	2.63841
