# Supplementary material for: Gene Region Association Analysis of Longitudinal Quantitative Traits Based on a Function-On-Function Regression Model
Source: Front Genet. 2022 Feb 21;13:781740. doi: 10.3389/fgene.2022.781740 (PMC8899465; doi:10.3389/fgene.2022.781740)
Supplement: Supplementary file 1 [file DataSheet1.ZIP › data in brief/S6/ISE0,ISE1,and PMSE of Sample 2000(Case2).xlsx]

## Sheet: Sheet1
			ISE0
Proportion of causal variants	c value	Proportion of negative effects	Common Region	Rare Region	Low Region	Mixture Region One	Mixture Region Two
0.01	3	0	0.00598761	0.091419	0.0412603	0.0290772	0.00724208
			0.00809999	0.128866	0.0564221	0.0389002	0.00949571
		0.2	0.00550367	0.0919236	0.0397865	0.0273922	0.00728722
			0.00771453	0.116106	0.0565407	0.0388957	0.0102142
		0.5	0.00622701	0.0894007	0.0411664	0.0268648	0.00747955
			0.00876847	0.120204	0.0525038	0.0371364	0.00988977
	5	0	0.0110392	0.172989	0.0774445	0.0512796	0.0150498
			0.0138674	0.239733	0.107133	0.0719216	0.0201907
		0.2	0.0113819	0.167519	0.0809522	0.0532981	0.0149905
			0.0164409	0.221249	0.119175	0.0717813	0.0217812
		0.5	0.0118908	0.176823	0.0823797	0.0549601	0.0146586
			0.0161505	0.238804	0.119712	0.0770652	0.0211471
	7	0	0.0214449	0.336083	0.163868	0.103538	0.0295547
			0.0289705	0.444456	0.220704	0.142414	0.0376028
		0.2	0.0253614	0.323625	0.166888	0.110871	0.0295952
			0.0347281	0.442393	0.240877	0.159747	0.0388796
		0.5	0.0245236	0.34513	0.166715	0.108827	0.029463
			0.0324714	0.495686	0.242255	0.149927	0.0405169
0.02	3	0	0.0127074	0.189554	0.0867457	0.0533996	0.0163564
			0.018767	0.246284	0.110498	0.0744697	0.0219944
		0.2	0.0126402	0.193837	0.0876353	0.0526928	0.0161007
			0.0177052	0.269269	0.120717	0.0740249	0.0215429
		0.5	0.0127198	0.204192	0.0872143	0.0586616	0.0167635
			0.0179259	0.298328	0.113669	0.0822556	0.0229565
	5	0	0.0268317	0.356091	0.177289	0.118516	0.0321043
			0.0365121	0.461565	0.239093	0.161391	0.0433686
		0.2	0.0246101	0.378873	0.182172	0.115182	0.0313751
			0.032386	0.515996	0.271214	0.156381	0.0430195
		0.5	0.0256324	0.372533	0.171025	0.121433	0.0287608
			0.036223	0.492001	0.221757	0.166221	0.0407841
	7	0	0.0503972	0.723104	0.330871	0.230668	0.0638307
			0.062855	0.89477	0.460251	0.308599	0.0875947
		0.2	0.0508258	0.701218	0.349734	0.234675	0.0633292
			0.0710924	0.933044	0.4724	0.324789	0.08994
		0.5	0.0531454	0.770998	0.335201	0.239415	0.0585985
			0.073544	1.03553	0.459526	0.327394	0.080827
0.04	3	0	0.0189939	0.260573	0.124997	0.0811283	0.0220062
			0.0285162	0.346799	0.168657	0.118437	0.0300917
		0.2	0.0187878	0.260462	0.118517	0.0886413	0.0212787
			0.0246706	0.345976	0.154889	0.128694	0.0274043
		0.5	0.0175831	0.288736	0.127239	0.077418	0.0218369
			0.0240304	0.441967	0.184909	0.104857	0.0297255
	5	0	0.0395754	0.546473	0.255589	0.16455	0.0415865
			0.0582559	0.771883	0.342206	0.214353	0.0531484
		0.2	0.0365744	0.525646	0.264544	0.167618	0.0438832
			0.0528994	0.678468	0.365178	0.237718	0.0605513
		0.5	0.0356426	0.534758	0.249037	0.160046	0.0454564
			0.0473255	0.757468	0.342836	0.216758	0.0634593
	7	0	0.0743449	1.01997	0.4863	0.3295	0.0939478
			0.100123	1.31041	0.63305	0.450336	0.123294
		0.2	0.0750494	1.04951	0.521437	0.332373	0.0967818
			0.103666	1.39738	0.674548	0.427843	0.121216
		0.5	0.0705458	0.989522	0.512301	0.324602	0.0846701
			0.0983214	1.39719	0.754654	0.462386	0.115858
			ISE1
Proportion of causal variants	c value	Proportion of negative effects	Common Region	Rare Region	Low Region	Mixture Region One	Mixture Region Two
0.01	3	0	0.877596	13.9476	6.19396	6.51597	1.31223
			0.106554	0.906377	0.391786	1.37239	0.264384
		0.2	0.87995	14.0676	6.25683	6.58913	1.32027
			0.10863	1.0152	0.367353	1.41225	0.247631
		0.5	0.884199	14.1642	6.31117	6.52162	1.35146
			0.113759	0.922814	0.397887	1.33227	0.310249
	5	0	0.813889	13.1394	5.8297	6.09472	1.23308
			0.0801499	0.884902	0.347351	0.893161	0.197013
		0.2	0.834229	13.3402	5.94758	6.26473	1.26427
			0.0785766	0.788027	0.336351	0.926516	0.202872
		0.5	0.844387	13.5271	5.99907	6.27915	1.27668
			0.0844127	0.922981	0.373107	0.929505	0.194737
	7	0	0.776619	12.5628	5.57998	5.87284	1.17948
			0.064456	0.782913	0.408823	0.625288	0.145532
		0.2	0.813763	13.0544	5.81132	6.09356	1.23215
			0.0745055	0.788256	0.438117	0.670837	0.157057
		0.5	0.833265	13.2969	5.95156	6.16525	1.25856
			0.0707476	0.81548	0.464424	0.652823	0.159413
0.02	3	0	1.86367	29.9773	13.3319	13.8779	2.85619
			0.233065	1.97372	0.809691	2.79407	0.62568
		0.2	1.89154	30.2202	13.4406	13.9887	2.89167
			0.244262	1.9539	0.746612	2.99331	0.688051
		0.5	1.89502	30.472	13.5604	14.0268	2.87252
			0.243745	2.13414	0.864639	2.90765	0.609127
	5	0	1.75561	28.2006	12.5596	13.0972	2.65131
			0.168484	1.61951	0.830287	1.93337	0.429909
		0.2	1.77615	28.7033	12.7711	13.2935	2.71232
			0.175459	1.70134	0.842148	1.99315	0.398834
		0.5	1.80463	28.9937	12.901	13.3637	2.73492
			0.184494	1.79251	0.765485	1.97281	0.430168
	7	0	1.67527	27.0377	12.0034	12.6798	2.53018
			0.148559	1.81703	0.977433	1.44523	0.316032
		0.2	1.7447	28.0088	12.5218	13.0159	2.64092
			0.155137	1.84281	0.933754	1.42284	0.324891
		0.5	1.79322	28.664	12.7281	13.297	2.69216
			0.166544	1.92964	0.865192	1.43477	0.316536
0.04	3	0	2.7269	43.8565	19.5077	20.4334	4.12339
			0.342551	2.9445	1.19756	4.17673	0.816198
		0.2	2.75869	44.1447	19.7025	20.3221	4.21445
			0.350154	2.81502	1.18689	4.25954	0.852912
		0.5	2.77511	44.3457	19.7573	20.3196	4.22415
			0.344286	2.86741	1.20983	4.16479	0.972938
	5	0	2.57628	41.1458	18.2577	19.2104	3.86461
			0.259548	2.49869	1.04483	2.78465	0.609684
		0.2	2.60809	41.9908	18.6453	19.5182	3.9377
			0.250607	2.61739	1.09142	2.89317	0.584129
		0.5	2.64823	42.2466	18.8451	19.7669	3.98918
			0.253533	2.67355	1.19867	2.84671	0.583715
	7	0	2.44613	39.5257	17.5368	18.4574	3.70631
			0.221937	2.90626	1.28404	2.12932	0.493555
		0.2	2.56501	40.9667	18.2406	19.0754	3.87066
			0.263145	2.96817	1.18055	2.04729	0.471745
		0.5	2.61463	41.6936	18.6478	19.3327	3.94282
			0.220751	2.63798	1.32198	2.09154	0.481036
			PMSE
Proportion of causal variants	c value	Proportion of negative effects	Common Region	Rare Region	Low Region	Mixture Region One	Mixture Region Two
0.01	3	0	3.47564	2.06869	3.6606	3.54789	3.85489
			0.220646	0.0996473	0.18716	0.329606	0.259133
		0.2	3.47999	2.06555	3.66218	3.52256	3.87041
			0.226074	0.101183	0.188128	0.318416	0.247114
		0.5	3.47111	2.06583	3.66632	3.53823	3.87774
			0.225973	0.102456	0.175878	0.305159	0.26171
	5	0	5.88222	3.1385	6.30847	6.09813	6.69632
			0.398317	0.171464	0.32973	0.499301	0.461762
		0.2	5.95053	3.14271	6.31159	6.06937	6.75813
			0.400334	0.168784	0.342068	0.518359	0.441128
		0.5	5.95067	3.12483	6.33297	6.06081	6.73855
			0.410564	0.176773	0.344939	0.519535	0.443101
	7	0	10.7272	5.3203	11.5563	11.1894	12.2526
			0.744435	0.301941	0.637	0.878537	0.819915
		0.2	10.8455	5.29454	11.6588	11.1176	12.4168
			0.70088	0.321943	0.678745	0.863758	0.785881
		0.5	10.966	5.25607	11.6769	11.151	12.5116
			0.716125	0.307867	0.683686	0.917061	0.810777
0.02	3	0	6.27486	3.29188	6.69737	6.46098	7.14607
			0.467331	0.202828	0.369683	0.657743	0.561477
		0.2	6.31899	3.29228	6.68815	6.46145	7.14575
			0.470573	0.208209	0.392967	0.701829	0.570102
		0.5	6.3203	3.28801	6.69598	6.44559	7.17875
			0.48035	0.20905	0.386215	0.669824	0.534672
	5	0	11.5614	5.59368	12.4381	11.9045	13.2461
			0.84355	0.326048	0.747142	1.04515	0.962604
		0.2	11.5939	5.58543	12.4446	11.9041	13.3384
			0.813712	0.369314	0.748961	1.02952	0.943663
		0.5	11.6374	5.59177	12.3833	11.8645	13.3871
			0.810852	0.357497	0.754405	1.08472	0.98495
	7	0	21.8111	10.283	23.7863	22.765	25.2187
			1.52698	0.63792	1.34338	1.77797	1.6774
		0.2	22.0844	10.1961	23.7563	22.861	25.6475
			1.50644	0.6594	1.41209	1.87448	1.78784
		0.5	22.4173	10.161	23.7872	22.7724	25.6965
			1.60674	0.643924	1.43602	1.94642	1.72173
0.04	3	0	8.74542	4.35421	9.33986	8.9698	9.98441
			0.703295	0.293204	0.540467	0.948743	0.80402
		0.2	8.75419	4.34666	9.33433	9.02151	10.0447
			0.697808	0.296165	0.56523	0.984197	0.795616
		0.5	8.80156	4.3552	9.37389	9.00299	10.0325
			0.716058	0.299108	0.543161	0.974935	0.791231
	5	0	16.4787	7.74432	17.6994	16.9589	18.847
			1.22289	0.497069	1.08371	1.50389	1.3717
		0.2	16.5461	7.71866	17.7055	16.951	19.0085
			1.23754	0.50333	1.02733	1.59468	1.46971
		0.5	16.6179	7.72281	17.731	16.9136	19.0316
			1.22483	0.529984	1.06891	1.63179	1.36465
	7	0	31.4985	14.5824	34.3146	32.9884	36.2726
			2.13214	0.927916	2.04309	2.56817	2.62395
		0.2	32.0547	14.5207	34.2235	32.853	36.8752
			2.21961	0.943476	1.99883	2.6963	2.53165
		0.5	32.1499	14.3928	34.5049	32.8347	37.0955
			2.22199	0.961423	2.14318	2.83448	2.53345
