# Supplementary material for: Gene Region Association Analysis of Longitudinal Quantitative Traits Based on a Function-On-Function Regression Model
Source: Front Genet. 2022 Feb 21;13:781740. doi: 10.3389/fgene.2022.781740 (PMC8899465; doi:10.3389/fgene.2022.781740)
Supplement: Supplementary file 1 [file DataSheet1.ZIP › data in brief/S6/Power of Sample 2000(Case2).xlsx]

## Sheet: Power of LFDAT and Smoothed FLM
	Power	alpha	Effect	Genomic_Region	Associated_SNP	Time	Negative	Method
1	1	0.05	3	Common Region	10	1	0	LFDA
2	1	0.05	3	Common Region	10	2	0	LFDA
3	0	0.05	3	Common Region	10	3	0	LFDA
4	1	0.05	3	Common Region	10	4	0	LFDA
5	1	0.05	3	Common Region	10	5	0	LFDA
6	1	0.05	3	Common Region	10	6	0	LFDA
7	0	0.05	3	Common Region	10	7	0	LFDA
8	1	0.05	3	Common Region	10	8	0	LFDA
9	1	0.05	3	Common Region	10	9	0	LFDA
10	1	0.05	3	Common Region	10	1	0	Smooth_FLM
11	1	0.05	3	Common Region	10	2	0	Smooth_FLM
12	0.059	0.05	3	Common Region	10	3	0	Smooth_FLM
13	1	0.05	3	Common Region	10	4	0	Smooth_FLM
14	1	0.05	3	Common Region	10	5	0	Smooth_FLM
15	1	0.05	3	Common Region	10	6	0	Smooth_FLM
16	0.043	0.05	3	Common Region	10	7	0	Smooth_FLM
17	1	0.05	3	Common Region	10	8	0	Smooth_FLM
18	1	0.05	3	Common Region	10	9	0	Smooth_FLM
19	1	0.05	3	Common Region	10	1	0.2	LFDA
20	1	0.05	3	Common Region	10	2	0.2	LFDA
21	0	0.05	3	Common Region	10	3	0.2	LFDA
22	1	0.05	3	Common Region	10	4	0.2	LFDA
23	1	0.05	3	Common Region	10	5	0.2	LFDA
24	1	0.05	3	Common Region	10	6	0.2	LFDA
25	0	0.05	3	Common Region	10	7	0.2	LFDA
26	1	0.05	3	Common Region	10	8	0.2	LFDA
27	1	0.05	3	Common Region	10	9	0.2	LFDA
28	1	0.05	3	Common Region	10	1	0.2	Smooth_FLM
29	1	0.05	3	Common Region	10	2	0.2	Smooth_FLM
30	0.056	0.05	3	Common Region	10	3	0.2	Smooth_FLM
31	1	0.05	3	Common Region	10	4	0.2	Smooth_FLM
32	1	0.05	3	Common Region	10	5	0.2	Smooth_FLM
33	1	0.05	3	Common Region	10	6	0.2	Smooth_FLM
34	0.052	0.05	3	Common Region	10	7	0.2	Smooth_FLM
35	1	0.05	3	Common Region	10	8	0.2	Smooth_FLM
36	1	0.05	3	Common Region	10	9	0.2	Smooth_FLM
37	1	0.05	3	Common Region	10	1	0.5	LFDA
38	1	0.05	3	Common Region	10	2	0.5	LFDA
39	0	0.05	3	Common Region	10	3	0.5	LFDA
40	0.997	0.05	3	Common Region	10	4	0.5	LFDA
41	1	0.05	3	Common Region	10	5	0.5	LFDA
42	0.997	0.05	3	Common Region	10	6	0.5	LFDA
43	0	0.05	3	Common Region	10	7	0.5	LFDA
44	0.996	0.05	3	Common Region	10	8	0.5	LFDA
45	1	0.05	3	Common Region	10	9	0.5	LFDA
46	1	0.05	3	Common Region	10	1	0.5	Smooth_FLM
47	1	0.05	3	Common Region	10	2	0.5	Smooth_FLM
48	0.051	0.05	3	Common Region	10	3	0.5	Smooth_FLM
49	0.998	0.05	3	Common Region	10	4	0.5	Smooth_FLM
50	1	0.05	3	Common Region	10	5	0.5	Smooth_FLM
51	0.997	0.05	3	Common Region	10	6	0.5	Smooth_FLM
52	0.051	0.05	3	Common Region	10	7	0.5	Smooth_FLM
53	0.997	0.05	3	Common Region	10	8	0.5	Smooth_FLM
54	1	0.05	3	Common Region	10	9	0.5	Smooth_FLM
55	1	0.05	3	Common Region	20	1	0	LFDA
56	1	0.05	3	Common Region	20	2	0	LFDA
57	0	0.05	3	Common Region	20	3	0	LFDA
58	1	0.05	3	Common Region	20	4	0	LFDA
59	1	0.05	3	Common Region	20	5	0	LFDA
60	1	0.05	3	Common Region	20	6	0	LFDA
61	0	0.05	3	Common Region	20	7	0	LFDA
62	1	0.05	3	Common Region	20	8	0	LFDA
63	1	0.05	3	Common Region	20	9	0	LFDA
64	1	0.05	3	Common Region	20	1	0	Smooth_FLM
65	1	0.05	3	Common Region	20	2	0	Smooth_FLM
66	0.066	0.05	3	Common Region	20	3	0	Smooth_FLM
67	1	0.05	3	Common Region	20	4	0	Smooth_FLM
68	1	0.05	3	Common Region	20	5	0	Smooth_FLM
69	1	0.05	3	Common Region	20	6	0	Smooth_FLM
70	0.044	0.05	3	Common Region	20	7	0	Smooth_FLM
71	1	0.05	3	Common Region	20	8	0	Smooth_FLM
72	1	0.05	3	Common Region	20	9	0	Smooth_FLM
73	1	0.05	3	Common Region	20	1	0.2	LFDA
74	1	0.05	3	Common Region	20	2	0.2	LFDA
75	0	0.05	3	Common Region	20	3	0.2	LFDA
76	1	0.05	3	Common Region	20	4	0.2	LFDA
77	1	0.05	3	Common Region	20	5	0.2	LFDA
78	1	0.05	3	Common Region	20	6	0.2	LFDA
79	0	0.05	3	Common Region	20	7	0.2	LFDA
80	1	0.05	3	Common Region	20	8	0.2	LFDA
81	1	0.05	3	Common Region	20	9	0.2	LFDA
82	1	0.05	3	Common Region	20	1	0.2	Smooth_FLM
83	1	0.05	3	Common Region	20	2	0.2	Smooth_FLM
84	0.046	0.05	3	Common Region	20	3	0.2	Smooth_FLM
85	1	0.05	3	Common Region	20	4	0.2	Smooth_FLM
86	1	0.05	3	Common Region	20	5	0.2	Smooth_FLM
87	1	0.05	3	Common Region	20	6	0.2	Smooth_FLM
88	0.054	0.05	3	Common Region	20	7	0.2	Smooth_FLM
89	1	0.05	3	Common Region	20	8	0.2	Smooth_FLM
90	1	0.05	3	Common Region	20	9	0.2	Smooth_FLM
91	1	0.05	3	Common Region	20	1	0.5	LFDA
92	0.997	0.05	3	Common Region	20	2	0.5	LFDA
93	0	0.05	3	Common Region	20	3	0.5	LFDA
94	0.998	0.05	3	Common Region	20	4	0.5	LFDA
95	0.999	0.05	3	Common Region	20	5	0.5	LFDA
96	0.998	0.05	3	Common Region	20	6	0.5	LFDA
97	0	0.05	3	Common Region	20	7	0.5	LFDA
98	1	0.05	3	Common Region	20	8	0.5	LFDA
99	0.999	0.05	3	Common Region	20	9	0.5	LFDA
100	1	0.05	3	Common Region	20	1	0.5	Smooth_FLM
101	0.997	0.05	3	Common Region	20	2	0.5	Smooth_FLM
102	0.052	0.05	3	Common Region	20	3	0.5	Smooth_FLM
103	0.998	0.05	3	Common Region	20	4	0.5	Smooth_FLM
104	0.999	0.05	3	Common Region	20	5	0.5	Smooth_FLM
105	0.999	0.05	3	Common Region	20	6	0.5	Smooth_FLM
106	0.055	0.05	3	Common Region	20	7	0.5	Smooth_FLM
107	1	0.05	3	Common Region	20	8	0.5	Smooth_FLM
108	0.999	0.05	3	Common Region	20	9	0.5	Smooth_FLM
109	1	0.05	3	Common Region	40	1	0	LFDA
110	1	0.05	3	Common Region	40	2	0	LFDA
111	0	0.05	3	Common Region	40	3	0	LFDA
112	1	0.05	3	Common Region	40	4	0	LFDA
113	1	0.05	3	Common Region	40	5	0	LFDA
114	1	0.05	3	Common Region	40	6	0	LFDA
115	0	0.05	3	Common Region	40	7	0	LFDA
116	1	0.05	3	Common Region	40	8	0	LFDA
117	1	0.05	3	Common Region	40	9	0	LFDA
118	1	0.05	3	Common Region	40	1	0	Smooth_FLM
119	1	0.05	3	Common Region	40	2	0	Smooth_FLM
120	0.051	0.05	3	Common Region	40	3	0	Smooth_FLM
121	1	0.05	3	Common Region	40	4	0	Smooth_FLM
122	1	0.05	3	Common Region	40	5	0	Smooth_FLM
123	1	0.05	3	Common Region	40	6	0	Smooth_FLM
124	0.037	0.05	3	Common Region	40	7	0	Smooth_FLM
125	1	0.05	3	Common Region	40	8	0	Smooth_FLM
126	1	0.05	3	Common Region	40	9	0	Smooth_FLM
127	1	0.05	3	Common Region	40	1	0.2	LFDA
128	1	0.05	3	Common Region	40	2	0.2	LFDA
129	0	0.05	3	Common Region	40	3	0.2	LFDA
130	1	0.05	3	Common Region	40	4	0.2	LFDA
131	1	0.05	3	Common Region	40	5	0.2	LFDA
132	1	0.05	3	Common Region	40	6	0.2	LFDA
133	0	0.05	3	Common Region	40	7	0.2	LFDA
134	1	0.05	3	Common Region	40	8	0.2	LFDA
135	1	0.05	3	Common Region	40	9	0.2	LFDA
136	1	0.05	3	Common Region	40	1	0.2	Smooth_FLM
137	1	0.05	3	Common Region	40	2	0.2	Smooth_FLM
138	0.059	0.05	3	Common Region	40	3	0.2	Smooth_FLM
139	1	0.05	3	Common Region	40	4	0.2	Smooth_FLM
140	1	0.05	3	Common Region	40	5	0.2	Smooth_FLM
141	1	0.05	3	Common Region	40	6	0.2	Smooth_FLM
142	0.051	0.05	3	Common Region	40	7	0.2	Smooth_FLM
143	1	0.05	3	Common Region	40	8	0.2	Smooth_FLM
144	1	0.05	3	Common Region	40	9	0.2	Smooth_FLM
145	1	0.05	3	Common Region	40	1	0.5	LFDA
146	1	0.05	3	Common Region	40	2	0.5	LFDA
147	0	0.05	3	Common Region	40	3	0.5	LFDA
148	1	0.05	3	Common Region	40	4	0.5	LFDA
149	1	0.05	3	Common Region	40	5	0.5	LFDA
150	1	0.05	3	Common Region	40	6	0.5	LFDA
151	0	0.05	3	Common Region	40	7	0.5	LFDA
152	1	0.05	3	Common Region	40	8	0.5	LFDA
153	1	0.05	3	Common Region	40	9	0.5	LFDA
154	1	0.05	3	Common Region	40	1	0.5	Smooth_FLM
155	1	0.05	3	Common Region	40	2	0.5	Smooth_FLM
156	0.048	0.05	3	Common Region	40	3	0.5	Smooth_FLM
157	1	0.05	3	Common Region	40	4	0.5	Smooth_FLM
158	1	0.05	3	Common Region	40	5	0.5	Smooth_FLM
159	1	0.05	3	Common Region	40	6	0.5	Smooth_FLM
160	0.047	0.05	3	Common Region	40	7	0.5	Smooth_FLM
161	1	0.05	3	Common Region	40	8	0.5	Smooth_FLM
162	1	0.05	3	Common Region	40	9	0.5	Smooth_FLM
163	1	0.05	5	Common Region	10	1	0	LFDA
164	1	0.05	5	Common Region	10	2	0	LFDA
165	0	0.05	5	Common Region	10	3	0	LFDA
166	1	0.05	5	Common Region	10	4	0	LFDA
167	1	0.05	5	Common Region	10	5	0	LFDA
168	1	0.05	5	Common Region	10	6	0	LFDA
169	0	0.05	5	Common Region	10	7	0	LFDA
170	1	0.05	5	Common Region	10	8	0	LFDA
171	1	0.05	5	Common Region	10	9	0	LFDA
172	1	0.05	5	Common Region	10	1	0	Smooth_FLM
173	1	0.05	5	Common Region	10	2	0	Smooth_FLM
174	0.054	0.05	5	Common Region	10	3	0	Smooth_FLM
175	1	0.05	5	Common Region	10	4	0	Smooth_FLM
176	1	0.05	5	Common Region	10	5	0	Smooth_FLM
177	1	0.05	5	Common Region	10	6	0	Smooth_FLM
178	0.046	0.05	5	Common Region	10	7	0	Smooth_FLM
179	1	0.05	5	Common Region	10	8	0	Smooth_FLM
180	1	0.05	5	Common Region	10	9	0	Smooth_FLM
181	1	0.05	5	Common Region	10	1	0.2	LFDA
182	1	0.05	5	Common Region	10	2	0.2	LFDA
183	0	0.05	5	Common Region	10	3	0.2	LFDA
184	1	0.05	5	Common Region	10	4	0.2	LFDA
185	1	0.05	5	Common Region	10	5	0.2	LFDA
186	1	0.05	5	Common Region	10	6	0.2	LFDA
187	0	0.05	5	Common Region	10	7	0.2	LFDA
188	1	0.05	5	Common Region	10	8	0.2	LFDA
189	1	0.05	5	Common Region	10	9	0.2	LFDA
190	1	0.05	5	Common Region	10	1	0.2	Smooth_FLM
191	1	0.05	5	Common Region	10	2	0.2	Smooth_FLM
192	0.049	0.05	5	Common Region	10	3	0.2	Smooth_FLM
193	1	0.05	5	Common Region	10	4	0.2	Smooth_FLM
194	1	0.05	5	Common Region	10	5	0.2	Smooth_FLM
195	1	0.05	5	Common Region	10	6	0.2	Smooth_FLM
196	0.058	0.05	5	Common Region	10	7	0.2	Smooth_FLM
197	1	0.05	5	Common Region	10	8	0.2	Smooth_FLM
198	1	0.05	5	Common Region	10	9	0.2	Smooth_FLM
199	1	0.05	5	Common Region	10	1	0.5	LFDA
200	1	0.05	5	Common Region	10	2	0.5	LFDA
201	0	0.05	5	Common Region	10	3	0.5	LFDA
202	1	0.05	5	Common Region	10	4	0.5	LFDA
203	1	0.05	5	Common Region	10	5	0.5	LFDA
204	0.999	0.05	5	Common Region	10	6	0.5	LFDA
205	0	0.05	5	Common Region	10	7	0.5	LFDA
206	0.999	0.05	5	Common Region	10	8	0.5	LFDA
207	1	0.05	5	Common Region	10	9	0.5	LFDA
208	1	0.05	5	Common Region	10	1	0.5	Smooth_FLM
209	1	0.05	5	Common Region	10	2	0.5	Smooth_FLM
210	0.046	0.05	5	Common Region	10	3	0.5	Smooth_FLM
211	1	0.05	5	Common Region	10	4	0.5	Smooth_FLM
212	1	0.05	5	Common Region	10	5	0.5	Smooth_FLM
213	1	0.05	5	Common Region	10	6	0.5	Smooth_FLM
214	0.044	0.05	5	Common Region	10	7	0.5	Smooth_FLM
215	0.999	0.05	5	Common Region	10	8	0.5	Smooth_FLM
216	1	0.05	5	Common Region	10	9	0.5	Smooth_FLM
217	1	0.05	5	Common Region	20	1	0	LFDA
218	1	0.05	5	Common Region	20	2	0	LFDA
219	0	0.05	5	Common Region	20	3	0	LFDA
220	1	0.05	5	Common Region	20	4	0	LFDA
221	1	0.05	5	Common Region	20	5	0	LFDA
222	1	0.05	5	Common Region	20	6	0	LFDA
223	0	0.05	5	Common Region	20	7	0	LFDA
224	1	0.05	5	Common Region	20	8	0	LFDA
225	1	0.05	5	Common Region	20	9	0	LFDA
226	1	0.05	5	Common Region	20	1	0	Smooth_FLM
227	1	0.05	5	Common Region	20	2	0	Smooth_FLM
228	0.049	0.05	5	Common Region	20	3	0	Smooth_FLM
229	1	0.05	5	Common Region	20	4	0	Smooth_FLM
230	1	0.05	5	Common Region	20	5	0	Smooth_FLM
231	1	0.05	5	Common Region	20	6	0	Smooth_FLM
232	0.056	0.05	5	Common Region	20	7	0	Smooth_FLM
233	1	0.05	5	Common Region	20	8	0	Smooth_FLM
234	1	0.05	5	Common Region	20	9	0	Smooth_FLM
235	1	0.05	5	Common Region	20	1	0.2	LFDA
236	1	0.05	5	Common Region	20	2	0.2	LFDA
237	0	0.05	5	Common Region	20	3	0.2	LFDA
238	1	0.05	5	Common Region	20	4	0.2	LFDA
239	1	0.05	5	Common Region	20	5	0.2	LFDA
240	1	0.05	5	Common Region	20	6	0.2	LFDA
241	0	0.05	5	Common Region	20	7	0.2	LFDA
242	1	0.05	5	Common Region	20	8	0.2	LFDA
243	1	0.05	5	Common Region	20	9	0.2	LFDA
244	1	0.05	5	Common Region	20	1	0.2	Smooth_FLM
245	1	0.05	5	Common Region	20	2	0.2	Smooth_FLM
246	0.041	0.05	5	Common Region	20	3	0.2	Smooth_FLM
247	1	0.05	5	Common Region	20	4	0.2	Smooth_FLM
248	1	0.05	5	Common Region	20	5	0.2	Smooth_FLM
249	1	0.05	5	Common Region	20	6	0.2	Smooth_FLM
250	0.051	0.05	5	Common Region	20	7	0.2	Smooth_FLM
251	1	0.05	5	Common Region	20	8	0.2	Smooth_FLM
252	1	0.05	5	Common Region	20	9	0.2	Smooth_FLM
253	0.999	0.05	5	Common Region	20	1	0.5	LFDA
254	1	0.05	5	Common Region	20	2	0.5	LFDA
255	0	0.05	5	Common Region	20	3	0.5	LFDA
256	0.999	0.05	5	Common Region	20	4	0.5	LFDA
257	0.999	0.05	5	Common Region	20	5	0.5	LFDA
258	0.999	0.05	5	Common Region	20	6	0.5	LFDA
259	0	0.05	5	Common Region	20	7	0.5	LFDA
260	0.999	0.05	5	Common Region	20	8	0.5	LFDA
261	0.999	0.05	5	Common Region	20	9	0.5	LFDA
262	1	0.05	5	Common Region	20	1	0.5	Smooth_FLM
263	1	0.05	5	Common Region	20	2	0.5	Smooth_FLM
264	0.049	0.05	5	Common Region	20	3	0.5	Smooth_FLM
265	1	0.05	5	Common Region	20	4	0.5	Smooth_FLM
266	1	0.05	5	Common Region	20	5	0.5	Smooth_FLM
267	0.999	0.05	5	Common Region	20	6	0.5	Smooth_FLM
268	0.042	0.05	5	Common Region	20	7	0.5	Smooth_FLM
269	0.999	0.05	5	Common Region	20	8	0.5	Smooth_FLM
270	0.999	0.05	5	Common Region	20	9	0.5	Smooth_FLM
271	1	0.05	5	Common Region	40	1	0	LFDA
272	1	0.05	5	Common Region	40	2	0	LFDA
273	0	0.05	5	Common Region	40	3	0	LFDA
274	1	0.05	5	Common Region	40	4	0	LFDA
275	1	0.05	5	Common Region	40	5	0	LFDA
276	1	0.05	5	Common Region	40	6	0	LFDA
277	0	0.05	5	Common Region	40	7	0	LFDA
278	1	0.05	5	Common Region	40	8	0	LFDA
279	1	0.05	5	Common Region	40	9	0	LFDA
280	1	0.05	5	Common Region	40	1	0	Smooth_FLM
281	1	0.05	5	Common Region	40	2	0	Smooth_FLM
282	0.044	0.05	5	Common Region	40	3	0	Smooth_FLM
283	1	0.05	5	Common Region	40	4	0	Smooth_FLM
284	1	0.05	5	Common Region	40	5	0	Smooth_FLM
285	1	0.05	5	Common Region	40	6	0	Smooth_FLM
286	0.052	0.05	5	Common Region	40	7	0	Smooth_FLM
287	1	0.05	5	Common Region	40	8	0	Smooth_FLM
288	1	0.05	5	Common Region	40	9	0	Smooth_FLM
289	1	0.05	5	Common Region	40	1	0.2	LFDA
290	1	0.05	5	Common Region	40	2	0.2	LFDA
291	0	0.05	5	Common Region	40	3	0.2	LFDA
292	1	0.05	5	Common Region	40	4	0.2	LFDA
293	1	0.05	5	Common Region	40	5	0.2	LFDA
294	1	0.05	5	Common Region	40	6	0.2	LFDA
295	0	0.05	5	Common Region	40	7	0.2	LFDA
296	1	0.05	5	Common Region	40	8	0.2	LFDA
297	1	0.05	5	Common Region	40	9	0.2	LFDA
298	1	0.05	5	Common Region	40	1	0.2	Smooth_FLM
299	1	0.05	5	Common Region	40	2	0.2	Smooth_FLM
300	0.041	0.05	5	Common Region	40	3	0.2	Smooth_FLM
301	1	0.05	5	Common Region	40	4	0.2	Smooth_FLM
302	1	0.05	5	Common Region	40	5	0.2	Smooth_FLM
303	1	0.05	5	Common Region	40	6	0.2	Smooth_FLM
304	0.046	0.05	5	Common Region	40	7	0.2	Smooth_FLM
305	1	0.05	5	Common Region	40	8	0.2	Smooth_FLM
306	1	0.05	5	Common Region	40	9	0.2	Smooth_FLM
307	1	0.05	5	Common Region	40	1	0.5	LFDA
308	1	0.05	5	Common Region	40	2	0.5	LFDA
309	0	0.05	5	Common Region	40	3	0.5	LFDA
310	1	0.05	5	Common Region	40	4	0.5	LFDA
311	1	0.05	5	Common Region	40	5	0.5	LFDA
312	1	0.05	5	Common Region	40	6	0.5	LFDA
313	0	0.05	5	Common Region	40	7	0.5	LFDA
314	1	0.05	5	Common Region	40	8	0.5	LFDA
315	1	0.05	5	Common Region	40	9	0.5	LFDA
316	1	0.05	5	Common Region	40	1	0.5	Smooth_FLM
317	1	0.05	5	Common Region	40	2	0.5	Smooth_FLM
318	0.067	0.05	5	Common Region	40	3	0.5	Smooth_FLM
319	1	0.05	5	Common Region	40	4	0.5	Smooth_FLM
320	1	0.05	5	Common Region	40	5	0.5	Smooth_FLM
321	1	0.05	5	Common Region	40	6	0.5	Smooth_FLM
322	0.052	0.05	5	Common Region	40	7	0.5	Smooth_FLM
323	1	0.05	5	Common Region	40	8	0.5	Smooth_FLM
324	1	0.05	5	Common Region	40	9	0.5	Smooth_FLM
325	1	0.05	7	Common Region	10	1	0	LFDA
326	1	0.05	7	Common Region	10	2	0	LFDA
327	0	0.05	7	Common Region	10	3	0	LFDA
328	1	0.05	7	Common Region	10	4	0	LFDA
329	1	0.05	7	Common Region	10	5	0	LFDA
330	1	0.05	7	Common Region	10	6	0	LFDA
331	0	0.05	7	Common Region	10	7	0	LFDA
332	1	0.05	7	Common Region	10	8	0	LFDA
333	1	0.05	7	Common Region	10	9	0	LFDA
334	1	0.05	7	Common Region	10	1	0	Smooth_FLM
335	1	0.05	7	Common Region	10	2	0	Smooth_FLM
336	0.052	0.05	7	Common Region	10	3	0	Smooth_FLM
337	1	0.05	7	Common Region	10	4	0	Smooth_FLM
338	1	0.05	7	Common Region	10	5	0	Smooth_FLM
339	1	0.05	7	Common Region	10	6	0	Smooth_FLM
340	0.06	0.05	7	Common Region	10	7	0	Smooth_FLM
341	1	0.05	7	Common Region	10	8	0	Smooth_FLM
342	1	0.05	7	Common Region	10	9	0	Smooth_FLM
343	1	0.05	7	Common Region	10	1	0.2	LFDA
344	1	0.05	7	Common Region	10	2	0.2	LFDA
345	0	0.05	7	Common Region	10	3	0.2	LFDA
346	1	0.05	7	Common Region	10	4	0.2	LFDA
347	1	0.05	7	Common Region	10	5	0.2	LFDA
348	1	0.05	7	Common Region	10	6	0.2	LFDA
349	0	0.05	7	Common Region	10	7	0.2	LFDA
350	1	0.05	7	Common Region	10	8	0.2	LFDA
351	1	0.05	7	Common Region	10	9	0.2	LFDA
352	1	0.05	7	Common Region	10	1	0.2	Smooth_FLM
353	1	0.05	7	Common Region	10	2	0.2	Smooth_FLM
354	0.053	0.05	7	Common Region	10	3	0.2	Smooth_FLM
355	1	0.05	7	Common Region	10	4	0.2	Smooth_FLM
356	1	0.05	7	Common Region	10	5	0.2	Smooth_FLM
357	1	0.05	7	Common Region	10	6	0.2	Smooth_FLM
358	0.048	0.05	7	Common Region	10	7	0.2	Smooth_FLM
359	1	0.05	7	Common Region	10	8	0.2	Smooth_FLM
360	1	0.05	7	Common Region	10	9	0.2	Smooth_FLM
361	1	0.05	7	Common Region	10	1	0.5	LFDA
362	1	0.05	7	Common Region	10	2	0.5	LFDA
363	0	0.05	7	Common Region	10	3	0.5	LFDA
364	1	0.05	7	Common Region	10	4	0.5	LFDA
365	1	0.05	7	Common Region	10	5	0.5	LFDA
366	1	0.05	7	Common Region	10	6	0.5	LFDA
367	0	0.05	7	Common Region	10	7	0.5	LFDA
368	1	0.05	7	Common Region	10	8	0.5	LFDA
369	1	0.05	7	Common Region	10	9	0.5	LFDA
370	1	0.05	7	Common Region	10	1	0.5	Smooth_FLM
371	1	0.05	7	Common Region	10	2	0.5	Smooth_FLM
372	0.051	0.05	7	Common Region	10	3	0.5	Smooth_FLM
373	1	0.05	7	Common Region	10	4	0.5	Smooth_FLM
374	1	0.05	7	Common Region	10	5	0.5	Smooth_FLM
375	1	0.05	7	Common Region	10	6	0.5	Smooth_FLM
376	0.054	0.05	7	Common Region	10	7	0.5	Smooth_FLM
377	1	0.05	7	Common Region	10	8	0.5	Smooth_FLM
378	1	0.05	7	Common Region	10	9	0.5	Smooth_FLM
379	1	0.05	7	Common Region	20	1	0	LFDA
380	1	0.05	7	Common Region	20	2	0	LFDA
381	0	0.05	7	Common Region	20	3	0	LFDA
382	1	0.05	7	Common Region	20	4	0	LFDA
383	1	0.05	7	Common Region	20	5	0	LFDA
384	1	0.05	7	Common Region	20	6	0	LFDA
385	0	0.05	7	Common Region	20	7	0	LFDA
386	1	0.05	7	Common Region	20	8	0	LFDA
387	1	0.05	7	Common Region	20	9	0	LFDA
388	1	0.05	7	Common Region	20	1	0	Smooth_FLM
389	1	0.05	7	Common Region	20	2	0	Smooth_FLM
390	0.052	0.05	7	Common Region	20	3	0	Smooth_FLM
391	1	0.05	7	Common Region	20	4	0	Smooth_FLM
392	1	0.05	7	Common Region	20	5	0	Smooth_FLM
393	1	0.05	7	Common Region	20	6	0	Smooth_FLM
394	0.051	0.05	7	Common Region	20	7	0	Smooth_FLM
395	1	0.05	7	Common Region	20	8	0	Smooth_FLM
396	1	0.05	7	Common Region	20	9	0	Smooth_FLM
397	1	0.05	7	Common Region	20	1	0.2	LFDA
398	1	0.05	7	Common Region	20	2	0.2	LFDA
399	0	0.05	7	Common Region	20	3	0.2	LFDA
400	1	0.05	7	Common Region	20	4	0.2	LFDA
401	1	0.05	7	Common Region	20	5	0.2	LFDA
402	1	0.05	7	Common Region	20	6	0.2	LFDA
403	0	0.05	7	Common Region	20	7	0.2	LFDA
404	1	0.05	7	Common Region	20	8	0.2	LFDA
405	1	0.05	7	Common Region	20	9	0.2	LFDA
406	1	0.05	7	Common Region	20	1	0.2	Smooth_FLM
407	1	0.05	7	Common Region	20	2	0.2	Smooth_FLM
408	0.064	0.05	7	Common Region	20	3	0.2	Smooth_FLM
409	1	0.05	7	Common Region	20	4	0.2	Smooth_FLM
410	1	0.05	7	Common Region	20	5	0.2	Smooth_FLM
411	1	0.05	7	Common Region	20	6	0.2	Smooth_FLM
412	0.067	0.05	7	Common Region	20	7	0.2	Smooth_FLM
413	1	0.05	7	Common Region	20	8	0.2	Smooth_FLM
414	1	0.05	7	Common Region	20	9	0.2	Smooth_FLM
415	1	0.05	7	Common Region	20	1	0.5	LFDA
416	1	0.05	7	Common Region	20	2	0.5	LFDA
417	0	0.05	7	Common Region	20	3	0.5	LFDA
418	1	0.05	7	Common Region	20	4	0.5	LFDA
419	1	0.05	7	Common Region	20	5	0.5	LFDA
420	1	0.05	7	Common Region	20	6	0.5	LFDA
421	0	0.05	7	Common Region	20	7	0.5	LFDA
422	1	0.05	7	Common Region	20	8	0.5	LFDA
423	1	0.05	7	Common Region	20	9	0.5	LFDA
424	1	0.05	7	Common Region	20	1	0.5	Smooth_FLM
425	1	0.05	7	Common Region	20	2	0.5	Smooth_FLM
426	0.059	0.05	7	Common Region	20	3	0.5	Smooth_FLM
427	1	0.05	7	Common Region	20	4	0.5	Smooth_FLM
428	1	0.05	7	Common Region	20	5	0.5	Smooth_FLM
429	1	0.05	7	Common Region	20	6	0.5	Smooth_FLM
430	0.048	0.05	7	Common Region	20	7	0.5	Smooth_FLM
431	1	0.05	7	Common Region	20	8	0.5	Smooth_FLM
432	1	0.05	7	Common Region	20	9	0.5	Smooth_FLM
433	1	0.05	7	Common Region	40	1	0	LFDA
434	1	0.05	7	Common Region	40	2	0	LFDA
435	0	0.05	7	Common Region	40	3	0	LFDA
436	1	0.05	7	Common Region	40	4	0	LFDA
437	1	0.05	7	Common Region	40	5	0	LFDA
438	1	0.05	7	Common Region	40	6	0	LFDA
439	0	0.05	7	Common Region	40	7	0	LFDA
440	1	0.05	7	Common Region	40	8	0	LFDA
441	1	0.05	7	Common Region	40	9	0	LFDA
442	1	0.05	7	Common Region	40	1	0	Smooth_FLM
443	1	0.05	7	Common Region	40	2	0	Smooth_FLM
444	0.044	0.05	7	Common Region	40	3	0	Smooth_FLM
445	1	0.05	7	Common Region	40	4	0	Smooth_FLM
446	1	0.05	7	Common Region	40	5	0	Smooth_FLM
447	1	0.05	7	Common Region	40	6	0	Smooth_FLM
448	0.05	0.05	7	Common Region	40	7	0	Smooth_FLM
449	1	0.05	7	Common Region	40	8	0	Smooth_FLM
450	1	0.05	7	Common Region	40	9	0	Smooth_FLM
451	1	0.05	7	Common Region	40	1	0.2	LFDA
452	1	0.05	7	Common Region	40	2	0.2	LFDA
453	0	0.05	7	Common Region	40	3	0.2	LFDA
454	1	0.05	7	Common Region	40	4	0.2	LFDA
455	1	0.05	7	Common Region	40	5	0.2	LFDA
456	1	0.05	7	Common Region	40	6	0.2	LFDA
457	0	0.05	7	Common Region	40	7	0.2	LFDA
458	1	0.05	7	Common Region	40	8	0.2	LFDA
459	1	0.05	7	Common Region	40	9	0.2	LFDA
460	1	0.05	7	Common Region	40	1	0.2	Smooth_FLM
461	1	0.05	7	Common Region	40	2	0.2	Smooth_FLM
462	0.051	0.05	7	Common Region	40	3	0.2	Smooth_FLM
463	1	0.05	7	Common Region	40	4	0.2	Smooth_FLM
464	1	0.05	7	Common Region	40	5	0.2	Smooth_FLM
465	1	0.05	7	Common Region	40	6	0.2	Smooth_FLM
466	0.049	0.05	7	Common Region	40	7	0.2	Smooth_FLM
467	1	0.05	7	Common Region	40	8	0.2	Smooth_FLM
468	1	0.05	7	Common Region	40	9	0.2	Smooth_FLM
469	1	0.05	7	Common Region	40	1	0.5	LFDA
470	0.999	0.05	7	Common Region	40	2	0.5	LFDA
471	0	0.05	7	Common Region	40	3	0.5	LFDA
472	0.999	0.05	7	Common Region	40	4	0.5	LFDA
473	0.999	0.05	7	Common Region	40	5	0.5	LFDA
474	0.999	0.05	7	Common Region	40	6	0.5	LFDA
475	0	0.05	7	Common Region	40	7	0.5	LFDA
476	0.999	0.05	7	Common Region	40	8	0.5	LFDA
477	0.999	0.05	7	Common Region	40	9	0.5	LFDA
478	1	0.05	7	Common Region	40	1	0.5	Smooth_FLM
479	0.999	0.05	7	Common Region	40	2	0.5	Smooth_FLM
480	0.042	0.05	7	Common Region	40	3	0.5	Smooth_FLM
481	0.999	0.05	7	Common Region	40	4	0.5	Smooth_FLM
482	0.999	0.05	7	Common Region	40	5	0.5	Smooth_FLM
483	0.999	0.05	7	Common Region	40	6	0.5	Smooth_FLM
484	0.051	0.05	7	Common Region	40	7	0.5	Smooth_FLM
485	0.999	0.05	7	Common Region	40	8	0.5	Smooth_FLM
486	0.999	0.05	7	Common Region	40	9	0.5	Smooth_FLM
487	1	0.01	3	Common Region	10	1	0	LFDA
488	1	0.01	3	Common Region	10	2	0	LFDA
489	0	0.01	3	Common Region	10	3	0	LFDA
490	1	0.01	3	Common Region	10	4	0	LFDA
491	1	0.01	3	Common Region	10	5	0	LFDA
492	1	0.01	3	Common Region	10	6	0	LFDA
493	0	0.01	3	Common Region	10	7	0	LFDA
494	1	0.01	3	Common Region	10	8	0	LFDA
495	1	0.01	3	Common Region	10	9	0	LFDA
496	1	0.01	3	Common Region	10	1	0	Smooth_FLM
497	1	0.01	3	Common Region	10	2	0	Smooth_FLM
498	0.009	0.01	3	Common Region	10	3	0	Smooth_FLM
499	1	0.01	3	Common Region	10	4	0	Smooth_FLM
500	1	0.01	3	Common Region	10	5	0	Smooth_FLM
501	1	0.01	3	Common Region	10	6	0	Smooth_FLM
502	0.011	0.01	3	Common Region	10	7	0	Smooth_FLM
503	1	0.01	3	Common Region	10	8	0	Smooth_FLM
504	1	0.01	3	Common Region	10	9	0	Smooth_FLM
505	1	0.01	3	Common Region	10	1	0.2	LFDA
506	0.999	0.01	3	Common Region	10	2	0.2	LFDA
507	0	0.01	3	Common Region	10	3	0.2	LFDA
508	0.999	0.01	3	Common Region	10	4	0.2	LFDA
509	1	0.01	3	Common Region	10	5	0.2	LFDA
510	1	0.01	3	Common Region	10	6	0.2	LFDA
511	0	0.01	3	Common Region	10	7	0.2	LFDA
512	1	0.01	3	Common Region	10	8	0.2	LFDA
513	1	0.01	3	Common Region	10	9	0.2	LFDA
514	1	0.01	3	Common Region	10	1	0.2	Smooth_FLM
515	1	0.01	3	Common Region	10	2	0.2	Smooth_FLM
516	0.014	0.01	3	Common Region	10	3	0.2	Smooth_FLM
517	1	0.01	3	Common Region	10	4	0.2	Smooth_FLM
518	1	0.01	3	Common Region	10	5	0.2	Smooth_FLM
519	1	0.01	3	Common Region	10	6	0.2	Smooth_FLM
520	0.011	0.01	3	Common Region	10	7	0.2	Smooth_FLM
521	1	0.01	3	Common Region	10	8	0.2	Smooth_FLM
522	1	0.01	3	Common Region	10	9	0.2	Smooth_FLM
523	1	0.01	3	Common Region	10	1	0.5	LFDA
524	0.997	0.01	3	Common Region	10	2	0.5	LFDA
525	0	0.01	3	Common Region	10	3	0.5	LFDA
526	0.994	0.01	3	Common Region	10	4	0.5	LFDA
527	1	0.01	3	Common Region	10	5	0.5	LFDA
528	0.993	0.01	3	Common Region	10	6	0.5	LFDA
529	0	0.01	3	Common Region	10	7	0.5	LFDA
530	0.994	0.01	3	Common Region	10	8	0.5	LFDA
531	1	0.01	3	Common Region	10	9	0.5	LFDA
532	1	0.01	3	Common Region	10	1	0.5	Smooth_FLM
533	0.997	0.01	3	Common Region	10	2	0.5	Smooth_FLM
534	0.009	0.01	3	Common Region	10	3	0.5	Smooth_FLM
535	0.996	0.01	3	Common Region	10	4	0.5	Smooth_FLM
536	1	0.01	3	Common Region	10	5	0.5	Smooth_FLM
537	0.994	0.01	3	Common Region	10	6	0.5	Smooth_FLM
538	0.01	0.01	3	Common Region	10	7	0.5	Smooth_FLM
539	0.995	0.01	3	Common Region	10	8	0.5	Smooth_FLM
540	1	0.01	3	Common Region	10	9	0.5	Smooth_FLM
541	1	0.01	3	Common Region	20	1	0	LFDA
542	1	0.01	3	Common Region	20	2	0	LFDA
543	0	0.01	3	Common Region	20	3	0	LFDA
544	1	0.01	3	Common Region	20	4	0	LFDA
545	1	0.01	3	Common Region	20	5	0	LFDA
546	1	0.01	3	Common Region	20	6	0	LFDA
547	0	0.01	3	Common Region	20	7	0	LFDA
548	1	0.01	3	Common Region	20	8	0	LFDA
549	1	0.01	3	Common Region	20	9	0	LFDA
550	1	0.01	3	Common Region	20	1	0	Smooth_FLM
551	1	0.01	3	Common Region	20	2	0	Smooth_FLM
552	0.011	0.01	3	Common Region	20	3	0	Smooth_FLM
553	1	0.01	3	Common Region	20	4	0	Smooth_FLM
554	1	0.01	3	Common Region	20	5	0	Smooth_FLM
555	1	0.01	3	Common Region	20	6	0	Smooth_FLM
556	0.008	0.01	3	Common Region	20	7	0	Smooth_FLM
557	1	0.01	3	Common Region	20	8	0	Smooth_FLM
558	1	0.01	3	Common Region	20	9	0	Smooth_FLM
559	1	0.01	3	Common Region	20	1	0.2	LFDA
560	1	0.01	3	Common Region	20	2	0.2	LFDA
561	0	0.01	3	Common Region	20	3	0.2	LFDA
562	1	0.01	3	Common Region	20	4	0.2	LFDA
563	1	0.01	3	Common Region	20	5	0.2	LFDA
564	1	0.01	3	Common Region	20	6	0.2	LFDA
565	0	0.01	3	Common Region	20	7	0.2	LFDA
566	1	0.01	3	Common Region	20	8	0.2	LFDA
567	1	0.01	3	Common Region	20	9	0.2	LFDA
568	1	0.01	3	Common Region	20	1	0.2	Smooth_FLM
569	1	0.01	3	Common Region	20	2	0.2	Smooth_FLM
570	0.011	0.01	3	Common Region	20	3	0.2	Smooth_FLM
571	1	0.01	3	Common Region	20	4	0.2	Smooth_FLM
572	1	0.01	3	Common Region	20	5	0.2	Smooth_FLM
573	1	0.01	3	Common Region	20	6	0.2	Smooth_FLM
574	0.009	0.01	3	Common Region	20	7	0.2	Smooth_FLM
575	1	0.01	3	Common Region	20	8	0.2	Smooth_FLM
576	1	0.01	3	Common Region	20	9	0.2	Smooth_FLM
577	0.999	0.01	3	Common Region	20	1	0.5	LFDA
578	0.996	0.01	3	Common Region	20	2	0.5	LFDA
579	0	0.01	3	Common Region	20	3	0.5	LFDA
580	0.997	0.01	3	Common Region	20	4	0.5	LFDA
581	0.998	0.01	3	Common Region	20	5	0.5	LFDA
582	0.995	0.01	3	Common Region	20	6	0.5	LFDA
583	0	0.01	3	Common Region	20	7	0.5	LFDA
584	0.996	0.01	3	Common Region	20	8	0.5	LFDA
585	0.999	0.01	3	Common Region	20	9	0.5	LFDA
586	0.999	0.01	3	Common Region	20	1	0.5	Smooth_FLM
587	0.996	0.01	3	Common Region	20	2	0.5	Smooth_FLM
588	0.014	0.01	3	Common Region	20	3	0.5	Smooth_FLM
589	0.997	0.01	3	Common Region	20	4	0.5	Smooth_FLM
590	0.999	0.01	3	Common Region	20	5	0.5	Smooth_FLM
591	0.996	0.01	3	Common Region	20	6	0.5	Smooth_FLM
592	0.006	0.01	3	Common Region	20	7	0.5	Smooth_FLM
593	0.997	0.01	3	Common Region	20	8	0.5	Smooth_FLM
594	0.999	0.01	3	Common Region	20	9	0.5	Smooth_FLM
595	1	0.01	3	Common Region	40	1	0	LFDA
596	1	0.01	3	Common Region	40	2	0	LFDA
597	0	0.01	3	Common Region	40	3	0	LFDA
598	1	0.01	3	Common Region	40	4	0	LFDA
599	1	0.01	3	Common Region	40	5	0	LFDA
600	1	0.01	3	Common Region	40	6	0	LFDA
601	0	0.01	3	Common Region	40	7	0	LFDA
602	1	0.01	3	Common Region	40	8	0	LFDA
603	1	0.01	3	Common Region	40	9	0	LFDA
604	1	0.01	3	Common Region	40	1	0	Smooth_FLM
605	1	0.01	3	Common Region	40	2	0	Smooth_FLM
606	0.009	0.01	3	Common Region	40	3	0	Smooth_FLM
607	1	0.01	3	Common Region	40	4	0	Smooth_FLM
608	1	0.01	3	Common Region	40	5	0	Smooth_FLM
609	1	0.01	3	Common Region	40	6	0	Smooth_FLM
610	0.006	0.01	3	Common Region	40	7	0	Smooth_FLM
611	1	0.01	3	Common Region	40	8	0	Smooth_FLM
612	1	0.01	3	Common Region	40	9	0	Smooth_FLM
613	1	0.01	3	Common Region	40	1	0.2	LFDA
614	1	0.01	3	Common Region	40	2	0.2	LFDA
615	0	0.01	3	Common Region	40	3	0.2	LFDA
616	1	0.01	3	Common Region	40	4	0.2	LFDA
617	1	0.01	3	Common Region	40	5	0.2	LFDA
618	1	0.01	3	Common Region	40	6	0.2	LFDA
619	0	0.01	3	Common Region	40	7	0.2	LFDA
620	1	0.01	3	Common Region	40	8	0.2	LFDA
621	1	0.01	3	Common Region	40	9	0.2	LFDA
622	1	0.01	3	Common Region	40	1	0.2	Smooth_FLM
623	1	0.01	3	Common Region	40	2	0.2	Smooth_FLM
624	0.008	0.01	3	Common Region	40	3	0.2	Smooth_FLM
625	1	0.01	3	Common Region	40	4	0.2	Smooth_FLM
626	1	0.01	3	Common Region	40	5	0.2	Smooth_FLM
627	1	0.01	3	Common Region	40	6	0.2	Smooth_FLM
628	0.007	0.01	3	Common Region	40	7	0.2	Smooth_FLM
629	1	0.01	3	Common Region	40	8	0.2	Smooth_FLM
630	1	0.01	3	Common Region	40	9	0.2	Smooth_FLM
631	1	0.01	3	Common Region	40	1	0.5	LFDA
632	0.999	0.01	3	Common Region	40	2	0.5	LFDA
633	0	0.01	3	Common Region	40	3	0.5	LFDA
634	0.999	0.01	3	Common Region	40	4	0.5	LFDA
635	1	0.01	3	Common Region	40	5	0.5	LFDA
636	0.999	0.01	3	Common Region	40	6	0.5	LFDA
637	0	0.01	3	Common Region	40	7	0.5	LFDA
638	0.999	0.01	3	Common Region	40	8	0.5	LFDA
639	1	0.01	3	Common Region	40	9	0.5	LFDA
640	1	0.01	3	Common Region	40	1	0.5	Smooth_FLM
641	0.999	0.01	3	Common Region	40	2	0.5	Smooth_FLM
642	0.006	0.01	3	Common Region	40	3	0.5	Smooth_FLM
643	0.999	0.01	3	Common Region	40	4	0.5	Smooth_FLM
644	1	0.01	3	Common Region	40	5	0.5	Smooth_FLM
645	1	0.01	3	Common Region	40	6	0.5	Smooth_FLM
646	0.008	0.01	3	Common Region	40	7	0.5	Smooth_FLM
647	0.999	0.01	3	Common Region	40	8	0.5	Smooth_FLM
648	1	0.01	3	Common Region	40	9	0.5	Smooth_FLM
649	1	0.01	5	Common Region	10	1	0	LFDA
650	1	0.01	5	Common Region	10	2	0	LFDA
651	0	0.01	5	Common Region	10	3	0	LFDA
652	1	0.01	5	Common Region	10	4	0	LFDA
653	1	0.01	5	Common Region	10	5	0	LFDA
654	1	0.01	5	Common Region	10	6	0	LFDA
655	0	0.01	5	Common Region	10	7	0	LFDA
656	1	0.01	5	Common Region	10	8	0	LFDA
657	1	0.01	5	Common Region	10	9	0	LFDA
658	1	0.01	5	Common Region	10	1	0	Smooth_FLM
659	1	0.01	5	Common Region	10	2	0	Smooth_FLM
660	0.01	0.01	5	Common Region	10	3	0	Smooth_FLM
661	1	0.01	5	Common Region	10	4	0	Smooth_FLM
662	1	0.01	5	Common Region	10	5	0	Smooth_FLM
663	1	0.01	5	Common Region	10	6	0	Smooth_FLM
664	0.009	0.01	5	Common Region	10	7	0	Smooth_FLM
665	1	0.01	5	Common Region	10	8	0	Smooth_FLM
666	1	0.01	5	Common Region	10	9	0	Smooth_FLM
667	1	0.01	5	Common Region	10	1	0.2	LFDA
668	1	0.01	5	Common Region	10	2	0.2	LFDA
669	0	0.01	5	Common Region	10	3	0.2	LFDA
670	1	0.01	5	Common Region	10	4	0.2	LFDA
671	1	0.01	5	Common Region	10	5	0.2	LFDA
672	1	0.01	5	Common Region	10	6	0.2	LFDA
673	0	0.01	5	Common Region	10	7	0.2	LFDA
674	1	0.01	5	Common Region	10	8	0.2	LFDA
675	1	0.01	5	Common Region	10	9	0.2	LFDA
676	1	0.01	5	Common Region	10	1	0.2	Smooth_FLM
677	1	0.01	5	Common Region	10	2	0.2	Smooth_FLM
678	0.006	0.01	5	Common Region	10	3	0.2	Smooth_FLM
679	1	0.01	5	Common Region	10	4	0.2	Smooth_FLM
680	1	0.01	5	Common Region	10	5	0.2	Smooth_FLM
681	1	0.01	5	Common Region	10	6	0.2	Smooth_FLM
682	0.006	0.01	5	Common Region	10	7	0.2	Smooth_FLM
683	1	0.01	5	Common Region	10	8	0.2	Smooth_FLM
684	1	0.01	5	Common Region	10	9	0.2	Smooth_FLM
685	1	0.01	5	Common Region	10	1	0.5	LFDA
686	0.999	0.01	5	Common Region	10	2	0.5	LFDA
687	0	0.01	5	Common Region	10	3	0.5	LFDA
688	0.998	0.01	5	Common Region	10	4	0.5	LFDA
689	0.998	0.01	5	Common Region	10	5	0.5	LFDA
690	0.999	0.01	5	Common Region	10	6	0.5	LFDA
691	0	0.01	5	Common Region	10	7	0.5	LFDA
692	0.998	0.01	5	Common Region	10	8	0.5	LFDA
693	1	0.01	5	Common Region	10	9	0.5	LFDA
694	1	0.01	5	Common Region	10	1	0.5	Smooth_FLM
695	0.999	0.01	5	Common Region	10	2	0.5	Smooth_FLM
696	0.011	0.01	5	Common Region	10	3	0.5	Smooth_FLM
697	0.999	0.01	5	Common Region	10	4	0.5	Smooth_FLM
698	1	0.01	5	Common Region	10	5	0.5	Smooth_FLM
699	0.999	0.01	5	Common Region	10	6	0.5	Smooth_FLM
700	0.009	0.01	5	Common Region	10	7	0.5	Smooth_FLM
701	0.998	0.01	5	Common Region	10	8	0.5	Smooth_FLM
702	1	0.01	5	Common Region	10	9	0.5	Smooth_FLM
703	1	0.01	5	Common Region	20	1	0	LFDA
704	1	0.01	5	Common Region	20	2	0	LFDA
705	0	0.01	5	Common Region	20	3	0	LFDA
706	1	0.01	5	Common Region	20	4	0	LFDA
707	1	0.01	5	Common Region	20	5	0	LFDA
708	1	0.01	5	Common Region	20	6	0	LFDA
709	0	0.01	5	Common Region	20	7	0	LFDA
710	1	0.01	5	Common Region	20	8	0	LFDA
711	1	0.01	5	Common Region	20	9	0	LFDA
712	1	0.01	5	Common Region	20	1	0	Smooth_FLM
713	1	0.01	5	Common Region	20	2	0	Smooth_FLM
714	0.007	0.01	5	Common Region	20	3	0	Smooth_FLM
715	1	0.01	5	Common Region	20	4	0	Smooth_FLM
716	1	0.01	5	Common Region	20	5	0	Smooth_FLM
717	1	0.01	5	Common Region	20	6	0	Smooth_FLM
718	0.013	0.01	5	Common Region	20	7	0	Smooth_FLM
719	1	0.01	5	Common Region	20	8	0	Smooth_FLM
720	1	0.01	5	Common Region	20	9	0	Smooth_FLM
721	1	0.01	5	Common Region	20	1	0.2	LFDA
722	1	0.01	5	Common Region	20	2	0.2	LFDA
723	0	0.01	5	Common Region	20	3	0.2	LFDA
724	1	0.01	5	Common Region	20	4	0.2	LFDA
725	1	0.01	5	Common Region	20	5	0.2	LFDA
726	1	0.01	5	Common Region	20	6	0.2	LFDA
727	0	0.01	5	Common Region	20	7	0.2	LFDA
728	1	0.01	5	Common Region	20	8	0.2	LFDA
729	1	0.01	5	Common Region	20	9	0.2	LFDA
730	1	0.01	5	Common Region	20	1	0.2	Smooth_FLM
731	1	0.01	5	Common Region	20	2	0.2	Smooth_FLM
732	0.012	0.01	5	Common Region	20	3	0.2	Smooth_FLM
733	1	0.01	5	Common Region	20	4	0.2	Smooth_FLM
734	1	0.01	5	Common Region	20	5	0.2	Smooth_FLM
735	1	0.01	5	Common Region	20	6	0.2	Smooth_FLM
736	0.011	0.01	5	Common Region	20	7	0.2	Smooth_FLM
737	1	0.01	5	Common Region	20	8	0.2	Smooth_FLM
738	1	0.01	5	Common Region	20	9	0.2	Smooth_FLM
739	0.999	0.01	5	Common Region	20	1	0.5	LFDA
740	0.999	0.01	5	Common Region	20	2	0.5	LFDA
741	0	0.01	5	Common Region	20	3	0.5	LFDA
742	0.999	0.01	5	Common Region	20	4	0.5	LFDA
743	0.999	0.01	5	Common Region	20	5	0.5	LFDA
744	0.999	0.01	5	Common Region	20	6	0.5	LFDA
745	0	0.01	5	Common Region	20	7	0.5	LFDA
746	0.999	0.01	5	Common Region	20	8	0.5	LFDA
747	0.999	0.01	5	Common Region	20	9	0.5	LFDA
748	0.999	0.01	5	Common Region	20	1	0.5	Smooth_FLM
749	0.999	0.01	5	Common Region	20	2	0.5	Smooth_FLM
750	0.008	0.01	5	Common Region	20	3	0.5	Smooth_FLM
751	0.999	0.01	5	Common Region	20	4	0.5	Smooth_FLM
752	0.999	0.01	5	Common Region	20	5	0.5	Smooth_FLM
753	0.999	0.01	5	Common Region	20	6	0.5	Smooth_FLM
754	0.012	0.01	5	Common Region	20	7	0.5	Smooth_FLM
755	0.999	0.01	5	Common Region	20	8	0.5	Smooth_FLM
756	0.999	0.01	5	Common Region	20	9	0.5	Smooth_FLM
757	1	0.01	5	Common Region	40	1	0	LFDA
758	1	0.01	5	Common Region	40	2	0	LFDA
759	0	0.01	5	Common Region	40	3	0	LFDA
760	1	0.01	5	Common Region	40	4	0	LFDA
761	1	0.01	5	Common Region	40	5	0	LFDA
762	1	0.01	5	Common Region	40	6	0	LFDA
763	0	0.01	5	Common Region	40	7	0	LFDA
764	1	0.01	5	Common Region	40	8	0	LFDA
765	1	0.01	5	Common Region	40	9	0	LFDA
766	1	0.01	5	Common Region	40	1	0	Smooth_FLM
767	1	0.01	5	Common Region	40	2	0	Smooth_FLM
768	0.008	0.01	5	Common Region	40	3	0	Smooth_FLM
769	1	0.01	5	Common Region	40	4	0	Smooth_FLM
770	1	0.01	5	Common Region	40	5	0	Smooth_FLM
771	1	0.01	5	Common Region	40	6	0	Smooth_FLM
772	0.007	0.01	5	Common Region	40	7	0	Smooth_FLM
773	1	0.01	5	Common Region	40	8	0	Smooth_FLM
774	1	0.01	5	Common Region	40	9	0	Smooth_FLM
775	1	0.01	5	Common Region	40	1	0.2	LFDA
776	1	0.01	5	Common Region	40	2	0.2	LFDA
777	0	0.01	5	Common Region	40	3	0.2	LFDA
778	1	0.01	5	Common Region	40	4	0.2	LFDA
779	1	0.01	5	Common Region	40	5	0.2	LFDA
780	1	0.01	5	Common Region	40	6	0.2	LFDA
781	0	0.01	5	Common Region	40	7	0.2	LFDA
782	1	0.01	5	Common Region	40	8	0.2	LFDA
783	1	0.01	5	Common Region	40	9	0.2	LFDA
784	1	0.01	5	Common Region	40	1	0.2	Smooth_FLM
785	1	0.01	5	Common Region	40	2	0.2	Smooth_FLM
786	0.007	0.01	5	Common Region	40	3	0.2	Smooth_FLM
787	1	0.01	5	Common Region	40	4	0.2	Smooth_FLM
788	1	0.01	5	Common Region	40	5	0.2	Smooth_FLM
789	1	0.01	5	Common Region	40	6	0.2	Smooth_FLM
790	0.01	0.01	5	Common Region	40	7	0.2	Smooth_FLM
791	1	0.01	5	Common Region	40	8	0.2	Smooth_FLM
792	1	0.01	5	Common Region	40	9	0.2	Smooth_FLM
793	1	0.01	5	Common Region	40	1	0.5	LFDA
794	1	0.01	5	Common Region	40	2	0.5	LFDA
795	0	0.01	5	Common Region	40	3	0.5	LFDA
796	1	0.01	5	Common Region	40	4	0.5	LFDA
797	0.999	0.01	5	Common Region	40	5	0.5	LFDA
798	1	0.01	5	Common Region	40	6	0.5	LFDA
799	0	0.01	5	Common Region	40	7	0.5	LFDA
800	1	0.01	5	Common Region	40	8	0.5	LFDA
801	1	0.01	5	Common Region	40	9	0.5	LFDA
802	1	0.01	5	Common Region	40	1	0.5	Smooth_FLM
803	1	0.01	5	Common Region	40	2	0.5	Smooth_FLM
804	0.013	0.01	5	Common Region	40	3	0.5	Smooth_FLM
805	1	0.01	5	Common Region	40	4	0.5	Smooth_FLM
806	1	0.01	5	Common Region	40	5	0.5	Smooth_FLM
807	1	0.01	5	Common Region	40	6	0.5	Smooth_FLM
808	0.012	0.01	5	Common Region	40	7	0.5	Smooth_FLM
809	1	0.01	5	Common Region	40	8	0.5	Smooth_FLM
810	1	0.01	5	Common Region	40	9	0.5	Smooth_FLM
811	1	0.01	7	Common Region	10	1	0	LFDA
812	1	0.01	7	Common Region	10	2	0	LFDA
813	0	0.01	7	Common Region	10	3	0	LFDA
814	1	0.01	7	Common Region	10	4	0	LFDA
815	1	0.01	7	Common Region	10	5	0	LFDA
816	1	0.01	7	Common Region	10	6	0	LFDA
817	0	0.01	7	Common Region	10	7	0	LFDA
818	1	0.01	7	Common Region	10	8	0	LFDA
819	1	0.01	7	Common Region	10	9	0	LFDA
820	1	0.01	7	Common Region	10	1	0	Smooth_FLM
821	1	0.01	7	Common Region	10	2	0	Smooth_FLM
822	0.01	0.01	7	Common Region	10	3	0	Smooth_FLM
823	1	0.01	7	Common Region	10	4	0	Smooth_FLM
824	1	0.01	7	Common Region	10	5	0	Smooth_FLM
825	1	0.01	7	Common Region	10	6	0	Smooth_FLM
826	0.013	0.01	7	Common Region	10	7	0	Smooth_FLM
827	1	0.01	7	Common Region	10	8	0	Smooth_FLM
828	1	0.01	7	Common Region	10	9	0	Smooth_FLM
829	1	0.01	7	Common Region	10	1	0.2	LFDA
830	1	0.01	7	Common Region	10	2	0.2	LFDA
831	0	0.01	7	Common Region	10	3	0.2	LFDA
832	1	0.01	7	Common Region	10	4	0.2	LFDA
833	1	0.01	7	Common Region	10	5	0.2	LFDA
834	1	0.01	7	Common Region	10	6	0.2	LFDA
835	0	0.01	7	Common Region	10	7	0.2	LFDA
836	1	0.01	7	Common Region	10	8	0.2	LFDA
837	1	0.01	7	Common Region	10	9	0.2	LFDA
838	1	0.01	7	Common Region	10	1	0.2	Smooth_FLM
839	1	0.01	7	Common Region	10	2	0.2	Smooth_FLM
840	0.008	0.01	7	Common Region	10	3	0.2	Smooth_FLM
841	1	0.01	7	Common Region	10	4	0.2	Smooth_FLM
842	1	0.01	7	Common Region	10	5	0.2	Smooth_FLM
843	1	0.01	7	Common Region	10	6	0.2	Smooth_FLM
844	0.008	0.01	7	Common Region	10	7	0.2	Smooth_FLM
845	1	0.01	7	Common Region	10	8	0.2	Smooth_FLM
846	1	0.01	7	Common Region	10	9	0.2	Smooth_FLM
847	1	0.01	7	Common Region	10	1	0.5	LFDA
848	0.999	0.01	7	Common Region	10	2	0.5	LFDA
849	0	0.01	7	Common Region	10	3	0.5	LFDA
850	1	0.01	7	Common Region	10	4	0.5	LFDA
851	1	0.01	7	Common Region	10	5	0.5	LFDA
852	0.999	0.01	7	Common Region	10	6	0.5	LFDA
853	0	0.01	7	Common Region	10	7	0.5	LFDA
854	1	0.01	7	Common Region	10	8	0.5	LFDA
855	1	0.01	7	Common Region	10	9	0.5	LFDA
856	1	0.01	7	Common Region	10	1	0.5	Smooth_FLM
857	0.999	0.01	7	Common Region	10	2	0.5	Smooth_FLM
858	0.008	0.01	7	Common Region	10	3	0.5	Smooth_FLM
859	1	0.01	7	Common Region	10	4	0.5	Smooth_FLM
860	1	0.01	7	Common Region	10	5	0.5	Smooth_FLM
861	0.999	0.01	7	Common Region	10	6	0.5	Smooth_FLM
862	0.013	0.01	7	Common Region	10	7	0.5	Smooth_FLM
863	1	0.01	7	Common Region	10	8	0.5	Smooth_FLM
864	1	0.01	7	Common Region	10	9	0.5	Smooth_FLM
865	1	0.01	7	Common Region	20	1	0	LFDA
866	1	0.01	7	Common Region	20	2	0	LFDA
867	0	0.01	7	Common Region	20	3	0	LFDA
868	1	0.01	7	Common Region	20	4	0	LFDA
869	1	0.01	7	Common Region	20	5	0	LFDA
870	1	0.01	7	Common Region	20	6	0	LFDA
871	0	0.01	7	Common Region	20	7	0	LFDA
872	1	0.01	7	Common Region	20	8	0	LFDA
873	1	0.01	7	Common Region	20	9	0	LFDA
874	1	0.01	7	Common Region	20	1	0	Smooth_FLM
875	1	0.01	7	Common Region	20	2	0	Smooth_FLM
876	0.011	0.01	7	Common Region	20	3	0	Smooth_FLM
877	1	0.01	7	Common Region	20	4	0	Smooth_FLM
878	1	0.01	7	Common Region	20	5	0	Smooth_FLM
879	1	0.01	7	Common Region	20	6	0	Smooth_FLM
880	0.012	0.01	7	Common Region	20	7	0	Smooth_FLM
881	1	0.01	7	Common Region	20	8	0	Smooth_FLM
882	1	0.01	7	Common Region	20	9	0	Smooth_FLM
883	1	0.01	7	Common Region	20	1	0.2	LFDA
884	1	0.01	7	Common Region	20	2	0.2	LFDA
885	0	0.01	7	Common Region	20	3	0.2	LFDA
886	1	0.01	7	Common Region	20	4	0.2	LFDA
887	1	0.01	7	Common Region	20	5	0.2	LFDA
888	1	0.01	7	Common Region	20	6	0.2	LFDA
889	0	0.01	7	Common Region	20	7	0.2	LFDA
890	1	0.01	7	Common Region	20	8	0.2	LFDA
891	1	0.01	7	Common Region	20	9	0.2	LFDA
892	1	0.01	7	Common Region	20	1	0.2	Smooth_FLM
893	1	0.01	7	Common Region	20	2	0.2	Smooth_FLM
894	0.012	0.01	7	Common Region	20	3	0.2	Smooth_FLM
895	1	0.01	7	Common Region	20	4	0.2	Smooth_FLM
896	1	0.01	7	Common Region	20	5	0.2	Smooth_FLM
897	1	0.01	7	Common Region	20	6	0.2	Smooth_FLM
898	0.015	0.01	7	Common Region	20	7	0.2	Smooth_FLM
899	1	0.01	7	Common Region	20	8	0.2	Smooth_FLM
900	1	0.01	7	Common Region	20	9	0.2	Smooth_FLM
901	1	0.01	7	Common Region	20	1	0.5	LFDA
902	0.999	0.01	7	Common Region	20	2	0.5	LFDA
903	0	0.01	7	Common Region	20	3	0.5	LFDA
904	0.997	0.01	7	Common Region	20	4	0.5	LFDA
905	0.997	0.01	7	Common Region	20	5	0.5	LFDA
906	0.998	0.01	7	Common Region	20	6	0.5	LFDA
907	0	0.01	7	Common Region	20	7	0.5	LFDA
908	0.997	0.01	7	Common Region	20	8	0.5	LFDA
909	1	0.01	7	Common Region	20	9	0.5	LFDA
910	1	0.01	7	Common Region	20	1	0.5	Smooth_FLM
911	0.999	0.01	7	Common Region	20	2	0.5	Smooth_FLM
912	0.017	0.01	7	Common Region	20	3	0.5	Smooth_FLM
913	0.997	0.01	7	Common Region	20	4	0.5	Smooth_FLM
914	1	0.01	7	Common Region	20	5	0.5	Smooth_FLM
915	0.998	0.01	7	Common Region	20	6	0.5	Smooth_FLM
916	0.012	0.01	7	Common Region	20	7	0.5	Smooth_FLM
917	0.997	0.01	7	Common Region	20	8	0.5	Smooth_FLM
918	1	0.01	7	Common Region	20	9	0.5	Smooth_FLM
919	1	0.01	7	Common Region	40	1	0	LFDA
920	1	0.01	7	Common Region	40	2	0	LFDA
921	0	0.01	7	Common Region	40	3	0	LFDA
922	1	0.01	7	Common Region	40	4	0	LFDA
923	1	0.01	7	Common Region	40	5	0	LFDA
924	1	0.01	7	Common Region	40	6	0	LFDA
925	0	0.01	7	Common Region	40	7	0	LFDA
926	1	0.01	7	Common Region	40	8	0	LFDA
927	1	0.01	7	Common Region	40	9	0	LFDA
928	1	0.01	7	Common Region	40	1	0	Smooth_FLM
929	1	0.01	7	Common Region	40	2	0	Smooth_FLM
930	0.013	0.01	7	Common Region	40	3	0	Smooth_FLM
931	1	0.01	7	Common Region	40	4	0	Smooth_FLM
932	1	0.01	7	Common Region	40	5	0	Smooth_FLM
933	1	0.01	7	Common Region	40	6	0	Smooth_FLM
934	0.012	0.01	7	Common Region	40	7	0	Smooth_FLM
935	1	0.01	7	Common Region	40	8	0	Smooth_FLM
936	1	0.01	7	Common Region	40	9	0	Smooth_FLM
937	1	0.01	7	Common Region	40	1	0.2	LFDA
938	1	0.01	7	Common Region	40	2	0.2	LFDA
939	0	0.01	7	Common Region	40	3	0.2	LFDA
940	1	0.01	7	Common Region	40	4	0.2	LFDA
941	1	0.01	7	Common Region	40	5	0.2	LFDA
942	1	0.01	7	Common Region	40	6	0.2	LFDA
943	0	0.01	7	Common Region	40	7	0.2	LFDA
944	1	0.01	7	Common Region	40	8	0.2	LFDA
945	1	0.01	7	Common Region	40	9	0.2	LFDA
946	1	0.01	7	Common Region	40	1	0.2	Smooth_FLM
947	1	0.01	7	Common Region	40	2	0.2	Smooth_FLM
948	0.014	0.01	7	Common Region	40	3	0.2	Smooth_FLM
949	1	0.01	7	Common Region	40	4	0.2	Smooth_FLM
950	1	0.01	7	Common Region	40	5	0.2	Smooth_FLM
951	1	0.01	7	Common Region	40	6	0.2	Smooth_FLM
952	0.01	0.01	7	Common Region	40	7	0.2	Smooth_FLM
953	1	0.01	7	Common Region	40	8	0.2	Smooth_FLM
954	1	0.01	7	Common Region	40	9	0.2	Smooth_FLM
955	0.999	0.01	7	Common Region	40	1	0.5	LFDA
956	0.999	0.01	7	Common Region	40	2	0.5	LFDA
957	0	0.01	7	Common Region	40	3	0.5	LFDA
958	0.999	0.01	7	Common Region	40	4	0.5	LFDA
959	0.999	0.01	7	Common Region	40	5	0.5	LFDA
960	0.999	0.01	7	Common Region	40	6	0.5	LFDA
961	0	0.01	7	Common Region	40	7	0.5	LFDA
962	0.999	0.01	7	Common Region	40	8	0.5	LFDA
963	0.999	0.01	7	Common Region	40	9	0.5	LFDA
964	0.999	0.01	7	Common Region	40	1	0.5	Smooth_FLM
965	0.999	0.01	7	Common Region	40	2	0.5	Smooth_FLM
966	0.005	0.01	7	Common Region	40	3	0.5	Smooth_FLM
967	0.999	0.01	7	Common Region	40	4	0.5	Smooth_FLM
968	0.999	0.01	7	Common Region	40	5	0.5	Smooth_FLM
969	0.999	0.01	7	Common Region	40	6	0.5	Smooth_FLM
970	0.008	0.01	7	Common Region	40	7	0.5	Smooth_FLM
971	0.999	0.01	7	Common Region	40	8	0.5	Smooth_FLM
972	0.999	0.01	7	Common Region	40	9	0.5	Smooth_FLM
973	1	0.001	3	Common Region	10	1	0	LFDA
974	1	0.001	3	Common Region	10	2	0	LFDA
975	0	0.001	3	Common Region	10	3	0	LFDA
976	1	0.001	3	Common Region	10	4	0	LFDA
977	1	0.001	3	Common Region	10	5	0	LFDA
978	1	0.001	3	Common Region	10	6	0	LFDA
979	0	0.001	3	Common Region	10	7	0	LFDA
980	1	0.001	3	Common Region	10	8	0	LFDA
981	1	0.001	3	Common Region	10	9	0	LFDA
982	1	0.001	3	Common Region	10	1	0	Smooth_FLM
983	1	0.001	3	Common Region	10	2	0	Smooth_FLM
984	0.002	0.001	3	Common Region	10	3	0	Smooth_FLM
985	1	0.001	3	Common Region	10	4	0	Smooth_FLM
986	1	0.001	3	Common Region	10	5	0	Smooth_FLM
987	1	0.001	3	Common Region	10	6	0	Smooth_FLM
988	0.003	0.001	3	Common Region	10	7	0	Smooth_FLM
989	1	0.001	3	Common Region	10	8	0	Smooth_FLM
990	1	0.001	3	Common Region	10	9	0	Smooth_FLM
991	1	0.001	3	Common Region	10	1	0.2	LFDA
992	0.996	0.001	3	Common Region	10	2	0.2	LFDA
993	0	0.001	3	Common Region	10	3	0.2	LFDA
994	0.996	0.001	3	Common Region	10	4	0.2	LFDA
995	1	0.001	3	Common Region	10	5	0.2	LFDA
996	0.996	0.001	3	Common Region	10	6	0.2	LFDA
997	0	0.001	3	Common Region	10	7	0.2	LFDA
998	0.998	0.001	3	Common Region	10	8	0.2	LFDA
999	1	0.001	3	Common Region	10	9	0.2	LFDA
1000	1	0.001	3	Common Region	10	1	0.2	Smooth_FLM
1001	0.998	0.001	3	Common Region	10	2	0.2	Smooth_FLM
1002	0.001	0.001	3	Common Region	10	3	0.2	Smooth_FLM
1003	0.997	0.001	3	Common Region	10	4	0.2	Smooth_FLM
1004	1	0.001	3	Common Region	10	5	0.2	Smooth_FLM
1005	0.998	0.001	3	Common Region	10	6	0.2	Smooth_FLM
1006	0.002	0.001	3	Common Region	10	7	0.2	Smooth_FLM
1007	0.998	0.001	3	Common Region	10	8	0.2	Smooth_FLM
1008	1	0.001	3	Common Region	10	9	0.2	Smooth_FLM
1009	0.998	0.001	3	Common Region	10	1	0.5	LFDA
1010	0.981	0.001	3	Common Region	10	2	0.5	LFDA
1011	0	0.001	3	Common Region	10	3	0.5	LFDA
1012	0.982	0.001	3	Common Region	10	4	0.5	LFDA
1013	0.994	0.001	3	Common Region	10	5	0.5	LFDA
1014	0.981	0.001	3	Common Region	10	6	0.5	LFDA
1015	0	0.001	3	Common Region	10	7	0.5	LFDA
1016	0.979	0.001	3	Common Region	10	8	0.5	LFDA
1017	0.998	0.001	3	Common Region	10	9	0.5	LFDA
1018	0.999	0.001	3	Common Region	10	1	0.5	Smooth_FLM
1019	0.988	0.001	3	Common Region	10	2	0.5	Smooth_FLM
1020	0.001	0.001	3	Common Region	10	3	0.5	Smooth_FLM
1021	0.984	0.001	3	Common Region	10	4	0.5	Smooth_FLM
1022	0.999	0.001	3	Common Region	10	5	0.5	Smooth_FLM
1023	0.986	0.001	3	Common Region	10	6	0.5	Smooth_FLM
1024	0.001	0.001	3	Common Region	10	7	0.5	Smooth_FLM
1025	0.979	0.001	3	Common Region	10	8	0.5	Smooth_FLM
1026	0.999	0.001	3	Common Region	10	9	0.5	Smooth_FLM
1027	1	0.001	3	Common Region	20	1	0	LFDA
1028	1	0.001	3	Common Region	20	2	0	LFDA
1029	0	0.001	3	Common Region	20	3	0	LFDA
1030	1	0.001	3	Common Region	20	4	0	LFDA
1031	1	0.001	3	Common Region	20	5	0	LFDA
1032	1	0.001	3	Common Region	20	6	0	LFDA
1033	0	0.001	3	Common Region	20	7	0	LFDA
1034	1	0.001	3	Common Region	20	8	0	LFDA
1035	1	0.001	3	Common Region	20	9	0	LFDA
1036	1	0.001	3	Common Region	20	1	0	Smooth_FLM
1037	1	0.001	3	Common Region	20	2	0	Smooth_FLM
1038	0	0.001	3	Common Region	20	3	0	Smooth_FLM
1039	1	0.001	3	Common Region	20	4	0	Smooth_FLM
1040	1	0.001	3	Common Region	20	5	0	Smooth_FLM
1041	1	0.001	3	Common Region	20	6	0	Smooth_FLM
1042	0.003	0.001	3	Common Region	20	7	0	Smooth_FLM
1043	1	0.001	3	Common Region	20	8	0	Smooth_FLM
1044	1	0.001	3	Common Region	20	9	0	Smooth_FLM
1045	1	0.001	3	Common Region	20	1	0.2	LFDA
1046	1	0.001	3	Common Region	20	2	0.2	LFDA
1047	0	0.001	3	Common Region	20	3	0.2	LFDA
1048	1	0.001	3	Common Region	20	4	0.2	LFDA
1049	1	0.001	3	Common Region	20	5	0.2	LFDA
1050	1	0.001	3	Common Region	20	6	0.2	LFDA
1051	0	0.001	3	Common Region	20	7	0.2	LFDA
1052	1	0.001	3	Common Region	20	8	0.2	LFDA
1053	1	0.001	3	Common Region	20	9	0.2	LFDA
1054	1	0.001	3	Common Region	20	1	0.2	Smooth_FLM
1055	1	0.001	3	Common Region	20	2	0.2	Smooth_FLM
1056	0	0.001	3	Common Region	20	3	0.2	Smooth_FLM
1057	1	0.001	3	Common Region	20	4	0.2	Smooth_FLM
1058	1	0.001	3	Common Region	20	5	0.2	Smooth_FLM
1059	1	0.001	3	Common Region	20	6	0.2	Smooth_FLM
1060	0.001	0.001	3	Common Region	20	7	0.2	Smooth_FLM
1061	1	0.001	3	Common Region	20	8	0.2	Smooth_FLM
1062	1	0.001	3	Common Region	20	9	0.2	Smooth_FLM
1063	0.996	0.001	3	Common Region	20	1	0.5	LFDA
1064	0.988	0.001	3	Common Region	20	2	0.5	LFDA
1065	0	0.001	3	Common Region	20	3	0.5	LFDA
1066	0.991	0.001	3	Common Region	20	4	0.5	LFDA
1067	0.992	0.001	3	Common Region	20	5	0.5	LFDA
1068	0.994	0.001	3	Common Region	20	6	0.5	LFDA
1069	0	0.001	3	Common Region	20	7	0.5	LFDA
1070	0.991	0.001	3	Common Region	20	8	0.5	LFDA
1071	0.995	0.001	3	Common Region	20	9	0.5	LFDA
1072	0.996	0.001	3	Common Region	20	1	0.5	Smooth_FLM
1073	0.991	0.001	3	Common Region	20	2	0.5	Smooth_FLM
1074	0.002	0.001	3	Common Region	20	3	0.5	Smooth_FLM
1075	0.992	0.001	3	Common Region	20	4	0.5	Smooth_FLM
1076	0.996	0.001	3	Common Region	20	5	0.5	Smooth_FLM
1077	0.994	0.001	3	Common Region	20	6	0.5	Smooth_FLM
1078	0	0.001	3	Common Region	20	7	0.5	Smooth_FLM
1079	0.993	0.001	3	Common Region	20	8	0.5	Smooth_FLM
1080	0.996	0.001	3	Common Region	20	9	0.5	Smooth_FLM
1081	1	0.001	3	Common Region	40	1	0	LFDA
1082	1	0.001	3	Common Region	40	2	0	LFDA
1083	0	0.001	3	Common Region	40	3	0	LFDA
1084	1	0.001	3	Common Region	40	4	0	LFDA
1085	1	0.001	3	Common Region	40	5	0	LFDA
1086	1	0.001	3	Common Region	40	6	0	LFDA
1087	0	0.001	3	Common Region	40	7	0	LFDA
1088	1	0.001	3	Common Region	40	8	0	LFDA
1089	1	0.001	3	Common Region	40	9	0	LFDA
1090	1	0.001	3	Common Region	40	1	0	Smooth_FLM
1091	1	0.001	3	Common Region	40	2	0	Smooth_FLM
1092	0	0.001	3	Common Region	40	3	0	Smooth_FLM
1093	1	0.001	3	Common Region	40	4	0	Smooth_FLM
1094	1	0.001	3	Common Region	40	5	0	Smooth_FLM
1095	1	0.001	3	Common Region	40	6	0	Smooth_FLM
1096	0.001	0.001	3	Common Region	40	7	0	Smooth_FLM
1097	1	0.001	3	Common Region	40	8	0	Smooth_FLM
1098	1	0.001	3	Common Region	40	9	0	Smooth_FLM
1099	1	0.001	3	Common Region	40	1	0.2	LFDA
1100	1	0.001	3	Common Region	40	2	0.2	LFDA
1101	0	0.001	3	Common Region	40	3	0.2	LFDA
1102	1	0.001	3	Common Region	40	4	0.2	LFDA
1103	1	0.001	3	Common Region	40	5	0.2	LFDA
1104	1	0.001	3	Common Region	40	6	0.2	LFDA
1105	0	0.001	3	Common Region	40	7	0.2	LFDA
1106	1	0.001	3	Common Region	40	8	0.2	LFDA
1107	1	0.001	3	Common Region	40	9	0.2	LFDA
1108	1	0.001	3	Common Region	40	1	0.2	Smooth_FLM
1109	1	0.001	3	Common Region	40	2	0.2	Smooth_FLM
1110	0	0.001	3	Common Region	40	3	0.2	Smooth_FLM
1111	1	0.001	3	Common Region	40	4	0.2	Smooth_FLM
1112	1	0.001	3	Common Region	40	5	0.2	Smooth_FLM
1113	1	0.001	3	Common Region	40	6	0.2	Smooth_FLM
1114	0	0.001	3	Common Region	40	7	0.2	Smooth_FLM
1115	1	0.001	3	Common Region	40	8	0.2	Smooth_FLM
1116	1	0.001	3	Common Region	40	9	0.2	Smooth_FLM
1117	1	0.001	3	Common Region	40	1	0.5	LFDA
1118	0.997	0.001	3	Common Region	40	2	0.5	LFDA
1119	0	0.001	3	Common Region	40	3	0.5	LFDA
1120	0.997	0.001	3	Common Region	40	4	0.5	LFDA
1121	0.997	0.001	3	Common Region	40	5	0.5	LFDA
1122	0.997	0.001	3	Common Region	40	6	0.5	LFDA
1123	0	0.001	3	Common Region	40	7	0.5	LFDA
1124	0.997	0.001	3	Common Region	40	8	0.5	LFDA
1125	0.999	0.001	3	Common Region	40	9	0.5	LFDA
1126	1	0.001	3	Common Region	40	1	0.5	Smooth_FLM
1127	0.997	0.001	3	Common Region	40	2	0.5	Smooth_FLM
1128	0	0.001	3	Common Region	40	3	0.5	Smooth_FLM
1129	0.998	0.001	3	Common Region	40	4	0.5	Smooth_FLM
1130	0.999	0.001	3	Common Region	40	5	0.5	Smooth_FLM
1131	0.997	0.001	3	Common Region	40	6	0.5	Smooth_FLM
1132	0	0.001	3	Common Region	40	7	0.5	Smooth_FLM
1133	0.997	0.001	3	Common Region	40	8	0.5	Smooth_FLM
1134	0.999	0.001	3	Common Region	40	9	0.5	Smooth_FLM
1135	1	0.001	5	Common Region	10	1	0	LFDA
1136	1	0.001	5	Common Region	10	2	0	LFDA
1137	0	0.001	5	Common Region	10	3	0	LFDA
1138	1	0.001	5	Common Region	10	4	0	LFDA
1139	1	0.001	5	Common Region	10	5	0	LFDA
1140	1	0.001	5	Common Region	10	6	0	LFDA
1141	0	0.001	5	Common Region	10	7	0	LFDA
1142	1	0.001	5	Common Region	10	8	0	LFDA
1143	1	0.001	5	Common Region	10	9	0	LFDA
1144	1	0.001	5	Common Region	10	1	0	Smooth_FLM
1145	1	0.001	5	Common Region	10	2	0	Smooth_FLM
1146	0.001	0.001	5	Common Region	10	3	0	Smooth_FLM
1147	1	0.001	5	Common Region	10	4	0	Smooth_FLM
1148	1	0.001	5	Common Region	10	5	0	Smooth_FLM
1149	1	0.001	5	Common Region	10	6	0	Smooth_FLM
1150	0	0.001	5	Common Region	10	7	0	Smooth_FLM
1151	1	0.001	5	Common Region	10	8	0	Smooth_FLM
1152	1	0.001	5	Common Region	10	9	0	Smooth_FLM
1153	1	0.001	5	Common Region	10	1	0.2	LFDA
1154	1	0.001	5	Common Region	10	2	0.2	LFDA
1155	0	0.001	5	Common Region	10	3	0.2	LFDA
1156	1	0.001	5	Common Region	10	4	0.2	LFDA
1157	1	0.001	5	Common Region	10	5	0.2	LFDA
1158	1	0.001	5	Common Region	10	6	0.2	LFDA
1159	0	0.001	5	Common Region	10	7	0.2	LFDA
1160	1	0.001	5	Common Region	10	8	0.2	LFDA
1161	1	0.001	5	Common Region	10	9	0.2	LFDA
1162	1	0.001	5	Common Region	10	1	0.2	Smooth_FLM
1163	1	0.001	5	Common Region	10	2	0.2	Smooth_FLM
1164	0.001	0.001	5	Common Region	10	3	0.2	Smooth_FLM
1165	1	0.001	5	Common Region	10	4	0.2	Smooth_FLM
1166	1	0.001	5	Common Region	10	5	0.2	Smooth_FLM
1167	1	0.001	5	Common Region	10	6	0.2	Smooth_FLM
1168	0.001	0.001	5	Common Region	10	7	0.2	Smooth_FLM
1169	1	0.001	5	Common Region	10	8	0.2	Smooth_FLM
1170	1	0.001	5	Common Region	10	9	0.2	Smooth_FLM
1171	0.998	0.001	5	Common Region	10	1	0.5	LFDA
1172	0.995	0.001	5	Common Region	10	2	0.5	LFDA
1173	0	0.001	5	Common Region	10	3	0.5	LFDA
1174	0.992	0.001	5	Common Region	10	4	0.5	LFDA
1175	0.997	0.001	5	Common Region	10	5	0.5	LFDA
1176	0.992	0.001	5	Common Region	10	6	0.5	LFDA
1177	0	0.001	5	Common Region	10	7	0.5	LFDA
1178	0.991	0.001	5	Common Region	10	8	0.5	LFDA
1179	0.998	0.001	5	Common Region	10	9	0.5	LFDA
1180	0.998	0.001	5	Common Region	10	1	0.5	Smooth_FLM
1181	0.998	0.001	5	Common Region	10	2	0.5	Smooth_FLM
1182	0.001	0.001	5	Common Region	10	3	0.5	Smooth_FLM
1183	0.993	0.001	5	Common Region	10	4	0.5	Smooth_FLM
1184	0.998	0.001	5	Common Region	10	5	0.5	Smooth_FLM
1185	0.992	0.001	5	Common Region	10	6	0.5	Smooth_FLM
1186	0.001	0.001	5	Common Region	10	7	0.5	Smooth_FLM
1187	0.991	0.001	5	Common Region	10	8	0.5	Smooth_FLM
1188	0.999	0.001	5	Common Region	10	9	0.5	Smooth_FLM
1189	1	0.001	5	Common Region	20	1	0	LFDA
1190	1	0.001	5	Common Region	20	2	0	LFDA
1191	0	0.001	5	Common Region	20	3	0	LFDA
1192	1	0.001	5	Common Region	20	4	0	LFDA
1193	1	0.001	5	Common Region	20	5	0	LFDA
1194	1	0.001	5	Common Region	20	6	0	LFDA
1195	0	0.001	5	Common Region	20	7	0	LFDA
1196	1	0.001	5	Common Region	20	8	0	LFDA
1197	1	0.001	5	Common Region	20	9	0	LFDA
1198	1	0.001	5	Common Region	20	1	0	Smooth_FLM
1199	1	0.001	5	Common Region	20	2	0	Smooth_FLM
1200	0	0.001	5	Common Region	20	3	0	Smooth_FLM
1201	1	0.001	5	Common Region	20	4	0	Smooth_FLM
1202	1	0.001	5	Common Region	20	5	0	Smooth_FLM
1203	1	0.001	5	Common Region	20	6	0	Smooth_FLM
1204	0.001	0.001	5	Common Region	20	7	0	Smooth_FLM
1205	1	0.001	5	Common Region	20	8	0	Smooth_FLM
1206	1	0.001	5	Common Region	20	9	0	Smooth_FLM
1207	1	0.001	5	Common Region	20	1	0.2	LFDA
1208	1	0.001	5	Common Region	20	2	0.2	LFDA
1209	0	0.001	5	Common Region	20	3	0.2	LFDA
1210	1	0.001	5	Common Region	20	4	0.2	LFDA
1211	1	0.001	5	Common Region	20	5	0.2	LFDA
1212	1	0.001	5	Common Region	20	6	0.2	LFDA
1213	0	0.001	5	Common Region	20	7	0.2	LFDA
1214	1	0.001	5	Common Region	20	8	0.2	LFDA
1215	1	0.001	5	Common Region	20	9	0.2	LFDA
1216	1	0.001	5	Common Region	20	1	0.2	Smooth_FLM
1217	1	0.001	5	Common Region	20	2	0.2	Smooth_FLM
1218	0	0.001	5	Common Region	20	3	0.2	Smooth_FLM
1219	1	0.001	5	Common Region	20	4	0.2	Smooth_FLM
1220	1	0.001	5	Common Region	20	5	0.2	Smooth_FLM
1221	1	0.001	5	Common Region	20	6	0.2	Smooth_FLM
1222	0.001	0.001	5	Common Region	20	7	0.2	Smooth_FLM
1223	1	0.001	5	Common Region	20	8	0.2	Smooth_FLM
1224	1	0.001	5	Common Region	20	9	0.2	Smooth_FLM
1225	0.999	0.001	5	Common Region	20	1	0.5	LFDA
1226	0.998	0.001	5	Common Region	20	2	0.5	LFDA
1227	0	0.001	5	Common Region	20	3	0.5	LFDA
1228	0.998	0.001	5	Common Region	20	4	0.5	LFDA
1229	0.998	0.001	5	Common Region	20	5	0.5	LFDA
1230	0.997	0.001	5	Common Region	20	6	0.5	LFDA
1231	0	0.001	5	Common Region	20	7	0.5	LFDA
1232	0.998	0.001	5	Common Region	20	8	0.5	LFDA
1233	0.999	0.001	5	Common Region	20	9	0.5	LFDA
1234	0.999	0.001	5	Common Region	20	1	0.5	Smooth_FLM
1235	0.998	0.001	5	Common Region	20	2	0.5	Smooth_FLM
1236	0	0.001	5	Common Region	20	3	0.5	Smooth_FLM
1237	0.998	0.001	5	Common Region	20	4	0.5	Smooth_FLM
1238	0.999	0.001	5	Common Region	20	5	0.5	Smooth_FLM
1239	0.998	0.001	5	Common Region	20	6	0.5	Smooth_FLM
1240	0.001	0.001	5	Common Region	20	7	0.5	Smooth_FLM
1241	0.998	0.001	5	Common Region	20	8	0.5	Smooth_FLM
1242	0.999	0.001	5	Common Region	20	9	0.5	Smooth_FLM
1243	1	0.001	5	Common Region	40	1	0	LFDA
1244	1	0.001	5	Common Region	40	2	0	LFDA
1245	0	0.001	5	Common Region	40	3	0	LFDA
1246	1	0.001	5	Common Region	40	4	0	LFDA
1247	1	0.001	5	Common Region	40	5	0	LFDA
1248	1	0.001	5	Common Region	40	6	0	LFDA
1249	0	0.001	5	Common Region	40	7	0	LFDA
1250	1	0.001	5	Common Region	40	8	0	LFDA
1251	1	0.001	5	Common Region	40	9	0	LFDA
1252	1	0.001	5	Common Region	40	1	0	Smooth_FLM
1253	1	0.001	5	Common Region	40	2	0	Smooth_FLM
1254	0	0.001	5	Common Region	40	3	0	Smooth_FLM
1255	1	0.001	5	Common Region	40	4	0	Smooth_FLM
1256	1	0.001	5	Common Region	40	5	0	Smooth_FLM
1257	1	0.001	5	Common Region	40	6	0	Smooth_FLM
1258	0.002	0.001	5	Common Region	40	7	0	Smooth_FLM
1259	1	0.001	5	Common Region	40	8	0	Smooth_FLM
1260	1	0.001	5	Common Region	40	9	0	Smooth_FLM
1261	1	0.001	5	Common Region	40	1	0.2	LFDA
1262	1	0.001	5	Common Region	40	2	0.2	LFDA
1263	0	0.001	5	Common Region	40	3	0.2	LFDA
1264	1	0.001	5	Common Region	40	4	0.2	LFDA
1265	1	0.001	5	Common Region	40	5	0.2	LFDA
1266	1	0.001	5	Common Region	40	6	0.2	LFDA
1267	0	0.001	5	Common Region	40	7	0.2	LFDA
1268	1	0.001	5	Common Region	40	8	0.2	LFDA
1269	1	0.001	5	Common Region	40	9	0.2	LFDA
1270	1	0.001	5	Common Region	40	1	0.2	Smooth_FLM
1271	1	0.001	5	Common Region	40	2	0.2	Smooth_FLM
1272	0	0.001	5	Common Region	40	3	0.2	Smooth_FLM
1273	1	0.001	5	Common Region	40	4	0.2	Smooth_FLM
1274	1	0.001	5	Common Region	40	5	0.2	Smooth_FLM
1275	1	0.001	5	Common Region	40	6	0.2	Smooth_FLM
1276	0	0.001	5	Common Region	40	7	0.2	Smooth_FLM
1277	1	0.001	5	Common Region	40	8	0.2	Smooth_FLM
1278	1	0.001	5	Common Region	40	9	0.2	Smooth_FLM
1279	0.997	0.001	5	Common Region	40	1	0.5	LFDA
1280	0.995	0.001	5	Common Region	40	2	0.5	LFDA
1281	0	0.001	5	Common Region	40	3	0.5	LFDA
1282	0.995	0.001	5	Common Region	40	4	0.5	LFDA
1283	0.995	0.001	5	Common Region	40	5	0.5	LFDA
1284	0.995	0.001	5	Common Region	40	6	0.5	LFDA
1285	0	0.001	5	Common Region	40	7	0.5	LFDA
1286	0.996	0.001	5	Common Region	40	8	0.5	LFDA
1287	0.997	0.001	5	Common Region	40	9	0.5	LFDA
1288	0.997	0.001	5	Common Region	40	1	0.5	Smooth_FLM
1289	0.995	0.001	5	Common Region	40	2	0.5	Smooth_FLM
1290	0.002	0.001	5	Common Region	40	3	0.5	Smooth_FLM
1291	0.995	0.001	5	Common Region	40	4	0.5	Smooth_FLM
1292	0.996	0.001	5	Common Region	40	5	0.5	Smooth_FLM
1293	0.995	0.001	5	Common Region	40	6	0.5	Smooth_FLM
1294	0.001	0.001	5	Common Region	40	7	0.5	Smooth_FLM
1295	0.996	0.001	5	Common Region	40	8	0.5	Smooth_FLM
1296	0.998	0.001	5	Common Region	40	9	0.5	Smooth_FLM
1297	1	0.001	7	Common Region	10	1	0	LFDA
1298	1	0.001	7	Common Region	10	2	0	LFDA
1299	0	0.001	7	Common Region	10	3	0	LFDA
1300	1	0.001	7	Common Region	10	4	0	LFDA
1301	1	0.001	7	Common Region	10	5	0	LFDA
1302	1	0.001	7	Common Region	10	6	0	LFDA
1303	0	0.001	7	Common Region	10	7	0	LFDA
1304	1	0.001	7	Common Region	10	8	0	LFDA
1305	1	0.001	7	Common Region	10	9	0	LFDA
1306	1	0.001	7	Common Region	10	1	0	Smooth_FLM
1307	1	0.001	7	Common Region	10	2	0	Smooth_FLM
1308	0.003	0.001	7	Common Region	10	3	0	Smooth_FLM
1309	1	0.001	7	Common Region	10	4	0	Smooth_FLM
1310	1	0.001	7	Common Region	10	5	0	Smooth_FLM
1311	1	0.001	7	Common Region	10	6	0	Smooth_FLM
1312	0.003	0.001	7	Common Region	10	7	0	Smooth_FLM
1313	1	0.001	7	Common Region	10	8	0	Smooth_FLM
1314	1	0.001	7	Common Region	10	9	0	Smooth_FLM
1315	1	0.001	7	Common Region	10	1	0.2	LFDA
1316	1	0.001	7	Common Region	10	2	0.2	LFDA
1317	0	0.001	7	Common Region	10	3	0.2	LFDA
1318	1	0.001	7	Common Region	10	4	0.2	LFDA
1319	1	0.001	7	Common Region	10	5	0.2	LFDA
1320	1	0.001	7	Common Region	10	6	0.2	LFDA
1321	0	0.001	7	Common Region	10	7	0.2	LFDA
1322	1	0.001	7	Common Region	10	8	0.2	LFDA
1323	1	0.001	7	Common Region	10	9	0.2	LFDA
1324	1	0.001	7	Common Region	10	1	0.2	Smooth_FLM
1325	1	0.001	7	Common Region	10	2	0.2	Smooth_FLM
1326	0.001	0.001	7	Common Region	10	3	0.2	Smooth_FLM
1327	1	0.001	7	Common Region	10	4	0.2	Smooth_FLM
1328	1	0.001	7	Common Region	10	5	0.2	Smooth_FLM
1329	1	0.001	7	Common Region	10	6	0.2	Smooth_FLM
1330	0	0.001	7	Common Region	10	7	0.2	Smooth_FLM
1331	1	0.001	7	Common Region	10	8	0.2	Smooth_FLM
1332	1	0.001	7	Common Region	10	9	0.2	Smooth_FLM
1333	0.998	0.001	7	Common Region	10	1	0.5	LFDA
1334	0.999	0.001	7	Common Region	10	2	0.5	LFDA
1335	0	0.001	7	Common Region	10	3	0.5	LFDA
1336	0.997	0.001	7	Common Region	10	4	0.5	LFDA
1337	0.998	0.001	7	Common Region	10	5	0.5	LFDA
1338	0.995	0.001	7	Common Region	10	6	0.5	LFDA
1339	0	0.001	7	Common Region	10	7	0.5	LFDA
1340	0.997	0.001	7	Common Region	10	8	0.5	LFDA
1341	0.998	0.001	7	Common Region	10	9	0.5	LFDA
1342	0.998	0.001	7	Common Region	10	1	0.5	Smooth_FLM
1343	0.999	0.001	7	Common Region	10	2	0.5	Smooth_FLM
1344	0.001	0.001	7	Common Region	10	3	0.5	Smooth_FLM
1345	0.997	0.001	7	Common Region	10	4	0.5	Smooth_FLM
1346	0.998	0.001	7	Common Region	10	5	0.5	Smooth_FLM
1347	0.995	0.001	7	Common Region	10	6	0.5	Smooth_FLM
1348	0.002	0.001	7	Common Region	10	7	0.5	Smooth_FLM
1349	0.997	0.001	7	Common Region	10	8	0.5	Smooth_FLM
1350	0.998	0.001	7	Common Region	10	9	0.5	Smooth_FLM
1351	1	0.001	7	Common Region	20	1	0	LFDA
1352	1	0.001	7	Common Region	20	2	0	LFDA
1353	0	0.001	7	Common Region	20	3	0	LFDA
1354	1	0.001	7	Common Region	20	4	0	LFDA
1355	1	0.001	7	Common Region	20	5	0	LFDA
1356	1	0.001	7	Common Region	20	6	0	LFDA
1357	0	0.001	7	Common Region	20	7	0	LFDA
1358	1	0.001	7	Common Region	20	8	0	LFDA
1359	1	0.001	7	Common Region	20	9	0	LFDA
1360	1	0.001	7	Common Region	20	1	0	Smooth_FLM
1361	1	0.001	7	Common Region	20	2	0	Smooth_FLM
1362	0.003	0.001	7	Common Region	20	3	0	Smooth_FLM
1363	1	0.001	7	Common Region	20	4	0	Smooth_FLM
1364	1	0.001	7	Common Region	20	5	0	Smooth_FLM
1365	1	0.001	7	Common Region	20	6	0	Smooth_FLM
1366	0.001	0.001	7	Common Region	20	7	0	Smooth_FLM
1367	1	0.001	7	Common Region	20	8	0	Smooth_FLM
1368	1	0.001	7	Common Region	20	9	0	Smooth_FLM
1369	1	0.001	7	Common Region	20	1	0.2	LFDA
1370	1	0.001	7	Common Region	20	2	0.2	LFDA
1371	0	0.001	7	Common Region	20	3	0.2	LFDA
1372	1	0.001	7	Common Region	20	4	0.2	LFDA
1373	1	0.001	7	Common Region	20	5	0.2	LFDA
1374	1	0.001	7	Common Region	20	6	0.2	LFDA
1375	0	0.001	7	Common Region	20	7	0.2	LFDA
1376	1	0.001	7	Common Region	20	8	0.2	LFDA
1377	1	0.001	7	Common Region	20	9	0.2	LFDA
1378	1	0.001	7	Common Region	20	1	0.2	Smooth_FLM
1379	1	0.001	7	Common Region	20	2	0.2	Smooth_FLM
1380	0.001	0.001	7	Common Region	20	3	0.2	Smooth_FLM
1381	1	0.001	7	Common Region	20	4	0.2	Smooth_FLM
1382	1	0.001	7	Common Region	20	5	0.2	Smooth_FLM
1383	1	0.001	7	Common Region	20	6	0.2	Smooth_FLM
1384	0.003	0.001	7	Common Region	20	7	0.2	Smooth_FLM
1385	1	0.001	7	Common Region	20	8	0.2	Smooth_FLM
1386	1	0.001	7	Common Region	20	9	0.2	Smooth_FLM
1387	0.997	0.001	7	Common Region	20	1	0.5	LFDA
1388	0.997	0.001	7	Common Region	20	2	0.5	LFDA
1389	0	0.001	7	Common Region	20	3	0.5	LFDA
1390	0.996	0.001	7	Common Region	20	4	0.5	LFDA
1391	0.994	0.001	7	Common Region	20	5	0.5	LFDA
1392	0.996	0.001	7	Common Region	20	6	0.5	LFDA
1393	0	0.001	7	Common Region	20	7	0.5	LFDA
1394	0.997	0.001	7	Common Region	20	8	0.5	LFDA
1395	0.997	0.001	7	Common Region	20	9	0.5	LFDA
1396	0.997	0.001	7	Common Region	20	1	0.5	Smooth_FLM
1397	0.997	0.001	7	Common Region	20	2	0.5	Smooth_FLM
1398	0.002	0.001	7	Common Region	20	3	0.5	Smooth_FLM
1399	0.997	0.001	7	Common Region	20	4	0.5	Smooth_FLM
1400	0.997	0.001	7	Common Region	20	5	0.5	Smooth_FLM
1401	0.996	0.001	7	Common Region	20	6	0.5	Smooth_FLM
1402	0	0.001	7	Common Region	20	7	0.5	Smooth_FLM
1403	0.997	0.001	7	Common Region	20	8	0.5	Smooth_FLM
1404	0.997	0.001	7	Common Region	20	9	0.5	Smooth_FLM
1405	1	0.001	7	Common Region	40	1	0	LFDA
1406	1	0.001	7	Common Region	40	2	0	LFDA
1407	0	0.001	7	Common Region	40	3	0	LFDA
1408	1	0.001	7	Common Region	40	4	0	LFDA
1409	1	0.001	7	Common Region	40	5	0	LFDA
1410	1	0.001	7	Common Region	40	6	0	LFDA
1411	0	0.001	7	Common Region	40	7	0	LFDA
1412	1	0.001	7	Common Region	40	8	0	LFDA
1413	1	0.001	7	Common Region	40	9	0	LFDA
1414	1	0.001	7	Common Region	40	1	0	Smooth_FLM
1415	1	0.001	7	Common Region	40	2	0	Smooth_FLM
1416	0.003	0.001	7	Common Region	40	3	0	Smooth_FLM
1417	1	0.001	7	Common Region	40	4	0	Smooth_FLM
1418	1	0.001	7	Common Region	40	5	0	Smooth_FLM
1419	1	0.001	7	Common Region	40	6	0	Smooth_FLM
1420	0.002	0.001	7	Common Region	40	7	0	Smooth_FLM
1421	1	0.001	7	Common Region	40	8	0	Smooth_FLM
1422	1	0.001	7	Common Region	40	9	0	Smooth_FLM
1423	1	0.001	7	Common Region	40	1	0.2	LFDA
1424	1	0.001	7	Common Region	40	2	0.2	LFDA
1425	0	0.001	7	Common Region	40	3	0.2	LFDA
1426	1	0.001	7	Common Region	40	4	0.2	LFDA
1427	1	0.001	7	Common Region	40	5	0.2	LFDA
1428	1	0.001	7	Common Region	40	6	0.2	LFDA
1429	0	0.001	7	Common Region	40	7	0.2	LFDA
1430	1	0.001	7	Common Region	40	8	0.2	LFDA
1431	1	0.001	7	Common Region	40	9	0.2	LFDA
1432	1	0.001	7	Common Region	40	1	0.2	Smooth_FLM
1433	1	0.001	7	Common Region	40	2	0.2	Smooth_FLM
1434	0	0.001	7	Common Region	40	3	0.2	Smooth_FLM
1435	1	0.001	7	Common Region	40	4	0.2	Smooth_FLM
1436	1	0.001	7	Common Region	40	5	0.2	Smooth_FLM
1437	1	0.001	7	Common Region	40	6	0.2	Smooth_FLM
1438	0.001	0.001	7	Common Region	40	7	0.2	Smooth_FLM
1439	1	0.001	7	Common Region	40	8	0.2	Smooth_FLM
1440	1	0.001	7	Common Region	40	9	0.2	Smooth_FLM
1441	0.998	0.001	7	Common Region	40	1	0.5	LFDA
1442	0.998	0.001	7	Common Region	40	2	0.5	LFDA
1443	0	0.001	7	Common Region	40	3	0.5	LFDA
1444	0.998	0.001	7	Common Region	40	4	0.5	LFDA
1445	0.997	0.001	7	Common Region	40	5	0.5	LFDA
1446	0.998	0.001	7	Common Region	40	6	0.5	LFDA
1447	0	0.001	7	Common Region	40	7	0.5	LFDA
1448	0.998	0.001	7	Common Region	40	8	0.5	LFDA
1449	0.998	0.001	7	Common Region	40	9	0.5	LFDA
1450	0.998	0.001	7	Common Region	40	1	0.5	Smooth_FLM
1451	0.998	0.001	7	Common Region	40	2	0.5	Smooth_FLM
1452	0.001	0.001	7	Common Region	40	3	0.5	Smooth_FLM
1453	0.998	0.001	7	Common Region	40	4	0.5	Smooth_FLM
1454	0.998	0.001	7	Common Region	40	5	0.5	Smooth_FLM
1455	0.998	0.001	7	Common Region	40	6	0.5	Smooth_FLM
1456	0.002	0.001	7	Common Region	40	7	0.5	Smooth_FLM
1457	0.998	0.001	7	Common Region	40	8	0.5	Smooth_FLM
1458	0.998	0.001	7	Common Region	40	9	0.5	Smooth_FLM
1459	1	0.0001	3	Common Region	10	1	0	LFDA
1460	1	0.0001	3	Common Region	10	2	0	LFDA
1461	0	0.0001	3	Common Region	10	3	0	LFDA
1462	1	0.0001	3	Common Region	10	4	0	LFDA
1463	1	0.0001	3	Common Region	10	5	0	LFDA
1464	1	0.0001	3	Common Region	10	6	0	LFDA
1465	0	0.0001	3	Common Region	10	7	0	LFDA
1466	1	0.0001	3	Common Region	10	8	0	LFDA
1467	1	0.0001	3	Common Region	10	9	0	LFDA
1468	1	0.0001	3	Common Region	10	1	0	Smooth_FLM
1469	1	0.0001	3	Common Region	10	2	0	Smooth_FLM
1470	0	0.0001	3	Common Region	10	3	0	Smooth_FLM
1471	1	0.0001	3	Common Region	10	4	0	Smooth_FLM
1472	1	0.0001	3	Common Region	10	5	0	Smooth_FLM
1473	1	0.0001	3	Common Region	10	6	0	Smooth_FLM
1474	0	0.0001	3	Common Region	10	7	0	Smooth_FLM
1475	1	0.0001	3	Common Region	10	8	0	Smooth_FLM
1476	1	0.0001	3	Common Region	10	9	0	Smooth_FLM
1477	1	0.0001	3	Common Region	10	1	0.2	LFDA
1478	0.994	0.0001	3	Common Region	10	2	0.2	LFDA
1479	0	0.0001	3	Common Region	10	3	0.2	LFDA
1480	0.994	0.0001	3	Common Region	10	4	0.2	LFDA
1481	0.999	0.0001	3	Common Region	10	5	0.2	LFDA
1482	0.993	0.0001	3	Common Region	10	6	0.2	LFDA
1483	0	0.0001	3	Common Region	10	7	0.2	LFDA
1484	0.994	0.0001	3	Common Region	10	8	0.2	LFDA
1485	1	0.0001	3	Common Region	10	9	0.2	LFDA
1486	1	0.0001	3	Common Region	10	1	0.2	Smooth_FLM
1487	0.994	0.0001	3	Common Region	10	2	0.2	Smooth_FLM
1488	0	0.0001	3	Common Region	10	3	0.2	Smooth_FLM
1489	0.996	0.0001	3	Common Region	10	4	0.2	Smooth_FLM
1490	1	0.0001	3	Common Region	10	5	0.2	Smooth_FLM
1491	0.993	0.0001	3	Common Region	10	6	0.2	Smooth_FLM
1492	0	0.0001	3	Common Region	10	7	0.2	Smooth_FLM
1493	0.995	0.0001	3	Common Region	10	8	0.2	Smooth_FLM
1494	1	0.0001	3	Common Region	10	9	0.2	Smooth_FLM
1495	0.993	0.0001	3	Common Region	10	1	0.5	LFDA
1496	0.961	0.0001	3	Common Region	10	2	0.5	LFDA
1497	0	0.0001	3	Common Region	10	3	0.5	LFDA
1498	0.963	0.0001	3	Common Region	10	4	0.5	LFDA
1499	0.988	0.0001	3	Common Region	10	5	0.5	LFDA
1500	0.96	0.0001	3	Common Region	10	6	0.5	LFDA
1501	0	0.0001	3	Common Region	10	7	0.5	LFDA
1502	0.962	0.0001	3	Common Region	10	8	0.5	LFDA
1503	0.992	0.0001	3	Common Region	10	9	0.5	LFDA
1504	0.995	0.0001	3	Common Region	10	1	0.5	Smooth_FLM
1505	0.967	0.0001	3	Common Region	10	2	0.5	Smooth_FLM
1506	0	0.0001	3	Common Region	10	3	0.5	Smooth_FLM
1507	0.973	0.0001	3	Common Region	10	4	0.5	Smooth_FLM
1508	0.993	0.0001	3	Common Region	10	5	0.5	Smooth_FLM
1509	0.964	0.0001	3	Common Region	10	6	0.5	Smooth_FLM
1510	0	0.0001	3	Common Region	10	7	0.5	Smooth_FLM
1511	0.97	0.0001	3	Common Region	10	8	0.5	Smooth_FLM
1512	0.992	0.0001	3	Common Region	10	9	0.5	Smooth_FLM
1513	1	0.0001	3	Common Region	20	1	0	LFDA
1514	1	0.0001	3	Common Region	20	2	0	LFDA
1515	0	0.0001	3	Common Region	20	3	0	LFDA
1516	1	0.0001	3	Common Region	20	4	0	LFDA
1517	1	0.0001	3	Common Region	20	5	0	LFDA
1518	1	0.0001	3	Common Region	20	6	0	LFDA
1519	0	0.0001	3	Common Region	20	7	0	LFDA
1520	1	0.0001	3	Common Region	20	8	0	LFDA
1521	1	0.0001	3	Common Region	20	9	0	LFDA
1522	1	0.0001	3	Common Region	20	1	0	Smooth_FLM
1523	1	0.0001	3	Common Region	20	2	0	Smooth_FLM
1524	0	0.0001	3	Common Region	20	3	0	Smooth_FLM
1525	1	0.0001	3	Common Region	20	4	0	Smooth_FLM
1526	1	0.0001	3	Common Region	20	5	0	Smooth_FLM
1527	1	0.0001	3	Common Region	20	6	0	Smooth_FLM
1528	0	0.0001	3	Common Region	20	7	0	Smooth_FLM
1529	1	0.0001	3	Common Region	20	8	0	Smooth_FLM
1530	1	0.0001	3	Common Region	20	9	0	Smooth_FLM
1531	1	0.0001	3	Common Region	20	1	0.2	LFDA
1532	1	0.0001	3	Common Region	20	2	0.2	LFDA
1533	0	0.0001	3	Common Region	20	3	0.2	LFDA
1534	1	0.0001	3	Common Region	20	4	0.2	LFDA
1535	1	0.0001	3	Common Region	20	5	0.2	LFDA
1536	1	0.0001	3	Common Region	20	6	0.2	LFDA
1537	0	0.0001	3	Common Region	20	7	0.2	LFDA
1538	1	0.0001	3	Common Region	20	8	0.2	LFDA
1539	1	0.0001	3	Common Region	20	9	0.2	LFDA
1540	1	0.0001	3	Common Region	20	1	0.2	Smooth_FLM
1541	1	0.0001	3	Common Region	20	2	0.2	Smooth_FLM
1542	0	0.0001	3	Common Region	20	3	0.2	Smooth_FLM
1543	1	0.0001	3	Common Region	20	4	0.2	Smooth_FLM
1544	1	0.0001	3	Common Region	20	5	0.2	Smooth_FLM
1545	1	0.0001	3	Common Region	20	6	0.2	Smooth_FLM
1546	0.001	0.0001	3	Common Region	20	7	0.2	Smooth_FLM
1547	1	0.0001	3	Common Region	20	8	0.2	Smooth_FLM
1548	1	0.0001	3	Common Region	20	9	0.2	Smooth_FLM
1549	0.991	0.0001	3	Common Region	20	1	0.5	LFDA
1550	0.98	0.0001	3	Common Region	20	2	0.5	LFDA
1551	0	0.0001	3	Common Region	20	3	0.5	LFDA
1552	0.982	0.0001	3	Common Region	20	4	0.5	LFDA
1553	0.986	0.0001	3	Common Region	20	5	0.5	LFDA
1554	0.98	0.0001	3	Common Region	20	6	0.5	LFDA
1555	0	0.0001	3	Common Region	20	7	0.5	LFDA
1556	0.978	0.0001	3	Common Region	20	8	0.5	LFDA
1557	0.992	0.0001	3	Common Region	20	9	0.5	LFDA
1558	0.991	0.0001	3	Common Region	20	1	0.5	Smooth_FLM
1559	0.984	0.0001	3	Common Region	20	2	0.5	Smooth_FLM
1560	0.001	0.0001	3	Common Region	20	3	0.5	Smooth_FLM
1561	0.986	0.0001	3	Common Region	20	4	0.5	Smooth_FLM
1562	0.991	0.0001	3	Common Region	20	5	0.5	Smooth_FLM
1563	0.983	0.0001	3	Common Region	20	6	0.5	Smooth_FLM
1564	0	0.0001	3	Common Region	20	7	0.5	Smooth_FLM
1565	0.982	0.0001	3	Common Region	20	8	0.5	Smooth_FLM
1566	0.993	0.0001	3	Common Region	20	9	0.5	Smooth_FLM
1567	1	0.0001	3	Common Region	40	1	0	LFDA
1568	1	0.0001	3	Common Region	40	2	0	LFDA
1569	0	0.0001	3	Common Region	40	3	0	LFDA
1570	1	0.0001	3	Common Region	40	4	0	LFDA
1571	1	0.0001	3	Common Region	40	5	0	LFDA
1572	1	0.0001	3	Common Region	40	6	0	LFDA
1573	0	0.0001	3	Common Region	40	7	0	LFDA
1574	1	0.0001	3	Common Region	40	8	0	LFDA
1575	1	0.0001	3	Common Region	40	9	0	LFDA
1576	1	0.0001	3	Common Region	40	1	0	Smooth_FLM
1577	1	0.0001	3	Common Region	40	2	0	Smooth_FLM
1578	0	0.0001	3	Common Region	40	3	0	Smooth_FLM
1579	1	0.0001	3	Common Region	40	4	0	Smooth_FLM
1580	1	0.0001	3	Common Region	40	5	0	Smooth_FLM
1581	1	0.0001	3	Common Region	40	6	0	Smooth_FLM
1582	0	0.0001	3	Common Region	40	7	0	Smooth_FLM
1583	1	0.0001	3	Common Region	40	8	0	Smooth_FLM
1584	1	0.0001	3	Common Region	40	9	0	Smooth_FLM
1585	1	0.0001	3	Common Region	40	1	0.2	LFDA
1586	1	0.0001	3	Common Region	40	2	0.2	LFDA
1587	0	0.0001	3	Common Region	40	3	0.2	LFDA
1588	1	0.0001	3	Common Region	40	4	0.2	LFDA
1589	1	0.0001	3	Common Region	40	5	0.2	LFDA
1590	1	0.0001	3	Common Region	40	6	0.2	LFDA
1591	0	0.0001	3	Common Region	40	7	0.2	LFDA
1592	1	0.0001	3	Common Region	40	8	0.2	LFDA
1593	1	0.0001	3	Common Region	40	9	0.2	LFDA
1594	1	0.0001	3	Common Region	40	1	0.2	Smooth_FLM
1595	1	0.0001	3	Common Region	40	2	0.2	Smooth_FLM
1596	0	0.0001	3	Common Region	40	3	0.2	Smooth_FLM
1597	1	0.0001	3	Common Region	40	4	0.2	Smooth_FLM
1598	1	0.0001	3	Common Region	40	5	0.2	Smooth_FLM
1599	1	0.0001	3	Common Region	40	6	0.2	Smooth_FLM
1600	0	0.0001	3	Common Region	40	7	0.2	Smooth_FLM
1601	1	0.0001	3	Common Region	40	8	0.2	Smooth_FLM
1602	1	0.0001	3	Common Region	40	9	0.2	Smooth_FLM
1603	0.994	0.0001	3	Common Region	40	1	0.5	LFDA
1604	0.992	0.0001	3	Common Region	40	2	0.5	LFDA
1605	0	0.0001	3	Common Region	40	3	0.5	LFDA
1606	0.992	0.0001	3	Common Region	40	4	0.5	LFDA
1607	0.991	0.0001	3	Common Region	40	5	0.5	LFDA
1608	0.992	0.0001	3	Common Region	40	6	0.5	LFDA
1609	0	0.0001	3	Common Region	40	7	0.5	LFDA
1610	0.992	0.0001	3	Common Region	40	8	0.5	LFDA
1611	0.996	0.0001	3	Common Region	40	9	0.5	LFDA
1612	0.995	0.0001	3	Common Region	40	1	0.5	Smooth_FLM
1613	0.993	0.0001	3	Common Region	40	2	0.5	Smooth_FLM
1614	0	0.0001	3	Common Region	40	3	0.5	Smooth_FLM
1615	0.993	0.0001	3	Common Region	40	4	0.5	Smooth_FLM
1616	0.997	0.0001	3	Common Region	40	5	0.5	Smooth_FLM
1617	0.993	0.0001	3	Common Region	40	6	0.5	Smooth_FLM
1618	0	0.0001	3	Common Region	40	7	0.5	Smooth_FLM
1619	0.993	0.0001	3	Common Region	40	8	0.5	Smooth_FLM
1620	0.997	0.0001	3	Common Region	40	9	0.5	Smooth_FLM
1621	1	0.0001	5	Common Region	10	1	0	LFDA
1622	1	0.0001	5	Common Region	10	2	0	LFDA
1623	0	0.0001	5	Common Region	10	3	0	LFDA
1624	1	0.0001	5	Common Region	10	4	0	LFDA
1625	1	0.0001	5	Common Region	10	5	0	LFDA
1626	1	0.0001	5	Common Region	10	6	0	LFDA
1627	0	0.0001	5	Common Region	10	7	0	LFDA
1628	1	0.0001	5	Common Region	10	8	0	LFDA
1629	1	0.0001	5	Common Region	10	9	0	LFDA
1630	1	0.0001	5	Common Region	10	1	0	Smooth_FLM
1631	1	0.0001	5	Common Region	10	2	0	Smooth_FLM
1632	0.001	0.0001	5	Common Region	10	3	0	Smooth_FLM
1633	1	0.0001	5	Common Region	10	4	0	Smooth_FLM
1634	1	0.0001	5	Common Region	10	5	0	Smooth_FLM
1635	1	0.0001	5	Common Region	10	6	0	Smooth_FLM
1636	0	0.0001	5	Common Region	10	7	0	Smooth_FLM
1637	1	0.0001	5	Common Region	10	8	0	Smooth_FLM
1638	1	0.0001	5	Common Region	10	9	0	Smooth_FLM
1639	1	0.0001	5	Common Region	10	1	0.2	LFDA
1640	1	0.0001	5	Common Region	10	2	0.2	LFDA
1641	0	0.0001	5	Common Region	10	3	0.2	LFDA
1642	1	0.0001	5	Common Region	10	4	0.2	LFDA
1643	1	0.0001	5	Common Region	10	5	0.2	LFDA
1644	0.999	0.0001	5	Common Region	10	6	0.2	LFDA
1645	0	0.0001	5	Common Region	10	7	0.2	LFDA
1646	1	0.0001	5	Common Region	10	8	0.2	LFDA
1647	1	0.0001	5	Common Region	10	9	0.2	LFDA
1648	1	0.0001	5	Common Region	10	1	0.2	Smooth_FLM
1649	1	0.0001	5	Common Region	10	2	0.2	Smooth_FLM
1650	0.001	0.0001	5	Common Region	10	3	0.2	Smooth_FLM
1651	1	0.0001	5	Common Region	10	4	0.2	Smooth_FLM
1652	1	0.0001	5	Common Region	10	5	0.2	Smooth_FLM
1653	0.999	0.0001	5	Common Region	10	6	0.2	Smooth_FLM
1654	0	0.0001	5	Common Region	10	7	0.2	Smooth_FLM
1655	1	0.0001	5	Common Region	10	8	0.2	Smooth_FLM
1656	1	0.0001	5	Common Region	10	9	0.2	Smooth_FLM
1657	0.995	0.0001	5	Common Region	10	1	0.5	LFDA
1658	0.986	0.0001	5	Common Region	10	2	0.5	LFDA
1659	0	0.0001	5	Common Region	10	3	0.5	LFDA
1660	0.986	0.0001	5	Common Region	10	4	0.5	LFDA
1661	0.991	0.0001	5	Common Region	10	5	0.5	LFDA
1662	0.982	0.0001	5	Common Region	10	6	0.5	LFDA
1663	0	0.0001	5	Common Region	10	7	0.5	LFDA
1664	0.981	0.0001	5	Common Region	10	8	0.5	LFDA
1665	0.996	0.0001	5	Common Region	10	9	0.5	LFDA
1666	0.996	0.0001	5	Common Region	10	1	0.5	Smooth_FLM
1667	0.987	0.0001	5	Common Region	10	2	0.5	Smooth_FLM
1668	0	0.0001	5	Common Region	10	3	0.5	Smooth_FLM
1669	0.987	0.0001	5	Common Region	10	4	0.5	Smooth_FLM
1670	0.995	0.0001	5	Common Region	10	5	0.5	Smooth_FLM
1671	0.986	0.0001	5	Common Region	10	6	0.5	Smooth_FLM
1672	0.001	0.0001	5	Common Region	10	7	0.5	Smooth_FLM
1673	0.983	0.0001	5	Common Region	10	8	0.5	Smooth_FLM
1674	0.996	0.0001	5	Common Region	10	9	0.5	Smooth_FLM
1675	1	0.0001	5	Common Region	20	1	0	LFDA
1676	1	0.0001	5	Common Region	20	2	0	LFDA
1677	0	0.0001	5	Common Region	20	3	0	LFDA
1678	1	0.0001	5	Common Region	20	4	0	LFDA
1679	1	0.0001	5	Common Region	20	5	0	LFDA
1680	1	0.0001	5	Common Region	20	6	0	LFDA
1681	0	0.0001	5	Common Region	20	7	0	LFDA
1682	1	0.0001	5	Common Region	20	8	0	LFDA
1683	1	0.0001	5	Common Region	20	9	0	LFDA
1684	1	0.0001	5	Common Region	20	1	0	Smooth_FLM
1685	1	0.0001	5	Common Region	20	2	0	Smooth_FLM
1686	0	0.0001	5	Common Region	20	3	0	Smooth_FLM
1687	1	0.0001	5	Common Region	20	4	0	Smooth_FLM
1688	1	0.0001	5	Common Region	20	5	0	Smooth_FLM
1689	1	0.0001	5	Common Region	20	6	0	Smooth_FLM
1690	0	0.0001	5	Common Region	20	7	0	Smooth_FLM
1691	1	0.0001	5	Common Region	20	8	0	Smooth_FLM
1692	1	0.0001	5	Common Region	20	9	0	Smooth_FLM
1693	1	0.0001	5	Common Region	20	1	0.2	LFDA
1694	1	0.0001	5	Common Region	20	2	0.2	LFDA
1695	0	0.0001	5	Common Region	20	3	0.2	LFDA
1696	1	0.0001	5	Common Region	20	4	0.2	LFDA
1697	1	0.0001	5	Common Region	20	5	0.2	LFDA
1698	1	0.0001	5	Common Region	20	6	0.2	LFDA
1699	0	0.0001	5	Common Region	20	7	0.2	LFDA
1700	1	0.0001	5	Common Region	20	8	0.2	LFDA
1701	1	0.0001	5	Common Region	20	9	0.2	LFDA
1702	1	0.0001	5	Common Region	20	1	0.2	Smooth_FLM
1703	1	0.0001	5	Common Region	20	2	0.2	Smooth_FLM
1704	0	0.0001	5	Common Region	20	3	0.2	Smooth_FLM
1705	1	0.0001	5	Common Region	20	4	0.2	Smooth_FLM
1706	1	0.0001	5	Common Region	20	5	0.2	Smooth_FLM
1707	1	0.0001	5	Common Region	20	6	0.2	Smooth_FLM
1708	0	0.0001	5	Common Region	20	7	0.2	Smooth_FLM
1709	1	0.0001	5	Common Region	20	8	0.2	Smooth_FLM
1710	1	0.0001	5	Common Region	20	9	0.2	Smooth_FLM
1711	0.996	0.0001	5	Common Region	20	1	0.5	LFDA
1712	0.993	0.0001	5	Common Region	20	2	0.5	LFDA
1713	0	0.0001	5	Common Region	20	3	0.5	LFDA
1714	0.994	0.0001	5	Common Region	20	4	0.5	LFDA
1715	0.987	0.0001	5	Common Region	20	5	0.5	LFDA
1716	0.993	0.0001	5	Common Region	20	6	0.5	LFDA
1717	0	0.0001	5	Common Region	20	7	0.5	LFDA
1718	0.99	0.0001	5	Common Region	20	8	0.5	LFDA
1719	0.996	0.0001	5	Common Region	20	9	0.5	LFDA
1720	0.998	0.0001	5	Common Region	20	1	0.5	Smooth_FLM
1721	0.993	0.0001	5	Common Region	20	2	0.5	Smooth_FLM
1722	0	0.0001	5	Common Region	20	3	0.5	Smooth_FLM
1723	0.994	0.0001	5	Common Region	20	4	0.5	Smooth_FLM
1724	0.998	0.0001	5	Common Region	20	5	0.5	Smooth_FLM
1725	0.995	0.0001	5	Common Region	20	6	0.5	Smooth_FLM
1726	0	0.0001	5	Common Region	20	7	0.5	Smooth_FLM
1727	0.994	0.0001	5	Common Region	20	8	0.5	Smooth_FLM
1728	0.996	0.0001	5	Common Region	20	9	0.5	Smooth_FLM
1729	1	0.0001	5	Common Region	40	1	0	LFDA
1730	1	0.0001	5	Common Region	40	2	0	LFDA
1731	0	0.0001	5	Common Region	40	3	0	LFDA
1732	1	0.0001	5	Common Region	40	4	0	LFDA
1733	1	0.0001	5	Common Region	40	5	0	LFDA
1734	1	0.0001	5	Common Region	40	6	0	LFDA
1735	0	0.0001	5	Common Region	40	7	0	LFDA
1736	1	0.0001	5	Common Region	40	8	0	LFDA
1737	1	0.0001	5	Common Region	40	9	0	LFDA
1738	1	0.0001	5	Common Region	40	1	0	Smooth_FLM
1739	1	0.0001	5	Common Region	40	2	0	Smooth_FLM
1740	0	0.0001	5	Common Region	40	3	0	Smooth_FLM
1741	1	0.0001	5	Common Region	40	4	0	Smooth_FLM
1742	1	0.0001	5	Common Region	40	5	0	Smooth_FLM
1743	1	0.0001	5	Common Region	40	6	0	Smooth_FLM
1744	0	0.0001	5	Common Region	40	7	0	Smooth_FLM
1745	1	0.0001	5	Common Region	40	8	0	Smooth_FLM
1746	1	0.0001	5	Common Region	40	9	0	Smooth_FLM
1747	1	0.0001	5	Common Region	40	1	0.2	LFDA
1748	1	0.0001	5	Common Region	40	2	0.2	LFDA
1749	0	0.0001	5	Common Region	40	3	0.2	LFDA
1750	1	0.0001	5	Common Region	40	4	0.2	LFDA
1751	1	0.0001	5	Common Region	40	5	0.2	LFDA
1752	1	0.0001	5	Common Region	40	6	0.2	LFDA
1753	0	0.0001	5	Common Region	40	7	0.2	LFDA
1754	1	0.0001	5	Common Region	40	8	0.2	LFDA
1755	1	0.0001	5	Common Region	40	9	0.2	LFDA
1756	1	0.0001	5	Common Region	40	1	0.2	Smooth_FLM
1757	1	0.0001	5	Common Region	40	2	0.2	Smooth_FLM
1758	0	0.0001	5	Common Region	40	3	0.2	Smooth_FLM
1759	1	0.0001	5	Common Region	40	4	0.2	Smooth_FLM
1760	1	0.0001	5	Common Region	40	5	0.2	Smooth_FLM
1761	1	0.0001	5	Common Region	40	6	0.2	Smooth_FLM
1762	0	0.0001	5	Common Region	40	7	0.2	Smooth_FLM
1763	1	0.0001	5	Common Region	40	8	0.2	Smooth_FLM
1764	1	0.0001	5	Common Region	40	9	0.2	Smooth_FLM
1765	0.992	0.0001	5	Common Region	40	1	0.5	LFDA
1766	0.995	0.0001	5	Common Region	40	2	0.5	LFDA
1767	0	0.0001	5	Common Region	40	3	0.5	LFDA
1768	0.993	0.0001	5	Common Region	40	4	0.5	LFDA
1769	0.99	0.0001	5	Common Region	40	5	0.5	LFDA
1770	0.993	0.0001	5	Common Region	40	6	0.5	LFDA
1771	0	0.0001	5	Common Region	40	7	0.5	LFDA
1772	0.994	0.0001	5	Common Region	40	8	0.5	LFDA
1773	0.994	0.0001	5	Common Region	40	9	0.5	LFDA
1774	0.995	0.0001	5	Common Region	40	1	0.5	Smooth_FLM
1775	0.995	0.0001	5	Common Region	40	2	0.5	Smooth_FLM
1776	0	0.0001	5	Common Region	40	3	0.5	Smooth_FLM
1777	0.993	0.0001	5	Common Region	40	4	0.5	Smooth_FLM
1778	0.995	0.0001	5	Common Region	40	5	0.5	Smooth_FLM
1779	0.993	0.0001	5	Common Region	40	6	0.5	Smooth_FLM
1780	0	0.0001	5	Common Region	40	7	0.5	Smooth_FLM
1781	0.995	0.0001	5	Common Region	40	8	0.5	Smooth_FLM
1782	0.995	0.0001	5	Common Region	40	9	0.5	Smooth_FLM
1783	1	0.0001	7	Common Region	10	1	0	LFDA
1784	1	0.0001	7	Common Region	10	2	0	LFDA
1785	0	0.0001	7	Common Region	10	3	0	LFDA
1786	1	0.0001	7	Common Region	10	4	0	LFDA
1787	1	0.0001	7	Common Region	10	5	0	LFDA
1788	1	0.0001	7	Common Region	10	6	0	LFDA
1789	0	0.0001	7	Common Region	10	7	0	LFDA
1790	1	0.0001	7	Common Region	10	8	0	LFDA
1791	1	0.0001	7	Common Region	10	9	0	LFDA
1792	1	0.0001	7	Common Region	10	1	0	Smooth_FLM
1793	1	0.0001	7	Common Region	10	2	0	Smooth_FLM
1794	0	0.0001	7	Common Region	10	3	0	Smooth_FLM
1795	1	0.0001	7	Common Region	10	4	0	Smooth_FLM
1796	1	0.0001	7	Common Region	10	5	0	Smooth_FLM
1797	1	0.0001	7	Common Region	10	6	0	Smooth_FLM
1798	0	0.0001	7	Common Region	10	7	0	Smooth_FLM
1799	1	0.0001	7	Common Region	10	8	0	Smooth_FLM
1800	1	0.0001	7	Common Region	10	9	0	Smooth_FLM
1801	1	0.0001	7	Common Region	10	1	0.2	LFDA
1802	0.999	0.0001	7	Common Region	10	2	0.2	LFDA
1803	0	0.0001	7	Common Region	10	3	0.2	LFDA
1804	0.999	0.0001	7	Common Region	10	4	0.2	LFDA
1805	0.999	0.0001	7	Common Region	10	5	0.2	LFDA
1806	1	0.0001	7	Common Region	10	6	0.2	LFDA
1807	0	0.0001	7	Common Region	10	7	0.2	LFDA
1808	0.999	0.0001	7	Common Region	10	8	0.2	LFDA
1809	0.999	0.0001	7	Common Region	10	9	0.2	LFDA
1810	1	0.0001	7	Common Region	10	1	0.2	Smooth_FLM
1811	1	0.0001	7	Common Region	10	2	0.2	Smooth_FLM
1812	0	0.0001	7	Common Region	10	3	0.2	Smooth_FLM
1813	0.999	0.0001	7	Common Region	10	4	0.2	Smooth_FLM
1814	1	0.0001	7	Common Region	10	5	0.2	Smooth_FLM
1815	1	0.0001	7	Common Region	10	6	0.2	Smooth_FLM
1816	0	0.0001	7	Common Region	10	7	0.2	Smooth_FLM
1817	0.999	0.0001	7	Common Region	10	8	0.2	Smooth_FLM
1818	1	0.0001	7	Common Region	10	9	0.2	Smooth_FLM
1819	0.994	0.0001	7	Common Region	10	1	0.5	LFDA
1820	0.989	0.0001	7	Common Region	10	2	0.5	LFDA
1821	0	0.0001	7	Common Region	10	3	0.5	LFDA
1822	0.983	0.0001	7	Common Region	10	4	0.5	LFDA
1823	0.987	0.0001	7	Common Region	10	5	0.5	LFDA
1824	0.988	0.0001	7	Common Region	10	6	0.5	LFDA
1825	0	0.0001	7	Common Region	10	7	0.5	LFDA
1826	0.985	0.0001	7	Common Region	10	8	0.5	LFDA
1827	0.995	0.0001	7	Common Region	10	9	0.5	LFDA
1828	0.995	0.0001	7	Common Region	10	1	0.5	Smooth_FLM
1829	0.99	0.0001	7	Common Region	10	2	0.5	Smooth_FLM
1830	0	0.0001	7	Common Region	10	3	0.5	Smooth_FLM
1831	0.986	0.0001	7	Common Region	10	4	0.5	Smooth_FLM
1832	0.996	0.0001	7	Common Region	10	5	0.5	Smooth_FLM
1833	0.988	0.0001	7	Common Region	10	6	0.5	Smooth_FLM
1834	0	0.0001	7	Common Region	10	7	0.5	Smooth_FLM
1835	0.986	0.0001	7	Common Region	10	8	0.5	Smooth_FLM
1836	0.995	0.0001	7	Common Region	10	9	0.5	Smooth_FLM
1837	1	0.0001	7	Common Region	20	1	0	LFDA
1838	1	0.0001	7	Common Region	20	2	0	LFDA
1839	0	0.0001	7	Common Region	20	3	0	LFDA
1840	1	0.0001	7	Common Region	20	4	0	LFDA
1841	1	0.0001	7	Common Region	20	5	0	LFDA
1842	1	0.0001	7	Common Region	20	6	0	LFDA
1843	0	0.0001	7	Common Region	20	7	0	LFDA
1844	1	0.0001	7	Common Region	20	8	0	LFDA
1845	1	0.0001	7	Common Region	20	9	0	LFDA
1846	1	0.0001	7	Common Region	20	1	0	Smooth_FLM
1847	1	0.0001	7	Common Region	20	2	0	Smooth_FLM
1848	0	0.0001	7	Common Region	20	3	0	Smooth_FLM
1849	1	0.0001	7	Common Region	20	4	0	Smooth_FLM
1850	1	0.0001	7	Common Region	20	5	0	Smooth_FLM
1851	1	0.0001	7	Common Region	20	6	0	Smooth_FLM
1852	0	0.0001	7	Common Region	20	7	0	Smooth_FLM
1853	1	0.0001	7	Common Region	20	8	0	Smooth_FLM
1854	1	0.0001	7	Common Region	20	9	0	Smooth_FLM
1855	1	0.0001	7	Common Region	20	1	0.2	LFDA
1856	1	0.0001	7	Common Region	20	2	0.2	LFDA
1857	0	0.0001	7	Common Region	20	3	0.2	LFDA
1858	1	0.0001	7	Common Region	20	4	0.2	LFDA
1859	1	0.0001	7	Common Region	20	5	0.2	LFDA
1860	1	0.0001	7	Common Region	20	6	0.2	LFDA
1861	0	0.0001	7	Common Region	20	7	0.2	LFDA
1862	1	0.0001	7	Common Region	20	8	0.2	LFDA
1863	1	0.0001	7	Common Region	20	9	0.2	LFDA
1864	1	0.0001	7	Common Region	20	1	0.2	Smooth_FLM
1865	1	0.0001	7	Common Region	20	2	0.2	Smooth_FLM
1866	0	0.0001	7	Common Region	20	3	0.2	Smooth_FLM
1867	1	0.0001	7	Common Region	20	4	0.2	Smooth_FLM
1868	1	0.0001	7	Common Region	20	5	0.2	Smooth_FLM
1869	1	0.0001	7	Common Region	20	6	0.2	Smooth_FLM
1870	0	0.0001	7	Common Region	20	7	0.2	Smooth_FLM
1871	1	0.0001	7	Common Region	20	8	0.2	Smooth_FLM
1872	1	0.0001	7	Common Region	20	9	0.2	Smooth_FLM
1873	0.994	0.0001	7	Common Region	20	1	0.5	LFDA
1874	0.992	0.0001	7	Common Region	20	2	0.5	LFDA
1875	0	0.0001	7	Common Region	20	3	0.5	LFDA
1876	0.99	0.0001	7	Common Region	20	4	0.5	LFDA
1877	0.99	0.0001	7	Common Region	20	5	0.5	LFDA
1878	0.992	0.0001	7	Common Region	20	6	0.5	LFDA
1879	0	0.0001	7	Common Region	20	7	0.5	LFDA
1880	0.993	0.0001	7	Common Region	20	8	0.5	LFDA
1881	0.996	0.0001	7	Common Region	20	9	0.5	LFDA
1882	0.994	0.0001	7	Common Region	20	1	0.5	Smooth_FLM
1883	0.992	0.0001	7	Common Region	20	2	0.5	Smooth_FLM
1884	0.001	0.0001	7	Common Region	20	3	0.5	Smooth_FLM
1885	0.99	0.0001	7	Common Region	20	4	0.5	Smooth_FLM
1886	0.996	0.0001	7	Common Region	20	5	0.5	Smooth_FLM
1887	0.992	0.0001	7	Common Region	20	6	0.5	Smooth_FLM
1888	0	0.0001	7	Common Region	20	7	0.5	Smooth_FLM
1889	0.994	0.0001	7	Common Region	20	8	0.5	Smooth_FLM
1890	0.996	0.0001	7	Common Region	20	9	0.5	Smooth_FLM
1891	1	0.0001	7	Common Region	40	1	0	LFDA
1892	1	0.0001	7	Common Region	40	2	0	LFDA
1893	0	0.0001	7	Common Region	40	3	0	LFDA
1894	1	0.0001	7	Common Region	40	4	0	LFDA
1895	1	0.0001	7	Common Region	40	5	0	LFDA
1896	1	0.0001	7	Common Region	40	6	0	LFDA
1897	0	0.0001	7	Common Region	40	7	0	LFDA
1898	1	0.0001	7	Common Region	40	8	0	LFDA
1899	1	0.0001	7	Common Region	40	9	0	LFDA
1900	1	0.0001	7	Common Region	40	1	0	Smooth_FLM
1901	1	0.0001	7	Common Region	40	2	0	Smooth_FLM
1902	0.001	0.0001	7	Common Region	40	3	0	Smooth_FLM
1903	1	0.0001	7	Common Region	40	4	0	Smooth_FLM
1904	1	0.0001	7	Common Region	40	5	0	Smooth_FLM
1905	1	0.0001	7	Common Region	40	6	0	Smooth_FLM
1906	0	0.0001	7	Common Region	40	7	0	Smooth_FLM
1907	1	0.0001	7	Common Region	40	8	0	Smooth_FLM
1908	1	0.0001	7	Common Region	40	9	0	Smooth_FLM
1909	1	0.0001	7	Common Region	40	1	0.2	LFDA
1910	1	0.0001	7	Common Region	40	2	0.2	LFDA
1911	0	0.0001	7	Common Region	40	3	0.2	LFDA
1912	1	0.0001	7	Common Region	40	4	0.2	LFDA
1913	1	0.0001	7	Common Region	40	5	0.2	LFDA
1914	1	0.0001	7	Common Region	40	6	0.2	LFDA
1915	0	0.0001	7	Common Region	40	7	0.2	LFDA
1916	1	0.0001	7	Common Region	40	8	0.2	LFDA
1917	1	0.0001	7	Common Region	40	9	0.2	LFDA
1918	1	0.0001	7	Common Region	40	1	0.2	Smooth_FLM
1919	1	0.0001	7	Common Region	40	2	0.2	Smooth_FLM
1920	0	0.0001	7	Common Region	40	3	0.2	Smooth_FLM
1921	1	0.0001	7	Common Region	40	4	0.2	Smooth_FLM
1922	1	0.0001	7	Common Region	40	5	0.2	Smooth_FLM
1923	1	0.0001	7	Common Region	40	6	0.2	Smooth_FLM
1924	0	0.0001	7	Common Region	40	7	0.2	Smooth_FLM
1925	1	0.0001	7	Common Region	40	8	0.2	Smooth_FLM
1926	1	0.0001	7	Common Region	40	9	0.2	Smooth_FLM
1927	0.995	0.0001	7	Common Region	40	1	0.5	LFDA
1928	0.99	0.0001	7	Common Region	40	2	0.5	LFDA
1929	0	0.0001	7	Common Region	40	3	0.5	LFDA
1930	0.995	0.0001	7	Common Region	40	4	0.5	LFDA
1931	0.987	0.0001	7	Common Region	40	5	0.5	LFDA
1932	0.993	0.0001	7	Common Region	40	6	0.5	LFDA
1933	0	0.0001	7	Common Region	40	7	0.5	LFDA
1934	0.993	0.0001	7	Common Region	40	8	0.5	LFDA
1935	0.994	0.0001	7	Common Region	40	9	0.5	LFDA
1936	0.995	0.0001	7	Common Region	40	1	0.5	Smooth_FLM
1937	0.993	0.0001	7	Common Region	40	2	0.5	Smooth_FLM
1938	0	0.0001	7	Common Region	40	3	0.5	Smooth_FLM
1939	0.995	0.0001	7	Common Region	40	4	0.5	Smooth_FLM
1940	0.996	0.0001	7	Common Region	40	5	0.5	Smooth_FLM
1941	0.993	0.0001	7	Common Region	40	6	0.5	Smooth_FLM
1942	0	0.0001	7	Common Region	40	7	0.5	Smooth_FLM
1943	0.994	0.0001	7	Common Region	40	8	0.5	Smooth_FLM
1944	0.996	0.0001	7	Common Region	40	9	0.5	Smooth_FLM
1945	1	1e-06	3	Common Region	10	1	0	LFDA
1946	0.998	1e-06	3	Common Region	10	2	0	LFDA
1947	0	1e-06	3	Common Region	10	3	0	LFDA
1948	1	1e-06	3	Common Region	10	4	0	LFDA
1949	1	1e-06	3	Common Region	10	5	0	LFDA
1950	1	1e-06	3	Common Region	10	6	0	LFDA
1951	0	1e-06	3	Common Region	10	7	0	LFDA
1952	1	1e-06	3	Common Region	10	8	0	LFDA
1953	1	1e-06	3	Common Region	10	9	0	LFDA
1954	1	1e-06	3	Common Region	10	1	0	Smooth_FLM
1955	0.999	1e-06	3	Common Region	10	2	0	Smooth_FLM
1956	0	1e-06	3	Common Region	10	3	0	Smooth_FLM
1957	1	1e-06	3	Common Region	10	4	0	Smooth_FLM
1958	1	1e-06	3	Common Region	10	5	0	Smooth_FLM
1959	1	1e-06	3	Common Region	10	6	0	Smooth_FLM
1960	0	1e-06	3	Common Region	10	7	0	Smooth_FLM
1961	1	1e-06	3	Common Region	10	8	0	Smooth_FLM
1962	1	1e-06	3	Common Region	10	9	0	Smooth_FLM
1963	0.998	1e-06	3	Common Region	10	1	0.2	LFDA
1964	0.971	1e-06	3	Common Region	10	2	0.2	LFDA
1965	0	1e-06	3	Common Region	10	3	0.2	LFDA
1966	0.968	1e-06	3	Common Region	10	4	0.2	LFDA
1967	0.995	1e-06	3	Common Region	10	5	0.2	LFDA
1968	0.965	1e-06	3	Common Region	10	6	0.2	LFDA
1969	0	1e-06	3	Common Region	10	7	0.2	LFDA
1970	0.97	1e-06	3	Common Region	10	8	0.2	LFDA
1971	0.997	1e-06	3	Common Region	10	9	0.2	LFDA
1972	0.998	1e-06	3	Common Region	10	1	0.2	Smooth_FLM
1973	0.976	1e-06	3	Common Region	10	2	0.2	Smooth_FLM
1974	0	1e-06	3	Common Region	10	3	0.2	Smooth_FLM
1975	0.969	1e-06	3	Common Region	10	4	0.2	Smooth_FLM
1976	0.998	1e-06	3	Common Region	10	5	0.2	Smooth_FLM
1977	0.968	1e-06	3	Common Region	10	6	0.2	Smooth_FLM
1978	0	1e-06	3	Common Region	10	7	0.2	Smooth_FLM
1979	0.972	1e-06	3	Common Region	10	8	0.2	Smooth_FLM
1980	0.997	1e-06	3	Common Region	10	9	0.2	Smooth_FLM
1981	0.974	1e-06	3	Common Region	10	1	0.5	LFDA
1982	0.887	1e-06	3	Common Region	10	2	0.5	LFDA
1983	0	1e-06	3	Common Region	10	3	0.5	LFDA
1984	0.885	1e-06	3	Common Region	10	4	0.5	LFDA
1985	0.958	1e-06	3	Common Region	10	5	0.5	LFDA
1986	0.883	1e-06	3	Common Region	10	6	0.5	LFDA
1987	0	1e-06	3	Common Region	10	7	0.5	LFDA
1988	0.883	1e-06	3	Common Region	10	8	0.5	LFDA
1989	0.979	1e-06	3	Common Region	10	9	0.5	LFDA
1990	0.981	1e-06	3	Common Region	10	1	0.5	Smooth_FLM
1991	0.893	1e-06	3	Common Region	10	2	0.5	Smooth_FLM
1992	0	1e-06	3	Common Region	10	3	0.5	Smooth_FLM
1993	0.898	1e-06	3	Common Region	10	4	0.5	Smooth_FLM
1994	0.977	1e-06	3	Common Region	10	5	0.5	Smooth_FLM
1995	0.894	1e-06	3	Common Region	10	6	0.5	Smooth_FLM
1996	0	1e-06	3	Common Region	10	7	0.5	Smooth_FLM
1997	0.896	1e-06	3	Common Region	10	8	0.5	Smooth_FLM
1998	0.981	1e-06	3	Common Region	10	9	0.5	Smooth_FLM
1999	1	1e-06	3	Common Region	20	1	0	LFDA
[truncated: 12,581 more rows]
